# Supplementary material for: Clinical-transcriptomic classification of lumbar disc degeneration enhanced by machine learning
Source: Mil Med Res. 2025 Aug 29;12:54. doi: 10.1186/s40779-025-00637-9 (PMC12395706; doi:10.1186/s40779-025-00637-9)
Supplement: Supplementary file 2 — Additional file 2. Table S1 Clinical data of the discovery cohort included 122 NP tissues from 108 patients. Table S2 Clinical data of 28 samples from 14 patients in the discovery cohort. Table S3 Clinical data of the validation cohort included 25 NP tissues from 25 patients. [file 40779_2025_637_MOESM2_ESM.xlsx]

## Sheet: Table S1
Sample	Sex	Age (year)	Height (cm)	Wight (kg)	BMI (kg/m2)	Hypertension	Diabetes_mellitus	Smoking	Drinking (alcohol_use)	Course_of_disease (month)	Low_back_ pain_NRS	Sciatica_NRS	ODI_%	Numbness	Muscle_strength	SLR	Neurogenic_ claudication	Schmorl’s_node	Spondylolisthesis	Osteophyte	IDH (mm)	Modic_change	Pfirrmann_grade	Disc _morphology	Level	Cluster
L01	male	58	160	68	26.6	No	No	No	No	3	3	3	93	Yes	1	Yes	No	No	No	No	15.5	Normal	Ⅲ	Uncontained herniation	L4/5	C4
L02A	female	71	140	54.2	27.7	Yes	No	No	No	0.5	4	7	45.6824	No	5	Yes	Yes	No	Yes	Yes	11	Normal	Ⅳ	Contained herniation	L4/5	C3
L02B	female	71	140	54.2	27.7	Yes	No	No	No	0.5	4	7	45.6824	No	5	Yes	Yes	No	No	Yes	11.9	Normal	Ⅳ	Bugle	L5/S1	C1
L03	female	63	153	60	25.6	Yes	No	No	No	7	4	7	45.6824	No	4	Yes	Yes	No	No	No	14.2	Normal	Ⅳ	Bugle	L4/5	C1
L04	male	59	161	56.5	21.8	No	No	Yes	No	240	10	10	45.6824	Yes	5	Yes	No	Yes	Yes	Yes	5.3	Type Ⅰ	Ⅳ	Normal	L4/5	C2
L05	male	35	170	75	26	No	No	Yes	No	0.5	7	7	53	Yes	4	Yes	No	No	No	No	11.1	Normal	Ⅳ	Uncontained herniation	L5/S1	C4
L06	male	33	171	75	25.6	No	No	No	No	120	6	7	78	Yes	4	Yes	Yes	No	No	Yes	13	Normal	Ⅳ	Uncontained herniation	L4/5	C4
L07	male	74	175	70	22.9	No	No	No	No	1	6	7	22	Yes	5	No	No	No	Yes	Yes	12.5	Normal	Ⅳ	Contained herniation	L4/5	C1
L08	female	55	160	61	23.8	No	No	No	No	6	7	7	60	Yes	4	Yes	Yes	No	No	No	13.5	Normal	Ⅳ	Contained herniation	L4/5	C1
L09	male	51	177	80.5	25.7	No	No	No	No	12	8	8	60	Yes	5	Yes	Yes	No	No	No	16.6	Type Ⅱ	Ⅲ	Contained herniation	L4/5	C1
L10	male	67	165	75	27.5	Yes	No	No	No	4	3	7	82	No	5	Yes	No	No	No	Yes	12.7	Normal	Ⅳ	Bugle	L5/S1	C1
L11	female	82	152	59	25.5	Yes	Yes	No	No	60	4	4	45.6824	No	5	No	Yes	No	Yes	Yes	16.7	Normal	Ⅳ	Bugle	L4/5	C3
L12A	male	59	163	63	23.7	No	No	No	No	3	8	8	82	No	4	Yes	No	No	No	Yes	16.1	Normal	Ⅳ	Bugle	L3/4	C1
L13	female	62	160	68	26.6	No	No	No	No	120	7	7	71	No	5	No	No	No	Yes	Yes	8.19	Normal	Ⅳ	Bugle	L4/5	C2
L15A	male	71	161	64	24.7	No	No	No	No	60	4	3	49	Yes	5	No	Yes	No	No	Yes	11.4	Normal	Ⅲ	Bugle	L4/5	C2
L15B	male	71	161	64	24.7	No	No	No	No	60	4	3	49	Yes	5	No	Yes	No	No	Yes	15.8	Normal	Ⅲ	Bugle	L5/S1	C1
L16	female	54	160	57	22.3	Yes	Yes	No	No	3	7	7	42	Yes	5	Yes	No	Yes	No	Yes	13.7	Type Ⅱ	Ⅳ	Contained herniation	L3/4	C1
L17	male	79	160	63	24.6	Yes	No	No	No	24	4	4	45.6824	Yes	5	Yes	Yes	No	Yes	Yes	12.7	Normal	Ⅳ	Contained herniation	L4/5	C1
L18	male	49	168	62	22	No	No	No	Yes	4	4	5	45.6824	No	4	Yes	No	No	No	Yes	11.5	Normal	Ⅲ	Uncontained herniation	L3/4	C4
L19	female	74	149	62	27.9	Yes	No	No	No	36	6	6	36	No	5	No	No	No	Yes	Yes	9	Normal	Ⅳ	Bugle	L4/5	C2
L20	female	66	162	55.8	21.3	No	No	No	No	12	0	7	31	Yes	5	No	Yes	No	No	No	11	Normal	Ⅳ	Bugle	L4/5	C1
L21	female	49	159	90	35.6	No	No	No	No	1	8	8	47	No	4	Yes	No	No	No	Yes	8.6	Normal	Ⅲ	Uncontained herniation	L4/5	C4
L22	male	49	161	65	25.1	No	No	Yes	Yes	120	7	7	27	No	5	Yes	No	No	Yes	Yes	12.7	Normal	Ⅲ	Bugle	L4/5	C1
L24	female	52	158	49.3	19.7	No	No	No	No	1	7	7	96	Yes	5	No	No	No	No	No	11.8	Normal	Ⅳ	Contained herniation	L5/S1	C2
L25	male	47	165	65	23.9	No	No	No	No	120	7	7	29	Yes	5	No	No	No	No	Yes	10.9	Normal	Ⅳ	Uncontained herniation	L4/5	C4
L26	male	73	169	75	26.3	No	No	No	No	0.6	7	7	38	Yes	5	No	No	Yes	No	Yes	11.1	Type Ⅱ	Ⅲ	Bugle	L4/5	C1
L27	male	52	173	78	26.1	No	No	Yes	Yes	12	6	6	38	Yes	5	No	No	No	Yes	Yes	11.9	Normal	Ⅲ	Normal	L5/S1	C1
L28N	male	68	173	60	20	Yes	No	Yes	No	6	8	8	80	Yes	5	No	No	No	No	No	15.1	Normal	Ⅳ	Uncontained herniation	L4/5	C1
L29	male	52	165	54	19.8	No	No	Yes	Yes	1	6	6	20	Yes	5	No	No	No	No	Yes	9.1	Normal	Ⅳ	Contained herniation	L4/5	C2
L30	male	53	172	55	18.6	No	No	Yes	No	24	7	7	29	No	5	Yes	Yes	No	Yes	No	11.9	Normal	Ⅲ	Normal	L4/5	C1
L31	male	57	170	73	25.3	No	No	No	No	4	6	6	29	No	4	Yes	No	No	No	Yes	13.6	Normal	Ⅲ	Bugle	L4/5	C1
L32A	male	57	172	70	23.7	No	No	No	Yes	36	7	7	38	Yes	4	Yes	No	No	No	Yes	17	Normal	Ⅳ	Bugle	L4/5	C1
L32B	male	57	172	70	23.7	No	No	No	Yes	36	7	7	38	Yes	4	Yes	No	No	Yes	Yes	12.7	Normal	Ⅳ	Normal	L5/S1	C2
L33	female	52	155	68	28.3	Yes	No	No	No	48	7	7	78	Yes	5	No	No	No	Yes	Yes	8.6	Normal	Ⅲ	Contained herniation	L4/5	C1
L34	male	69	162	53	20.2	Yes	No	No	No	24	7	7	40	Yes	4	No	Yes	No	Yes	Yes	8.6	Normal	Ⅳ	Normal	L4/5	C2
L35	male	52	169.5	66.5	23.1	No	No	Yes	No	2	6	6	33	Yes	5	No	No	No	No	Yes	12.8	Normal	Ⅳ	Uncontained herniation	L5/S1	C4
L36	male	41	176.2	82.9	26.7	No	No	No	No	120	6	6	40	Yes	5	Yes	Yes	No	No	Yes	9.6	Normal	Ⅳ	Contained herniation	L4/5	C3
L37	female	69	158	66	26.4	Yes	No	No	No	360	7	7	27	Yes	5	Yes	Yes	No	Yes	Yes	10.1	Normal	Ⅳ	Normal	L4/5	C2
L38A	female	65	158	66	26.4	No	No	No	No	4	8	8	49	Yes	5	No	Yes	No	No	Yes	11.9	Normal	Ⅳ	Uncontained herniation	L4/5	C4
L38B	female	65	158	66	26.4	No	No	No	No	4	8	8	49	Yes	5	No	Yes	Yes	No	Yes	7.2	Type Ⅱ	Ⅲ	Bugle	L5/S1	C2
L42	female	74	155	65	27.06	No	No	No	No	24	7	7	44	No	4	Yes	No	No	Yes	Yes	9.4	Normal	Ⅳ	Contained herniation	L4/5	C2
L43	male	59	174	87.5	28.9	No	No	No	Yes	2	7	7	89	No	5	Yes	No	No	No	Yes	7.5	Normal	Ⅳ	Uncontained herniation	L5/S1	C4
L44	male	48	157	56	22.72	No	No	No	Yes	5	8	8	45.6824	No	3	Yes	No	No	No	Yes	13.3	Normal	Ⅲ	Bugle	L4/5	C1
L45	male	52	180	92.5	28.6	Yes	No	No	No	120	4	6	45.6824	Yes	5	No	Yes	No	No	Yes	16.5	Normal	Ⅳ	Bugle	L4/5	C1
L46	male	50	169	67	23.5	No	No	No	No	60	6	6	24	No	5	No	No	No	Yes	Yes	12.4	Type Ⅱ	Ⅳ	Normal	L5/S1	C2
L47	male	71	170	80	27.7	Yes	No	No	No	36	6	6	36	No	5	Yes	Yes	No	Yes	Yes	11.6	Normal	Ⅳ	Normal	L4/5	C1
L48	female	71	148	57	26	Yes	No	No	No	12	8	8	28	No	5	No	No	No	Yes	Yes	8.4	Normal	Ⅳ	Normal	L5/S1	C2
L49	female	59	153	63	26.9	No	No	No	No	36	7	7	45.6824	No	5	Yes	Yes	No	No	Yes	8.19	Normal	Ⅴ	Bugle	L5/S1	C2
L50	female	72	158	55	22	Yes	No	No	No	36	0	6	45.6824	No	3	No	No	No	No	Yes	7.9	Type Ⅰ	Ⅴ	Bugle	L4/5	C2
L51	female	57	161	57	22	No	No	No	No	2	0	5	36	No	5	Yes	No	No	No	No	9.69	Normal	Ⅳ	Contained herniation	L5/S1	C1
L52	female	71	145	45	21.4	Yes	No	No	No	120	8	8	49	Yes	4	Yes	Yes	No	Yes	Yes	5.5	Normal	Ⅳ	Bugle	L3/4	C2
L53	male	32	172	82	27.7	No	No	No	No	12	2	5	43	No	5	No	No	Yes	No	No	10	Normal	Ⅲ	Uncontained herniation	L4/5	C4
L54	female	60	152	64	27.7	Yes	No	No	No	60	8	8	33	Yes	4	No	No	No	Yes	Yes	10.1	Normal	Ⅳ	Contained herniation	L5/S1	C1
L56	male	72	175	75	24.5	No	No	Yes	Yes	24	0	8	43	Yes	5	No	No	No	No	Yes	6.5	Type Ⅰ	Ⅴ	Contained herniation	L5/S1	C2
L57	male	77	175	75	24.5	No	No	No	No	2	6	6	45.6824	Yes	5	Yes	No	No	No	Yes	9.1	Type Ⅱ	Ⅳ	Uncontained herniation	L3/4	C2
L58	female	30	167	60	21.5	No	No	No	No	0.5	8	9	20	No	5	Yes	No	No	No	No	6.5	Type Ⅱ	Ⅴ	Uncontained herniation	L5/S1	C4
L59	male	76	168	70	24.8	Yes	No	No	No	3	0	8	45.6824	Yes	5	Yes	No	No	Yes	No	11.7	Normal	Ⅳ	Bugle	L4/5	C1
L60	female	51	159	51	20.2	No	No	No	No	12	6	6	27	Yes	5	No	No	No	Yes	No	8.69	Normal	Ⅳ	Normal	L5/S1	C2
L61	female	66	155	64	26.6	Yes	Yes	No	No	4	7	7	36	Yes	5	No	No	No	No	Yes	7.9	Normal	Ⅴ	Bugle	L4/5	C2
L62	male	48	172	63.2	24.4	No	No	No	No	2	7	7	69	Yes	5	No	No	No	No	Yes	10.9	Normal	Ⅲ	Bugle	L5/S1	C1
L63A	male	66	163	60	22.58	No	No	Yes	No	240	7	7	71	No	5	Yes	Yes	No	No	Yes	10.7	Normal	Ⅳ	Bugle	L4/5	C2
L63B	male	66	163	60	22.58	No	No	Yes	No	240	7	7	71	No	5	Yes	Yes	No	No	Yes	7	Normal	Ⅳ	Bugle	L5/S1	C2
L64	male	16	173	118	39.43	No	No	No	No	1	4	4	36	Yes	5	Yes	No	No	No	No	13.9	Normal	Ⅱ	Contained herniation	L5/S1	C1
L65	female	56	155	75	31.2	No	No	No	No	2	7	7	45.6824	Yes	5	Yes	No	No	No	Yes	8.8	Normal	Ⅳ	Contained herniation	L5/S1	C1
L66	male	71	160	55	21.5	No	No	No	No	24	6	0	49	Yes	4	No	Yes	No	No	Yes	9	Normal	Ⅳ	Bugle	L4/5	C2
L67	female	48	165	56	20.6	No	No	No	No	120	6	6	31	Yes	4	No	No	No	Yes	Yes	9.5	Normal	Ⅳ	Normal	L4/5	C2
L68A	female	63	162	62	23.6	No	Yes	No	No	72	4	4	45.6824	Yes	4	Yes	No	No	Yes	Yes	8.8	Type Ⅱ	Ⅳ	Bugle	L4/5	C2
L68B	female	63	162	62	23.6	No	Yes	No	No	72	4	4	45.6824	Yes	4	Yes	No	No	No	Yes	8.5	Type Ⅱ	Ⅳ	Contained herniation	L5/S1	C2
L69	male	22	173	59	19.7	No	No	No	No	6	6	6	45.6824	No	5	Yes	No	No	No	No	10.9	Normal	Ⅲ	Contained herniation	L4/5	C1
L70	male	68	168	64	22.7	No	No	No	No	60	7	7	33	Yes	5	Yes	No	No	No	Yes	7.6	Type Ⅱ	Ⅳ	Bugle	L4/5	C2
L71	male	65	159	51	20.2	No	No	No	No	2	7	7	45.6824	Yes	5	No	No	No	No	Yes	10.9	Normal	Ⅳ	Contained herniation	L4/5	C1
L72	male	86	162	56	21.3	No	No	No	No	6	7	7	31	Yes	5	Yes	No	No	No	Yes	10.8	Normal	Ⅳ	Uncontained herniation	L4/5	C4
L73A	male	73	178	76	24	No	Yes	No	No	120	6	6	45.6824	Yes	4	No	Yes	No	No	Yes	15.9	Normal	Ⅲ	Bugle	L4/5	C3
L73B	male	73	178	76	24	No	Yes	No	No	120	6	6	45.6824	Yes	4	No	Yes	No	No	Yes	13.9	Normal	Ⅳ	Bugle	L5/S1	C3
L74	male	57	165	60	22	No	No	No	No	12	8	8	71	No	4	Yes	No	No	No	Yes	11.3	Normal	Ⅳ	Contained herniation	L3/4	C1
L75	female	47	152	89	38.5	No	No	No	No	12	4	5	45.6824	No	5	No	Yes	No	No	No	13.2	Normal	Ⅳ	Bugle	L4/5	C3
L76	male	50	176	70	22.6	No	No	No	No	3	4	0	45.6824	No	5	Yes	No	No	No	Yes	13	Type Ⅱ	Ⅲ	Contained herniation	L5/S1	C4
L77	female	72	143	40.9	20	No	No	No	No	2	5	6	45.6824	Yes	5	Yes	Yes	No	No	No	14.5	Normal	Ⅳ	Uncontained herniation	L4/5	C4
L78	male	47	165	67	24.6	No	No	No	No	6	4	7	45.6824	Yes	5	Yes	No	No	No	Yes	10.7	Type Ⅱ	Ⅳ	Uncontained herniation	L3/4	C1
L79	male	59	170	60	20.8	No	No	No	No	120	5	7	45.6824	No	4	Yes	No	No	No	No	10.1	Type Ⅱ	Ⅴ	Contained herniation	L4/5	C2
L80	female	21	165	48	17.6	No	No	No	No	2	7	10	44	No	5	No	No	No	Yes	No	9.69	Normal	Ⅱ	Normal	L5/S1	C1
L82	male	60	173	72.3	24.2	No	No	No	No	180	5	8	58	No	5	Yes	No	No	No	Yes	9.5	Type Ⅰ	Ⅳ	Bugle	L5/S1	C3
L85A	male	61	179	79	24.7	No	No	Yes	Yes	4	5	7	53	Yes	5	Yes	No	No	No	No	11	Normal	Ⅲ	Normal	T12/L1	C1
L85B	male	61	179	79	24.7	No	No	Yes	Yes	4	5	7	53	Yes	5	Yes	No	No	No	No	11	Normal	Ⅲ	Normal	L1/2	C1
L86	male	26	165	60	22	No	No	No	No	8	0	7	29	No	5	Yes	No	No	No	No	9.9	Type Ⅱ	Ⅲ	Contained herniation	L5/S1	C1
L91B	female	68	158	56	22.4	Yes	Yes	No	No	120	6	8	42	No	5	No	No	No	No	Yes	12.4	Normal	Ⅳ	Contained herniation	L3/4	C3
L92	male	32	191	88	24.1	No	No	No	No	120	6	5	60	No	5	Yes	No	Yes	No	No	13.7	Normal	Ⅳ	Uncontained herniation	L5/S1	C4
L93	male	36	170	65	22.5	No	No	No	No	12	7	7	45.6824	No	5	Yes	No	No	No	No	10.7	Normal	Ⅲ	Contained herniation	L5/S1	C3
L94	male	64	170	75	26	No	No	No	No	12	7	8	45.6824	Yes	5	Yes	No	No	No	Yes	9.6	Normal	Ⅳ	Uncontained herniation	L4/5	C4
L95	female	50	163	77.5	29.2	No	No	No	No	120	7	8	91	No	5	Yes	No	No	No	No	8.5	Type Ⅱ	Ⅳ	Contained herniation	L4/5	C3
L96	female	70	157	73.5	29.8	Yes	Yes	No	No	72	6	7	47	No	4	No	Yes	No	No	Yes	8.6	Normal	Ⅳ	Bugle	L5/S1	C1
L97	male	60	170	58	20.1	No	No	Yes	Yes	24	7	7	60	No	4	No	No	No	No	Yes	6.8	Normal	Ⅴ	Normal	L4/5	C2
L98	male	52	165	70	25.7	No	No	No	No	36	3	4	17	No	4	Yes	No	No	No	Yes	13.2	Normal	Ⅳ	Normal	L5/S1	C1
L99	female	56	157	70	28.4	Yes	No	No	No	2	0	6	56	No	5	No	No	No	No	Yes	8.1	Type Ⅱ	Ⅳ	Bugle	L4/5	C1
L100	male	63	164	66	24.5	Yes	No	No	No	48	3	4	9	No	4	Yes	Yes	No	No	No	17.2	Normal	Ⅳ	Bugle	L4/5	C1
L101	male	56	169	65.6	23	No	No	No	No	120	3	5	16	Yes	5	No	No	No	No	No	14.5	Normal	Ⅲ	Bugle	L4/5	C1
L102	male	42	179	91	28.4	No	No	No	No	2	4	7	45.6824	No	5	Yes	No	No	No	Yes	6.6	Type Ⅱ	Ⅴ	Uncontained herniation	L4/5	C2
L104	female	47	155	63	26.2	No	No	No	No	3	5	7	45.6824	No	4	Yes	Yes	No	No	No	7.5	Normal	Ⅳ	Contained herniation	L5/S1	C1
L105	male	73	166	66	24	Yes	No	No	No	120	6	6	45.6824	Yes	5	No	No	No	No	Yes	13.2	Normal	Ⅳ	Bugle	L4/5	C3
L106	male	63	169	75	26.3	Yes	No	No	No	48	7	7	45.6824	No	4	Yes	No	Yes	No	Yes	10.3	Normal	Ⅳ	Bugle	L4/5	C1
L107	male	71	165	74	27.2	Yes	No	No	No	2	6	6	45.6824	No	4	Yes	No	No	No	Yes	9.6	Normal	Ⅳ	Bugle	L4/5	C1
V01A	female	66	152	66.5	28.8	Yes	Yes	No	No	24	4	4	45.6824	No	4	No	Yes	No	No	Yes	13.4	Normal	Ⅳ	Bugle	L4/5	C1
V01B	female	66	152	66.5	28.8	Yes	Yes	No	No	24	4	4	45.6824	No	5	No	Yes	No	No	Yes	9	Normal	Ⅳ	Bugle	L5/S1	C2
V02A	male	75	163	52	19.6	No	No	Yes	Yes	120	6	7	60	No	5	Yes	No	No	No	Yes	12.7	Normal	Ⅳ	Bugle	L4/5	C3
V02B	male	75	163	52	19.6	No	No	Yes	Yes	120	6	7	60	No	5	Yes	No	No	No	Yes	8.69	Normal	Ⅴ	Contained herniation	L5/S1	C3
V03	male	36	172	71	24	No	No	Yes	Yes	108	4	6	45.6824	No	5	No	No	No	No	Yes	10.1	Type Ⅱ	Ⅲ	Bugle	L4/5	C4
V04A	female	71	152	69	29.9	Yes	Yes	No	No	4	5	7	24	No	5	No	Yes	No	No	Yes	8.1	Normal	Ⅳ	Normal	L3/4	C3
V04B	female	71	152	69	29.9	Yes	Yes	No	No	4	5	7	24	No	5	No	Yes	No	No	Yes	7.8	Normal	Ⅴ	Bugle	L4/5	C3
V05	male	62	172	75	25.4	No	No	No	Yes	84	6	8	45.6824	No	4	Yes	Yes	No	No	Yes	12.3	Normal	Ⅳ	Bugle	L4/5	C1
V06	female	65	169	78.4	27.5	No	No	No	No	12	5	4	18	Yes	4	Yes	Yes	No	No	Yes	12.1	Normal	Ⅳ	Contained herniation	L4/5	C3
V07	female	66	151	51	22.4	No	No	No	No	24	6	7	42	Yes	5	No	No	No	Yes	No	8.8	Normal	Ⅳ	Bugle	L5/S1	C1
V08A	female	58	157	48	19.5	No	No	No	No	1	4	5	22	Yes	5	No	No	No	No	Yes	15.1	Normal	Ⅳ	Bugle	L4/5	C1
V09	male	75	160	61	23.8	Yes	No	No	No	1	6	8	42	Yes	4	No	Yes	No	No	Yes	7.7	Normal	Ⅳ	Bugle	L4/5	C3
V11A	female	68	163	63	23.7	Yes	No	No	No	5	6	8	51	Yes	5	No	No	No	Yes	Yes	13.4	Normal	Ⅳ	Normal	L4/5	C1
V11B	female	68	163	63	23.7	Yes	No	No	No	5	6	8	51	Yes	5	No	No	No	No	No	9.8	Normal	Ⅳ	Normal	L5/S1	C2
V12	female	68	160	58	22.7	No	No	No	No	3	6	7	53	No	4	Yes	No	No	No	No	11.8	Normal	Ⅳ	Bugle	L4/5	C1
V13A	male	55	180	85	26.2	No	No	No	No	12	6	8	44	Yes	4	Yes	Yes	No	No	Yes	15.1	Normal	Ⅳ	Contained herniation	L4/5	C1
V13B	male	55	180	85	26.2	No	No	No	No	12	6	8	44	Yes	4	Yes	Yes	No	No	Yes	11.4	Normal	Ⅳ	Bugle	L5/S1	C1
V14	male	53	160	56	21.9	No	No	Yes	No	60	5	8	44	Yes	4	Yes	Yes	No	No	Yes	10	Type Ⅱ	Ⅳ	Bugle	L4/5	C4
V15A	female	72	150	48.6	21.7	Yes	No	No	No	120	5	7	33	Yes	4	Yes	Yes	Yes	No	Yes	9.1	Type Ⅱ	Ⅳ	Contained herniation	L3/4	C3
V15B	female	72	150	48.6	21.7	Yes	No	No	No	120	5	7	33	Yes	4	Yes	Yes	Yes	No	Yes	5.9	Type Ⅱ	Ⅳ	Contained herniation	L4/5	C3
V16	male	45	164	64	23.8	No	No	Yes	No	48	5	6	45.6824	No	5	No	No	Yes	No	Yes	9.9	Normal	Ⅲ	Uncontained herniation	L4/5	C4

## Sheet: Table S2
Sample	Sex	Age (year)	Height (cm)	Wight (kg)	BMI (kg/m2)	Hypertension	Diabetes_mellitus	Smoking	Drinking (alcohol_use)	Course_of_disease (month)	Low_back_ pain_NRS	Sciatica_NRS	ODI_%	Numbness	Muscle_strength	SLR	Neurogenic_ claudication	Schmorl’s_node	Spondylolisthesis	Osteophyte	IDH (mm)	Modic_change	Pfirrmann_grade	Disc _morphology	Level	Cluster
L02A	female	71	140	54.2	27.7	Yes	No	No	No	0.5	4	7	45.6824	No	5	Yes	Yes	No	Yes	Yes	11	Normal	Ⅳ	Contained herniation	L4/5	C3
L02B	female	71	140	54.2	27.7	Yes	No	No	No	0.5	4	7	45.6824	No	5	Yes	Yes	No	No	Yes	11.9	Normal	Ⅳ	Bugle	L5/S1	C1
L15A	male	71	161	64	24.7	No	No	No	No	60	4	3	49	Yes	5	No	Yes	No	No	Yes	11.4	Normal	Ⅲ	Bugle	L4/5	C2
L15B	male	71	161	64	24.7	No	No	No	No	60	4	3	49	Yes	5	No	Yes	No	No	Yes	15.8	Normal	Ⅲ	Bugle	L5/S1	C1
L32A	male	57	172	70	23.7	No	No	No	Yes	36	7	7	38	Yes	4	Yes	No	No	No	Yes	17	Normal	Ⅳ	Bugle	L4/5	C1
L32B	male	57	172	70	23.7	No	No	No	Yes	36	7	7	38	Yes	4	Yes	No	No	Yes	Yes	12.7	Normal	Ⅳ	Normal	L5/S1	C2
L38A	female	65	158	66	26.4	No	No	No	No	4	8	8	49	Yes	5	No	Yes	No	No	Yes	11.9	Normal	Ⅳ	Uncontained herniation	L4/5	C4
L38B	female	65	158	66	26.4	No	No	No	No	4	8	8	49	Yes	5	No	Yes	Yes	No	Yes	7.2	Type Ⅱ	Ⅲ	Bugle	L5/S1	C2
L63A	male	66	163	60	22.58	No	No	Yes	No	240	7	7	71	No	5	Yes	Yes	No	No	Yes	10.7	Normal	Ⅳ	Bugle	L4/5	C2
L63B	male	66	163	60	22.58	No	No	Yes	No	240	7	7	71	No	5	Yes	Yes	No	No	Yes	7	Normal	Ⅳ	Bugle	L5/S1	C2
L68A	female	63	162	62	23.6	No	Yes	No	No	72	4	4	45.6824	Yes	4	Yes	No	No	Yes	Yes	8.8	Type Ⅱ	Ⅳ	Bugle	L4/5	C2
L68B	female	63	162	62	23.6	No	Yes	No	No	72	4	4	45.6824	Yes	4	Yes	No	No	No	Yes	8.5	Type Ⅱ	Ⅳ	Contained herniation	L5/S1	C2
L73A	male	73	178	76	24	No	Yes	No	No	120	6	6	45.6824	Yes	4	No	Yes	No	No	Yes	15.9	Normal	Ⅲ	Bugle	L4/5	C3
L73B	male	73	178	76	24	No	Yes	No	No	120	6	6	45.6824	Yes	4	No	Yes	No	No	Yes	13.9	Normal	Ⅳ	Bugle	L5/S1	C3
L85A	male	61	179	79	24.7	No	No	Yes	Yes	4	5	7	53	Yes	5	Yes	No	No	No	No	11	Normal	Ⅲ	Normal	T12/L1	C1
L85B	male	61	179	79	24.7	No	No	Yes	Yes	4	5	7	53	Yes	5	Yes	No	No	No	No	11	Normal	Ⅲ	Normal	L1/2	C1
V01A	female	66	152	66.5	28.8	Yes	Yes	No	No	24	4	4	45.6824	No	4	No	Yes	No	No	Yes	13.4	Normal	Ⅳ	Bugle	L4/5	C1
V01B	female	66	152	66.5	28.8	Yes	Yes	No	No	24	4	4	45.6824	No	5	No	Yes	No	No	Yes	9	Normal	Ⅳ	Bugle	L5/S1	C2
V02A	male	75	163	52	19.6	No	No	Yes	Yes	120	6	7	60	No	5	Yes	No	No	No	Yes	12.7	Normal	Ⅳ	Bugle	L4/5	C3
V02B	male	75	163	52	19.6	No	No	Yes	Yes	120	6	7	60	No	5	Yes	No	No	No	Yes	8.69	Normal	Ⅴ	Contained herniation	L5/S1	C3
V04A	female	71	152	69	29.9	Yes	Yes	No	No	4	5	7	24	No	5	No	Yes	No	No	Yes	8.1	Normal	Ⅳ	Normal	L3/4	C3
V04B	female	71	152	69	29.9	Yes	Yes	No	No	4	5	7	24	No	5	No	Yes	No	No	Yes	7.8	Normal	Ⅴ	Bugle	L4/5	C3
V11A	female	68	163	63	23.7	Yes	No	No	No	5	6	8	51	Yes	5	No	No	No	Yes	Yes	13.4	Normal	Ⅳ	Normal	L4/5	C1
V11B	female	68	163	63	23.7	Yes	No	No	No	5	6	8	51	Yes	5	No	No	No	No	No	9.8	Normal	Ⅳ	Normal	L5/S1	C2
V13A	male	55	180	85	26.2	No	No	No	No	12	6	8	44	Yes	4	Yes	Yes	No	No	Yes	15.1	Normal	Ⅳ	Contained herniation	L4/5	C1
V13B	male	55	180	85	26.2	No	No	No	No	12	6	8	44	Yes	4	Yes	Yes	No	No	Yes	11.4	Normal	Ⅳ	Bugle	L5/S1	C1
V15A	female	72	150	48.6	21.7	Yes	No	No	No	120	5	7	33	Yes	4	Yes	Yes	Yes	No	Yes	9.1	Type Ⅱ	Ⅳ	Contained herniation	L3/4	C3
V15B	female	72	150	48.6	21.7	Yes	No	No	No	120	5	7	33	Yes	4	Yes	Yes	Yes	No	Yes	5.9	Type Ⅱ	Ⅳ	Contained herniation	L4/5	C3

## Sheet: Table S3
Sample	Sex	Age (year)	Height (cm)	Wight (kg)	BMI (kg/m2)	Course_of_disease (month)	Low_back_ pain_NRS	Sciatica_NRS	SLR	Intermittent_claudication	Spondylolisthesis	IDH (mm)	Modic_change	Pfirrmann_grade	Disc _morphology	Level	248-gene_classifier	Random_forest_model
VL01	female	74	155	60	25	180	4	5	No	Yes	No	6.9	Normal	Ⅳ	Contained heniation	L3/4	C3	C3
VL02	female	62	156	51	21	24	4	6	No	Yes	Yes	10.9	Normal	Ⅳ	Bulge	L4/5	C1	C1
VL03	male	60	167	80	28.7	5	2	6	No	Yes	No	12.4	Normal	Ⅳ	Contained heniation	L4/5	C1	C1
VL04	male	71	165	58	21.3	8	5	4	No	Yes	No	10.8	Type Ⅰ	Ⅳ	Contained heniation	L4/5	C3	C3
VL05	male	23	173	68	22.7	3	4	5	Yes	Yes	No	7.5	Normal	Ⅲ	Contained heniation	L4/5	C4	C4
VL06	female	66	149	55.6	25	60	3	4	No	Yes	No	6.5	Normal	Ⅳ	Uncontained heniation	L3/4	C2	C2
VL07	male	61	165	70	25.7	24	5	4	No	No	Yes	12.5	Normal	Ⅲ	Contained heniation	L4/5	C1	C1
VL08	female	54	153	77.5	33.1	0.25	6	7	No	No	Yes	10	Normal	Ⅲ	Contained heniation	L4/5	C1	C1
VL09	female	47	155	77	32	7	5	5	No	Yes	No	9.3	Type Ⅱ	Ⅳ	Uncontained heniation	L4/5	C1	C1
VL10	male	58	170	69	23.9	6	0	6	Yes	No	No	12.6	Normal	Ⅲ	Uncontained heniation	L4/5	C4	C4
VL11	male	71	157	62	25.2	360	4	3	No	No	No	12.1	Normal	Ⅳ	Contained heniation	L4/5	C1	C1
VL12	female	80	145	42.5	20.2	2	5	4	No	Yes	Yes	9.3	Normal	Ⅲ	Bulge	L4/5	C3	C2
VL13	female	50	169	60	21	72	4	4	No	Yes	Yes	12.6	Normal	Ⅳ	Bulge	L5/S1	C1	C1
VL14	female	56	156	61	25.1	240	4	5	Yes	No	No	8.2	Normal	Ⅲ	Uncontained heniation	L4/5	C4	C4
VL15	male	58	162	70	26.7	72	6	6	No	No	No	8.1	Normal	Ⅳ	Contained heniation	L4/5	C2	C2
VL16	male	43	178	92	29	12	5	6	Yes	Yes	No	7.6	Type Ⅱ	Ⅳ	Uncontained heniation	L4/5	C2	C3
VL17	male	67	165	70	25.7	96	0	4	No	Yes	No	9.8	Normal	Ⅳ	Uncontained heniation	L4/5	C2	C2
VL18	female	61	152	57	24.7	36	4	0	No	No	Yes	5.9	Normal	Ⅳ	Normal	L4/5	C3	C2
VL19	male	71	160	60	23.4	3	4	4	No	No	Yes	11.2	Normal	Ⅳ	Bulge	L4/5	C1	C1
VL20	male	74	160	61	23.8	24	4	2	No	No	No	10.7	Normal	Ⅳ	Bulge	L4/5	C1	C1
VL21	female	55	158	54	21.6	120	3	5	Yes	No	No	11	Type Ⅱ	Ⅳ	Contained heniation	L4/5	C1	C1
VL22	male	62	168	70	24.8	12	6	8	Yes	No	Yes	11.9	Normal	Ⅲ	Bulge	L4/5	C1	C1
VL23	male	53	166	85	30.8	120	5	4	No	Yes	No	10.9	Normal	Ⅳ	Contained heniation	L4/5	C2	C1
VL24	male	61	178	80	25.2	4	0	4	No	Yes	No	14.6	Normal	Ⅳ	Bulge	L4/5	C1	C1
VL25	male	68	163	62	23.3	12	0	5	No	No	Yes	11	Normal	Ⅳ	Bulge	L4/5	C4	C4
