# Supplementary material for: Clinical-transcriptomic classification of lumbar disc degeneration enhanced by machine learning
Source: Mil Med Res. 2025 Aug 29;12:54. doi: 10.1186/s40779-025-00637-9 (PMC12395706; doi:10.1186/s40779-025-00637-9)
Supplement: Supplementary file 3 — Additional file 3. Clustering results, DEGs of each subtype, and 248 DEGs in the gene classifier. [file 40779_2025_637_MOESM3_ESM.xlsx]

## Sheet: Clustering results
Sample	sc3_2_clusters	sc3_3_clusters	sc3_4_clusters	sc3_5_clusters	sc3_6_clusters	sc3_7_clusters	sc3_8_clusters
L01	1	3	4	5	6	6	5
L02A	2	2	3	4	3	3	7
L02B	2	1	1	1	1	3	1
L03	2	1	1	1	1	1	2
L04	2	1	2	3	3	3	7
L05	1	3	4	2	2	4	8
L06	1	3	4	5	6	6	5
L07	2	1	1	1	1	2	3
L08	2	1	1	2	2	4	8
L09	2	1	1	2	2	4	8
L10	2	1	1	1	1	1	2
L11	2	2	3	4	4	5	4
L12A	2	1	1	1	2	4	2
L13	2	1	2	3	1	7	2
L15A	2	1	2	3	3	2	3
L15B	2	1	1	1	1	1	2
L16	2	1	1	1	1	1	2
L17	2	1	1	1	1	1	2
L18	1	3	4	5	5	7	6
L19	2	1	2	3	3	2	3
L20	2	1	1	1	1	1	1
L21	2	3	4	5	5	7	6
L22	2	1	1	1	1	1	2
L24	2	1	2	2	2	2	3
L25	1	3	4	5	5	7	6
L26	2	1	1	1	2	4	3
L27	2	1	1	1	1	1	2
L28N	2	1	1	1	1	3	1
L29	2	1	2	3	3	2	3
L30	2	1	1	1	1	1	2
L31	2	1	1	1	2	4	8
L32A	2	1	1	1	1	1	2
L32B	2	1	2	3	3	2	3
L33	2	1	1	1	1	3	7
L34	2	2	2	3	5	7	6
L35	1	3	4	5	6	6	5
L36	2	2	3	4	4	5	4
L37	2	1	2	3	3	2	3
L38A	1	3	4	5	6	6	5
L38B	2	1	2	3	3	2	3
L42	2	1	2	3	3	2	3
L43	1	3	4	5	6	6	5
L44	2	1	1	1	2	4	8
L45	2	1	1	1	1	3	1
L46	2	1	2	3	3	2	3
L47	2	1	1	1	1	1	3
L48	2	1	2	3	3	2	3
L49	2	1	2	3	3	2	3
L50	2	1	2	3	5	7	6
L51	2	1	1	2	2	4	8
L52	2	1	2	3	5	7	6
L53	1	3	4	5	6	6	5
L54	2	1	1	1	1	1	2
L56	2	1	2	3	3	2	3
L57	2	1	2	3	3	2	3
L58	1	3	4	5	6	6	5
L59	2	1	1	1	1	1	1
L60	2	1	2	3	3	2	3
L61	2	1	2	3	3	2	3
L62	2	1	1	1	1	1	3
L63A	2	1	2	3	3	2	3
L63B	2	1	2	3	3	2	3
L64	2	1	1	1	2	4	8
L65	2	1	1	1	1	1	2
L66	2	1	2	3	3	2	3
L67	2	1	2	3	3	2	3
L68A	2	1	2	3	3	3	7
L68B	2	1	2	3	3	3	7
L69	2	1	1	2	2	4	8
L70	2	1	2	3	5	7	6
L71	2	1	1	1	1	1	2
L72	1	3	4	5	5	7	6
L73A	2	2	3	4	4	3	7
L73B	2	2	3	4	4	3	7
L74	2	1	1	1	3	3	3
L75	2	2	3	4	4	5	4
L76	1	3	4	5	6	6	5
L77	1	3	4	5	6	6	5
L78	2	1	1	5	1	7	2
L79	2	1	2	3	5	7	6
L80	2	1	1	1	2	4	8
L82	2	2	3	4	4	5	4
L85A	2	1	1	1	1	1	2
L85B	2	1	1	1	1	3	1
L86	2	1	1	2	2	4	8
L91B	2	2	3	4	4	5	4
L92	1	3	4	5	6	6	5
L93	2	2	3	4	4	5	4
L94	1	3	4	5	6	6	5
L95	2	2	3	4	4	5	4
L96	2	1	1	1	1	1	1
L97	2	1	2	3	3	2	3
L98	2	1	1	1	1	1	2
L99	2	1	1	1	1	1	2
L100	2	1	1	1	1	3	1
L101	2	1	1	1	1	1	1
L102	2	1	2	3	5	7	6
L104	2	1	1	1	1	3	1
L105	2	2	3	4	3	3	7
L106	2	1	1	1	3	3	7
L107	2	1	1	1	1	1	2
V01A	2	1	1	1	1	1	1
V01B	2	1	2	3	3	2	3
V02A	2	2	3	4	4	3	7
V02B	2	2	3	4	4	5	4
V03	1	3	4	5	6	6	5
V04A	2	2	3	4	4	5	4
V04B	2	2	3	4	4	5	4
V05	2	1	1	1	1	1	2
V06	2	2	3	4	4	5	4
V07	2	1	1	1	1	1	2
V08A	2	1	1	1	1	1	2
V09	2	2	3	4	4	5	4
V11A	2	1	1	1	1	1	2
V11B	2	1	2	3	1	1	2
V12	2	1	1	1	3	2	3
V13A	2	1	1	1	1	1	2
V13B	2	1	1	1	1	1	1
V14	2	3	4	5	5	7	6
V15A	2	2	3	4	4	3	7
V15B	2	2	3	4	4	3	7
V16	1	3	4	5	6	6	5

## Sheet: DEGs of C1 subtype
logFC	AveExpr	t	P.Value	adj.P.Val	B	SYMBOL
2.31312	2.15292	7.54199	8.99223e-12	8.5092e-10	16.4308	HHIP
2.29433	0.748035	4.6238	9.41504e-06	7.77848e-05	3.25371	ADAMTS18
2.09664	-0.807734	5.49605	2.15203e-07	3.39328e-06	6.78581	ADGRF2
2.02153	3.50462	7.09829	8.96211e-11	5.10072e-09	14.0872	R3HDML
2.01098	-1.22178	8.39488	9.5882e-14	2.12219e-11	20.279	C1orf94
1.9893	-0.0118948	5.0737	1.40672e-06	1.62185e-05	5.0565	PZP
1.97636	-2.37532	6.32941	4.21415e-09	1.24878e-07	10.3329	GRIK2
1.97393	-1.49267	5.36338	3.91675e-07	5.63108e-06	6.21244	NPY1R
1.95196	-1.68012	3.80433	0.000223247	0.00109057	0.441919	LUZP2
1.9093	-1.18062	7.58581	7.1467e-12	7.0399e-10	16.2942	CAPN8
1.89287	2.33206	5.35936	3.98811e-07	5.70621e-06	6.07892	GABBR2
1.8783	-2.1046	4.94028	2.49964e-06	2.62529e-05	4.50361	CSMD3
1.87679	-0.262135	7.18567	5.72135e-11	3.43051e-09	14.4701	GPR158
1.86672	-0.064746	6.5841	1.20187e-09	4.37063e-08	11.6489	ADGRV1
1.82045	-3.25966	6.465	2.16697e-09	7.22107e-08	10.9575	NDST3
1.80775	-1.02994	4.24136	4.3389e-05	0.000277371	1.91256	EPHA5
1.76576	-2.57693	5.96805	2.40037e-08	5.31281e-07	8.74358	TYRP1
1.76573	-0.584941	7.35534	2.37977e-11	1.72034e-09	15.2381	PTPRZ1
1.75135	-0.987448	7.528	9.67555e-12	8.89555e-10	16.0273	C8orf34
1.68627	4.3429	7.02201	1.32375e-10	7.08425e-09	13.6347	HS6ST3
1.68282	-0.405636	8.56306	3.85727e-14	1.00222e-11	21.2318	PTPRR
1.65277	-0.890047	4.83358	3.93243e-06	3.78019e-05	4.10398	FRMPD1
1.64965	3.53128	7.54318	8.93621e-12	8.5092e-10	16.3312	IMPG2
1.63105	-1.73869	2.97652	0.00351408	0.01093	-1.98902	BIVM-ERCC5
1.62933	-3.0883	5.019	1.78261e-06	1.985e-05	4.81378	NPY5R
1.6201	-1.9829	6.0685	1.48733e-08	3.55099e-07	9.18037	IGSF11
1.61806	1.39237	7.29161	3.31138e-11	2.29214e-09	15.1693	LSAMP
1.61475	-0.710625	6.23297	6.73647e-09	1.86664e-07	9.982	MYO3B
1.61348	0.213867	4.19903	5.11128e-05	0.000319074	1.72433	C8B
1.59212	1.6863	7.69224	4.0837e-12	4.41039e-10	17.193	FIBCD1
1.59044	2.96733	6.68885	7.12894e-10	2.78448e-08	12.1112	CRHR1
1.58167	5.81693	3.0507	0.00279937	0.00903295	-2.59881	CHRDL2
1.57164	-1.30712	6.09529	1.30821e-08	3.1823e-07	9.33319	FRMD5
1.56193	-0.573135	8.44412	7.34772e-14	1.73329e-11	20.5857	MTTP
1.5574	0.00784953	4.76038	5.34725e-06	4.88114e-05	3.81848	SORCS1
1.55397	-2.0673	4.10378	7.36031e-05	0.00043521	1.44331	CDH1
1.54802	-1.92603	5.58004	1.46686e-07	2.43724e-06	7.08828	MYT1L
1.53111	2.46653	8.65362	2.35834e-14	7.04672e-12	22.2015	SPTB
1.52217	8.04452	5.48023	2.3123e-07	3.60477e-06	6.46406	CLEC3A
1.51841	1.57928	5.00055	1.93012e-06	2.12681e-05	4.66847	PPP1R1B
1.51742	-2.85534	4.75841	5.39153e-06	4.91155e-05	3.8062	SPATA31D4
1.51578	1.00449	3.66929	0.000361335	0.00163793	-0.155399	SFRP5
1.50757	9.92766	10.3438	2.09119e-18	3.74908e-15	31.3051	VCAN
1.50624	-2.05512	5.31824	4.7931e-07	6.62534e-06	6.00531	ADGRF4
1.49793	-0.902949	3.38607	0.000953451	0.00367049	-0.867047	AMBN
1.49327	5.18069	3.98932	0.00011324	0.000621795	0.381303	WIF1
1.49121	-1.71468	4.17844	5.53293e-05	0.000340537	1.69913	CDH10
1.48149	1.09337	8.62444	2.76383e-14	7.99192e-12	21.9266	EXPH5
1.46076	-0.734439	4.38809	2.43859e-05	0.000171246	2.43622	SP5
1.45994	4.0454	7.14303	7.12382e-11	4.17372e-09	14.2525	PHOSPHO1
1.45846	2.64954	6.6213	9.98822e-10	3.69977e-08	11.8191	HTR2A
1.45785	3.29818	8.71344	1.70296e-14	5.80341e-12	22.4868	SLC6A12
1.44894	-2.05022	6.39725	3.02364e-09	9.49349e-08	10.6339	GOLGA6A
1.44165	-2.7679	4.88336	3.18539e-06	3.19216e-05	4.28418	DSC1
1.43906	-1.56126	5.12676	1.11647e-06	1.33618e-05	5.24307	KLK11
1.43542	0.150418	8.69216	1.91223e-14	6.08113e-12	22.0386	XDH
1.42658	-0.245928	8.29265	1.66406e-13	3.4291e-11	19.901	C1orf116
1.42483	1.4821	5.42273	2.99933e-07	4.51107e-06	6.44868	PCSK2
1.4183	-2.91334	5.49194	2.19259e-07	3.44813e-06	6.72494	SLC30A8
1.41579	4.07015	7.39188	1.96822e-11	1.50154e-09	15.511	CACNA1H
1.41538	-3.02599	5.37839	3.6618e-07	5.33296e-06	6.25721	MYT1
1.41363	-0.416734	5.82899	4.6255e-08	9.25513e-07	8.21135	NCKAP5
1.40761	-3.37135	5.73311	7.23708e-08	1.35576e-06	7.7429	CCDC33
1.39943	0.921587	5.92464	2.94839e-08	6.31527e-07	8.68129	GRIN2A
1.39354	-2.75953	5.32103	4.73377e-07	6.5585e-06	6.02104	FAM153B
1.38814	-2.78764	5.26157	6.16732e-07	8.14838e-06	5.77985	MEIOB
1.3843	1.23202	5.94925	2.62416e-08	5.7373e-07	8.78477	ASTN1
1.37375	1.5864	6.10363	1.25695e-08	3.08693e-07	9.47062	CBFA2T3
1.37062	-3.08992	4.47432	1.72801e-05	0.000128975	2.75038	CFC1
1.36893	0.117632	4.05054	9.00268e-05	0.00051507	1.21276	CDH6
1.36704	0.256423	7.43729	1.55388e-11	1.27205e-09	15.7652	RAP1GAP
1.35647	4.38844	6.75081	5.22566e-10	2.12834e-08	12.2803	SEMA3D
1.35264	0.306921	7.40381	1.84985e-11	1.42949e-09	15.6087	KIAA2012
1.34275	-2.57729	6.22767	6.91167e-09	1.90928e-07	9.88442	LEMD1
1.34257	2.45077	7.51013	1.06236e-11	9.47561e-10	16.2516	PNMA8C
1.34195	0.153804	7.18032	5.88094e-11	3.50278e-09	14.4967	TBX22
1.34108	2.62466	5.24023	6.77882e-07	8.81935e-06	5.51719	MYOT
1.33637	1.06572	7.35931	2.33122e-11	1.69207e-09	15.4847	HPCAL4
1.33602	0.925744	7.95279	1.02705e-12	1.38006e-10	18.4465	MTMR7
1.32906	-0.550302	4.39185	2.40249e-05	0.000169175	2.44826	LGR5
1.3254	4.51017	8.22148	2.44022e-13	4.42993e-11	19.8035	SPTBN5
1.32351	-2.18375	5.04177	1.61555e-06	1.82735e-05	4.89907	KSR2
1.32303	-3.31068	6.16557	9.3309e-09	2.4174e-07	9.61911	KRT33A
1.323	-1.23908	2.52261	0.0129306	0.032157	-3.12069	LOC107987373
1.31675	1.03095	5.40573	3.23819e-07	4.80184e-06	6.40847	CLDN11
1.31587	-2.8825	5.83083	4.58576e-08	9.18586e-07	8.15568	PBOV1
1.31289	-1.80973	3.78327	0.00024085	0.00116356	0.3813	SV2C
1.31289	-2.10478	6.08368	1.38309e-08	3.32386e-07	9.24301	MYRFL
1.30953	-1.06115	5.87079	3.80084e-08	7.84136e-07	8.35585	SLC47A2
1.30699	2.61766	7.87391	1.56216e-12	1.98627e-10	18.1078	ENKUR
1.29394	0.729874	7.64641	5.19811e-12	5.41424e-10	16.8745	C1orf226
1.28713	-1.00828	4.49734	1.575e-05	0.000119495	2.83567	TMEM179
1.28392	12.4773	9.04603	2.76342e-15	1.27032e-12	24.242	ABI3BP
1.27904	9.81068	4.96471	2.25137e-06	2.41724e-05	4.37373	A2M
1.27248	1.10264	9.85449	3.18022e-17	3.1675e-14	28.3891	CHMP4C
1.26216	1.75086	4.41553	2.18645e-05	0.000155984	2.34864	GFRA1
1.26165	0.223733	6.64873	8.71134e-10	3.30184e-08	11.9726	CXXC4
1.25696	10.3305	7.75046	3.00351e-12	3.40803e-10	17.4829	F13A1
1.25637	-1.60059	5.5555	1.64121e-07	2.68954e-06	6.98932	OXGR1
1.2464	1.92974	7.21288	4.97307e-11	3.08502e-09	14.7798	XKR5
1.24488	-0.622408	6.79655	4.15182e-10	1.79359e-08	12.5557	SEPTIN3
1.24384	2.26603	4.57125	1.16723e-05	9.28398e-05	2.85663	ADAMTS16
1.2387	0.756716	4.41387	2.20098e-05	0.000156671	2.46594	GABRG3
1.23715	3.09673	9.63166	1.09404e-16	8.17246e-14	27.4468	ZNF648
1.23501	1.28386	5.7037	8.29595e-08	1.5161e-06	7.68706	KLK10
1.23395	-1.01854	3.64233	0.00039722	0.00177204	-0.0780043	CTAGE15
1.22749	3.91959	8.42946	7.95391e-14	1.85192e-11	20.9304	PCSK1
1.22739	-0.713878	5.89212	3.4376e-08	7.19967e-07	8.46305	LINGO4
1.22717	1.35245	7.88973	1.43623e-12	1.85243e-10	18.1772	NOG
1.22467	2.01009	4.91085	2.8341e-06	2.91174e-05	4.24523	WNK2
1.21846	5.04844	10.9207	8.38275e-20	3.75715e-16	34.4754	KIAA1549
1.21818	3.20665	7.03869	1.21566e-10	6.66492e-09	13.8026	FLRT1
1.21392	7.08479	8.88693	6.60632e-15	2.51996e-12	23.3943	MFAP3L
1.20994	1.60652	7.7206	3.51638e-12	3.89146e-10	17.3338	RGS9
1.20638	-0.464997	8.27938	1.78729e-13	3.60029e-11	19.7634	NOS1AP
1.20422	-1.08775	5.26156	6.16764e-07	8.14838e-06	5.79355	DIPK1C
1.20401	-4.25976	5.57919	1.47263e-07	2.44456e-06	7.10274	KCNH7
1.20295	7.28477	10.0412	1.12699e-17	1.45023e-14	29.6678	DSP
1.19863	-3.18782	5.28962	5.445e-07	7.37296e-06	5.89595	CCDC175
1.19304	3.33702	6.17579	8.88234e-09	2.33494e-07	9.60314	ISM2
1.19232	1.58902	4.43491	2.02372e-05	0.000146532	2.44658	PGR
1.18886	2.54896	4.01838	0.000101585	0.000571092	0.755495	SPTSSB
1.18813	0.619579	6.36729	3.50165e-09	1.06765e-07	10.6917	SEC14L4
1.18806	0.296392	3.88187	0.000168418	0.000864756	0.62794	ECE2
1.18602	13.1449	4.59381	1.06457e-05	8.60096e-05	3.05804	PRG4
1.18444	2.67191	6.65422	8.47607e-10	3.24699e-08	11.9729	C1QL4
1.18423	2.22006	8.81608	9.72996e-15	3.55997e-12	23.0602	FGF13
1.18352	0.76858	5.43897	2.78728e-07	4.22047e-06	6.5611	PPM1E
1.18251	0.864059	6.88981	2.59231e-10	1.21751e-08	13.1738	TENM1
1.18197	-3.18848	4.66539	7.93376e-06	6.76672e-05	3.45623	AGR3
1.18093	5.74383	5.12515	1.12432e-06	1.34211e-05	4.80828	EMILIN3
1.1792	0.280151	4.18038	5.49182e-05	0.000338574	1.65742	ENPP5
1.17707	1.86154	4.78014	4.92291e-06	4.56822e-05	3.74283	WNT16
1.17583	-0.0193114	6.45009	2.3321e-09	7.68391e-08	11.0234	CACNA1E
1.17422	6.44077	9.28722	7.33591e-16	4.38394e-13	25.5401	SEMA3A
1.1663	-2.8244	4.95682	2.32886e-06	2.48522e-05	4.56939	SLC52A1
1.16629	-0.247538	4.9205	2.71988e-06	2.81717e-05	4.44617	AGR2
1.16196	0.115827	4.8696	3.37695e-06	3.35413e-05	4.24328	OTOS
1.16018	-2.04006	4.18886	5.31565e-05	0.000329754	1.73598	DRGX
1.15853	-2.61821	4.60947	9.98494e-06	8.16279e-05	3.24665	SHISA8
1.15683	2.94305	7.47109	1.30271e-11	1.1004e-09	16.0109	FBXL16
1.15636	4.7179	2.2249	0.0279192	0.0609889	-4.68491	NOMO3
1.15351	4.05762	6.6445	8.89722e-10	3.35809e-08	11.7744	PKP1
1.14723	0.388311	5.69076	8.80827e-08	1.5951e-06	7.64622	ADCYAP1R1
1.14116	-2.31989	5.2328	7.00527e-07	9.05483e-06	5.66104	TTLL2
1.14031	0.68247	6.40597	2.89691e-09	9.20848e-08	10.8739	RAET1L
1.13858	4.41687	6.99681	1.50523e-10	7.86755e-09	13.4938	JPH3
1.13836	-0.274111	5.58531	1.43187e-07	2.38795e-06	7.16926	ZFPM2
1.13806	0.777548	5.73397	7.20823e-08	1.35177e-06	7.83695	DACH1
1.13759	-2.63066	4.82252	4.12006e-06	3.92687e-05	4.05	ZNF99
1.136	3.85714	4.01144	0.00010426	0.000582663	0.509723	IL11
1.12946	3.45546	6.01358	1.93323e-08	4.41515e-07	8.83143	CLSTN2
1.12682	1.59713	2.84705	0.00517587	0.0149932	-2.67588	PPP1R1A
1.12634	-0.576262	5.41189	3.14947e-07	4.71317e-06	6.42596	GPT
1.12012	1.7514	6.20385	7.75615e-09	2.10049e-07	9.92338	GNAO1
1.11945	-2.12908	3.53254	0.000581198	0.00242827	-0.40175	ADCYAP1
1.11648	-1.88535	4.04743	9.10868e-05	0.000520065	1.25215	MSI1
1.11333	-0.597909	4.57091	1.16886e-05	9.28872e-05	3.10723	PGBD5
1.1131	-2.13644	4.38945	2.42548e-05	0.000170526	2.44317	DCAF12L2
1.1126	-0.620203	5.30013	5.19613e-07	7.11116e-06	5.9629	DOK7
1.11244	-3.54579	2.88451	0.00463315	0.0136662	-2.23051	IQCJ-SCHIP1
1.11089	3.99191	7.21631	4.88588e-11	3.0843e-09	14.6194	NAV3
1.10564	1.41005	2.42423	0.0168018	0.0399129	-3.6765	ROS1
1.10563	0.124007	7.83842	1.88568e-12	2.29976e-10	17.7142	FAM83F
1.10137	-0.714185	5.01469	1.81604e-06	2.01473e-05	4.81062	HOOK1
1.10084	4.96355	10.367	1.83765e-18	3.74908e-15	31.4264	ARFGEF3
1.09793	-1.80364	4.98099	2.09954e-06	2.28562e-05	4.66007	TP53AIP1
1.09643	0.985327	4.68834	7.21578e-06	6.24346e-05	3.48864	APOB
1.09607	-0.185084	6.94965	1.91358e-10	9.60973e-09	13.3346	SLCO1A2
1.089	2.5297	8.28807	1.70566e-13	3.4749e-11	20.271	ADCY5
1.08546	4.62846	6.14888	1.01124e-08	2.57888e-07	9.37207	CYFIP2
1.08311	1.67522	8.17011	3.21519e-13	5.38709e-11	19.6431	VWA7
1.08204	3.54787	6.43733	2.48322e-09	8.07971e-08	10.8179	RORC
1.08171	-1.05289	6.31666	4.48456e-09	1.31802e-07	10.3128	SYT16
1.08087	-2.67919	3.00122	0.00325931	0.0102478	-1.91952	ST8SIA2
1.08046	-0.0796443	4.0872	7.83834e-05	0.000458485	1.35412	CHN2
1.08037	10.9204	7.51703	1.0247e-11	9.24355e-10	16.2987	COL11A2
1.08026	-2.77758	5.22252	7.33096e-07	9.42823e-06	5.62229	C6orf118
1.08009	2.75132	7.50326	1.1012e-11	9.67757e-10	16.1925	DOK6
1.07686	-2.63785	5.58566	1.42955e-07	2.38631e-06	7.11394	CXorf58
1.07655	2.35436	6.76205	4.93879e-10	2.04015e-08	12.5307	TCEAL5
1.07538	0.779355	6.63977	9.10972e-10	3.43107e-08	11.9749	IGSF10
1.07335	2.23305	4.06141	8.64094e-05	0.000498439	0.969431	PCDH17
1.06704	-2.25856	4.08865	7.79537e-05	0.000456419	1.39152	PLCH1
1.06662	-2.77281	4.76417	5.26325e-06	4.82658e-05	3.82795	MOBP
1.06431	2.56763	4.37811	2.5371e-05	0.000177192	2.06329	CLDN4
1.06287	3.83062	5.77432	5.97326e-08	1.14411e-06	7.69109	LRRC4B
1.06212	-3.35253	4.62931	9.20432e-06	7.64667e-05	3.3217	EMX1
1.06067	6.06535	7.094	9.16109e-11	5.17676e-09	13.9924	PEG3
1.05948	3.66407	7.21357	4.95524e-11	3.08502e-09	14.6312	ARHGEF37
1.05775	7.44724	8.71208	1.71564e-14	5.80341e-12	22.4656	RAB11FIP4
1.05625	-4.30306	5.97904	2.2784e-08	5.0805e-07	8.81648	LIN28B
1.05544	-2.90541	3.8512	0.000188366	0.000948602	0.599208	PPP2R2C
1.05442	3.1226	7.48799	1.19265e-11	1.03795e-09	16.0785	FOXA3
1.05312	-0.417252	5.92627	2.92567e-08	6.28161e-07	8.6305	MYO3A
1.05305	1.13296	8.72452	1.60318e-14	5.63566e-12	22.4496	WDR17
1.05283	0.177932	7.97872	8.94593e-13	1.26431e-10	18.4245	SAXO2
1.05185	-2.84287	3.78837	0.000236467	0.00114547	0.396022	CDH20
1.05085	-0.281115	2.50222	0.01366	0.0336442	-3.22707	GSG1L
1.04987	2.36524	9.57105	1.53014e-16	1.09729e-13	27.1086	MAP3K9
1.04849	0.486624	4.62952	9.19654e-06	7.64667e-05	3.29899	FLRT3
1.04832	-3.13838	4.9613	2.28461e-06	2.44528e-05	4.58801	KBTBD13
1.04778	1.99826	9.88326	2.71066e-17	2.85863e-14	28.7519	RPS6KA6
1.04545	-0.320757	4.72427	6.21615e-06	5.52519e-05	3.68499	OPRD1
1.04247	-1.3851	5.8766	3.69833e-08	7.66516e-07	8.35632	STPG2
1.04243	1.37602	8.20843	2.61747e-13	4.64614e-11	19.8126	MCF2L2
1.04119	0.914618	5.0598	1.49418e-06	1.70405e-05	4.97376	JPH1
1.04053	1.86717	5.48343	2.27899e-07	3.55904e-06	6.67203	LMO1
1.03973	1.84933	7.47008	1.30956e-11	1.1004e-09	16.0704	NYAP1
1.03825	1.80729	7.1953	5.44464e-11	3.30886e-09	14.6953	LOC105374103
1.03721	-1.42991	3.0787	0.00256649	0.00840249	-1.71314	CSNK2A3
1.03638	-3.06194	3.2089	0.00170107	0.00593865	-1.3536	TBC1D3I
1.03581	6.18834	5.84454	4.30003e-08	8.6912e-07	7.98898	ZBTB20
1.03355	4.50662	6.299	4.88774e-09	1.42022e-07	10.0844	PLEKHB1
1.02967	2.90992	7.60061	6.61259e-12	6.62293e-10	16.6756	XRCC4
1.02961	-2.53878	4.27068	3.87101e-05	0.000252063	2.02143	SOX1
1.02841	1.25289	4.8867	3.14066e-06	3.15792e-05	4.24646	PRSS54
1.02791	6.31994	9.91764	2.23958e-17	2.52347e-14	28.9745	SLC26A2
1.0259	0.822718	6.87149	2.84418e-10	1.30745e-08	13.0818	ZBED9
1.02271	4.66528	6.20598	7.6769e-09	2.0854e-07	9.63919	LAMB3
1.02173	1.1361	3.21137	0.00168767	0.00590486	-1.57883	COCH
1.01984	2.60433	4.28328	3.68518e-05	0.000241653	1.70184	ENHO
1.01974	3.66653	6.01532	1.91728e-08	4.3843e-07	8.81254	CD8B2
1.01862	3.20687	7.00595	1.43673e-10	7.59816e-09	13.6372	LONRF2
1.01815	6.0958	8.54041	4.36163e-14	1.11708e-11	21.5078	CHRD
1.01659	0.700174	6.89722	2.4968e-10	1.18734e-08	13.1953	MAP3K21
1.01537	-0.36356	7.51678	1.02603e-11	9.24355e-10	16.0224	ANKRD45
1.01498	-2.35367	4.07136	8.32245e-05	0.000482708	1.3326	MDGA2
1.01487	-2.68517	4.09028	7.74728e-05	0.0004539	1.39656	LGALS7
1.01221	-0.138166	5.09631	1.27504e-06	1.49502e-05	5.14689	FSIP2
1.01206	3.88283	6.62864	9.62951e-10	3.5928e-08	11.7086	DSC3
1.01114	-3.46439	4.13229	6.60314e-05	0.000396454	1.5394	SOX2
1.01034	0.571579	5.7123	7.97147e-08	1.47181e-06	7.7422	C2orf50
1.0102	1.35483	8.2222	2.43084e-13	4.42993e-11	19.8806	CNTD1
1.00826	0.294032	7.48667	1.20089e-11	1.04008e-09	16.0067	DNAH9
1.00608	2.02305	4.53195	1.36933e-05	0.000106137	2.74733	DSG3
1.00596	2.26917	6.0858	1.36908e-08	3.30348e-07	9.32645	C3orf70
1.00462	8.54628	5.53673	1.78812e-07	2.89326e-06	6.73529	CNMD
1.00392	-0.537926	4.55474	1.24834e-05	9.81587e-05	3.047	PRKCG
1.00334	-3.56798	4.23305	4.48096e-05	0.000285279	1.88892	PLA2G4D
1.00305	-0.791151	3.93746	0.000137274	0.000729882	0.873798	DACT2
1.003	2.78903	7.48118	1.23585e-11	1.05772e-09	16.0763	CELSR2
1.00059	2.72837	7.40528	1.83571e-11	1.42949e-09	15.696	VWC2
0.999539	-0.96739	4.79385	4.64787e-06	4.36039e-05	3.94672	IGFBPL1
0.999283	3.70826	4.99997	1.93495e-06	2.13082e-05	4.33733	GRIK3
0.99909	-3.80254	4.58293	1.11295e-05	8.92749e-05	3.15009	CTAGE9
0.995453	-1.40543	5.85497	4.09453e-08	8.34168e-07	8.26035	CCNI2
0.994807	-2.16205	5.49874	2.1259e-07	3.36318e-06	6.74775	RIPPLY3
0.989633	-2.94463	3.38423	0.000959317	0.0036907	-0.848733	HTR1F
0.988516	-1.43813	4.24215	4.3256e-05	0.000276863	1.92124	FGFBP1
0.986973	-2.63999	3.65363	0.000381785	0.00171588	-0.0306048	KRT23
0.983719	-1.28513	4.98826	2.03495e-06	2.22455e-05	4.69491	RNF224
0.983129	0.85104	4.18634	5.36733e-05	0.0003325	1.63052	LGR6
0.979746	5.71156	10.6212	4.45618e-19	1.33151e-15	32.8291	TENM3
0.979169	0.529015	2.60134	0.0104299	0.0268699	-3.10032	RSPO4
0.978426	1.84362	5.9355	2.80067e-08	6.04944e-07	8.6837	MAP7
0.976816	-3.07846	4.13539	6.52545e-05	0.000393238	1.55055	SLC26A8
0.9768	9.35027	5.85691	4.05734e-08	8.27532e-07	8.2131	COL9A2
0.97674	4.24451	6.67422	7.67034e-10	2.97649e-08	11.9051	SLITRK4
0.973575	5.72642	4.69277	7.08448e-06	6.14468e-05	3.03126	NTRK2
0.967891	-1.04362	5.54796	1.69876e-07	2.76867e-06	6.97142	NEXMIF
0.967055	-3.68157	4.38417	2.47689e-05	0.000173528	2.42475	A1CF
0.964744	-3.17371	3.58757	0.000480752	0.00207535	-0.237461	PNMT
0.964546	4.97008	4.42187	2.13185e-05	0.000152818	1.95944	CRISPLD1
0.964119	-1.5598	5.18013	8.83612e-07	1.10293e-05	5.44926	MUC4
0.9639	-2.11474	3.92576	0.000143335	0.000756909	0.845457	HMX3
0.963385	4.46085	6.93099	2.10376e-10	1.02212e-08	13.1616	DOC2B
0.962435	1.69083	6.72156	6.0519e-10	2.41108e-08	12.3784	RSPH4A
0.961055	2.33979	6.15888	9.63678e-09	2.48946e-07	9.65705	CDR1
0.960671	2.72256	4.82485	4.07982e-06	3.90304e-05	3.77606	GASK1A
0.958283	-2.21087	4.30261	3.41665e-05	0.000227793	2.13405	LRRIQ1
0.956749	2.68819	6.42901	2.58696e-09	8.37165e-08	10.8865	HLA-G
0.956204	-2.89678	3.49224	0.000666972	0.00272504	-0.526993	BRINP2
0.955937	-1.20215	4.46697	1.77973e-05	0.000131956	2.72416	F10
0.955209	1.82363	5.59486	1.3705e-07	2.31577e-06	7.16397	PANX2
0.953472	5.77846	7.28631	3.40353e-11	2.33787e-09	14.9527	CDH19
0.953241	-2.92401	4.4607	1.8251e-05	0.000134676	2.70078	SLC51A
0.952453	-2.61881	3.73656	0.000284703	0.00134108	0.230874	KCND2
0.951669	1.32747	4.27578	3.79464e-05	0.000247473	1.89601	NRCAM
0.94998	-1.3294	3.98718	0.000114146	0.000625625	1.04749	RXFP4
0.949156	-2.23583	4.92475	2.67099e-06	2.77597e-05	4.44265	SLC34A3
0.948894	3.57427	9.67618	8.54936e-17	6.66404e-14	27.6712	MAP9
0.947453	-2.47977	3.9239	0.000144323	0.000760782	0.838523	GBX2
0.946237	3.04492	5.97269	2.3481e-08	5.21645e-07	8.69603	ZNF385C
0.945302	-1.37457	6.21733	7.26652e-09	1.99196e-07	9.84403	TP53TG5
0.944795	0.99472	6.99481	1.52068e-10	7.90223e-09	13.6888	PSD2
0.944182	-3.04993	3.32214	0.00117795	0.00439232	-1.03035	FAM135B
0.94062	0.741017	9.27101	8.02132e-16	4.63891e-13	25.1963	ZNF280B
0.934506	1.80722	3.76684	0.000255483	0.00122394	0.0376974	PTPRB
0.93403	-1.57573	4.21648	4.77809e-05	0.000301307	1.83187	LARGE2
0.933947	2.3025	8.17656	3.10586e-13	5.35403e-11	19.6932	NIPAL1
0.933766	-1.19698	4.61659	9.69754e-06	7.97109e-05	3.27501	RAB39B
0.931276	0.133735	3.09885	0.00241012	0.00795446	-1.75684	LAMP3
0.93102	-2.20074	3.67662	0.000352125	0.00160405	0.0427837	THSD7B
0.92993	6.08915	5.66082	1.01164e-07	1.79216e-06	7.15193	AGT
0.928948	2.12614	4.76135	5.32573e-06	4.86926e-05	3.62733	SNX22
0.928059	5.46017	4.00598	0.000106411	0.000591915	0.434656	GDF5
0.927521	3.04493	8.30371	1.56786e-13	3.26845e-11	20.3236	NBEA
0.92713	5.90593	7.43371	1.58314e-11	1.28427e-09	15.7074	ATRNL1
0.926735	0.594838	4.97878	2.11951e-06	2.30155e-05	4.66336	NCMAP
0.926259	-1.68132	3.86759	0.000177438	0.000899891	0.655033	PCK1
0.925671	-3.1788	3.74561	0.00027565	0.0013022	0.258119	ANTXRL
0.925389	-2.94188	3.93506	0.000138499	0.000735269	0.874565	ZSCAN1
0.92525	-0.7906	4.06924	8.38944e-05	0.000485807	1.31881	FEZF1
0.924393	2.20741	4.97728	2.1332e-06	2.31361e-05	4.48604	BEX2
0.920301	-3.10826	4.33016	3.06619e-05	0.000208222	2.23174	FBXW10
0.918942	-0.268295	2.7229	0.00741637	0.020216	-2.69998	LOC107987545
0.917789	2.09689	7.84729	1.79907e-12	2.23984e-10	17.99	CDS1
0.917652	0.687004	2.27688	0.0245285	0.0547085	-3.86094	MYBPC1
0.916204	-1.34482	4.43094	2.05606e-05	0.000148633	2.59302	RET
0.916088	-0.220109	5.11869	1.15647e-06	1.37763e-05	5.23579	TNFRSF8
0.91587	-0.275103	5.38741	3.51638e-07	5.15467e-06	6.33537	SAMD12
0.915824	-1.44509	4.54613	1.29282e-05	0.000101135	3.01248	TLL2
0.915617	3.06004	6.93907	2.01919e-10	9.97394e-09	13.3215	FAM222A
0.915264	-3.62237	4.02684	9.84142e-05	0.000556408	1.1799	VTCN1
0.914035	-1.26323	3.79092	0.000234308	0.00113624	0.402578	TMEM200C
0.913535	6.12003	7.26378	3.82408e-11	2.55814e-09	14.8493	PTGIS
0.913193	4.12415	8.22102	2.44625e-13	4.42993e-11	19.8103	SLC37A1
0.912854	-1.78859	3.52773	0.000590855	0.00246116	-0.415367	PLCXD3
0.91275	1.92252	6.11487	1.1909e-08	2.96947e-07	9.49846	IL12RB2
0.908096	-1.45658	3.37045	0.00100429	0.00384255	-0.887324	TMEM63C
0.907862	0.291429	2.28954	0.0237597	0.0532988	-3.76903	TBXT
0.907602	-3.46972	3.70205	0.000321851	0.00148907	0.118752	KRTAP17-1
0.906063	-2.79548	4.75296	5.51576e-06	5.00945e-05	3.78548	ABCC11
0.904808	4.11159	5.83501	4.49685e-08	9.05838e-07	7.94065	WNK4
0.904116	-1.51783	5.27408	5.83426e-07	7.79704e-06	5.82743	C16orf96
0.903682	4.45046	4.38952	2.42483e-05	0.000170526	1.84668	ADGRG6
0.901146	-0.768789	4.97433	2.16043e-06	2.3389e-05	4.64892	ASCL5
0.900023	3.34621	7.25963	3.90693e-11	2.5942e-09	14.8937	NR3C2
0.898442	3.26395	4.8014	4.50294e-06	4.24442e-05	3.58666	SLC27A2
0.898266	-2.1695	3.76394	0.000258158	0.00123385	0.319438	ADGRG3
0.897218	2.28477	7.24698	4.17072e-11	2.71901e-09	14.9336	PRKAA2
0.895926	1.72318	3.80947	0.00021914	0.00107372	0.196749	GPLD1
0.894117	2.59673	5.80741	5.11759e-08	1.01044e-06	8.00893	NRXN3
0.893765	7.42638	4.59715	1.05013e-05	8.51117e-05	2.74434	HTRA3
0.893034	4.28939	4.80208	4.49002e-06	4.24339e-05	3.47241	CCDC144A
0.89266	-2.02194	2.78062	0.00628318	0.017609	-2.48243	KRT14
0.891797	-1.43651	4.63733	8.90604e-06	7.45761e-05	3.35013	ANGPTL3
0.891131	2.60686	4.52645	1.40018e-05	0.000108107	2.62041	ZNF385B
0.889874	1.02762	6.30681	4.70525e-09	1.37458e-07	10.4236	RIMS2
0.88965	-2.70539	4.2105	4.88974e-05	0.000307052	1.81076	SHISA7
0.889077	3.56165	8.63186	2.6547e-14	7.80221e-12	22.0284	MPZL3
0.883031	-0.208031	4.94888	2.40931e-06	2.5462e-05	4.55802	KPNA7
0.882302	-0.844849	5.09523	1.28103e-06	1.49813e-05	5.12526	EPHA6
0.882045	2.22629	9.74856	5.72388e-17	4.88656e-14	28.0541	PCYT1B
0.881052	-1.24723	2.31084	0.0225137	0.0508782	-3.57296	SPOCK3
0.877596	0.802078	6.62842	9.6399e-10	3.5928e-08	11.9211	C2CD4D
0.875967	-0.853446	3.02997	0.00298424	0.0095283	-1.86101	RPRM
0.873243	0.888847	7.78722	2.4731e-12	2.87908e-10	17.5981	PLS1
0.873168	2.36488	4.94996	2.39827e-06	2.53814e-05	4.34795	UBXN10
0.871787	2.53283	4.96449	2.25356e-06	2.41782e-05	4.37816	IQCN
0.871749	1.67212	3.84924	0.000189711	0.000953608	0.340431	ILDR2
0.871157	5.62551	5.41361	3.1252e-07	4.68467e-06	6.03904	SLC38A3
0.87081	3.03733	6.56922	1.29402e-09	4.63056e-08	11.5138	SULT1C4
0.87063	-1.11182	3.53365	0.000578979	0.00242126	-0.406077	KCNA4
0.870209	1.32238	3.6694	0.000361197	0.00163772	-0.196721	ANXA8L1
0.86708	6.67635	8.6712	2.14332e-14	6.62509e-12	22.2228	MAPK14
0.866824	2.0211	5.1384	1.06103e-06	1.27923e-05	5.18258	PAQR9
0.866662	10.3137	5.96386	2.44856e-08	5.39284e-07	8.7453	FGFBP2
0.865645	2.47846	7.38116	2.08111e-11	1.55529e-09	15.5952	B3GAT2
0.865636	-0.991009	4.98151	2.09485e-06	2.28307e-05	4.6723	DNAI1
0.864658	-2.96724	4.22062	4.70205e-05	0.000297139	1.8459	TMEM272
0.863705	1.09179	6.7947	4.1907e-10	1.80603e-08	12.7277	GLP2R
0.863639	3.72715	8.12588	4.0754e-13	6.58233e-11	19.3331	DSC2
0.863635	-1.96922	4.5785	1.13323e-05	9.06588e-05	3.13093	LTA
0.863253	-2.46493	4.05071	8.99667e-05	0.00051507	1.26244	GPR22
0.86295	2.11701	4.30683	3.36058e-05	0.000224305	1.88317	ESPN
0.861429	0.394387	1.98317	0.0495859	0.0976672	-4.39723	GSTT2
0.861331	2.68882	3.82868	0.000204424	0.00101275	0.0682385	RBM20
0.860843	-2.71164	4.22205	4.67615e-05	0.000295711	1.85101	GRM1
0.86076	3.07026	6.1635	9.4245e-09	2.43813e-07	9.5781	MYO5C
0.860684	3.90871	2.40257	0.0177816	0.0418887	-4.24179	KIF1A
0.859641	-1.7697	3.9636	0.00012461	0.000672892	0.971365	PTGES3L-AARSD1
0.858841	-1.95331	4.29518	3.51747e-05	0.00023287	2.10781	OR2H2
0.85869	4.07619	5.86614	3.88497e-08	7.97821e-07	8.08511	ALPK2
0.858159	-3.19339	3.31564	0.00120337	0.00447245	-1.0499	RNF223
0.857829	-0.456559	4.39651	2.35846e-05	0.000166663	2.46541	PROK2
0.857359	2.27156	6.47497	2.06299e-09	6.92607e-08	11.1552	SEC14L6
0.856266	-2.07445	4.01131	0.000104312	0.000582767	1.13024	NRXN1
0.856076	4.63855	7.81299	2.15778e-12	2.61383e-10	17.6508	BVES
0.855691	0.251566	3.82662	0.000205954	0.00101886	0.451337	TRPM8
0.855225	0.894179	6.02619	1.82045e-08	4.21668e-07	9.13848	OR2A7
0.855179	1.54229	5.49474	2.16486e-07	3.40751e-06	6.75644	MYOM3
0.854137	-0.109602	6.15658	9.74408e-09	2.50713e-07	9.67553	ANKRD31
0.852676	8.98832	5.69051	8.81848e-08	1.59533e-06	7.44201	SERPINA5
0.851674	4.19567	7.45129	1.44451e-11	1.19894e-09	15.7988	PDZD2
0.851524	2.59918	7.38107	2.08204e-11	1.55529e-09	15.5849	CSRNP3
0.848966	0.94511	3.75808	0.000263631	0.00125534	0.149551	PCDH10
0.848752	4.53556	8.94037	4.93135e-15	2.0093e-12	23.6396	KIF21A
0.848411	5.79028	4.44355	1.95497e-05	0.000142128	2.05918	CHADL
0.847159	-2.93187	4.011	0.00010443	0.000583064	1.12792	SYNPO2L
0.844756	2.12235	7.45491	1.41744e-11	1.18195e-09	15.9886	TRPV3
0.844	0.317223	6.50779	1.75433e-09	6.06006e-08	11.3188	JAKMIP3
0.843078	3.32501	4.84369	3.76802e-06	3.64955e-05	3.7479	LPL
0.841513	2.07945	5.07482	1.39993e-06	1.61766e-05	4.90905	PRRG4
0.84015	6.69488	4.71715	6.40296e-06	5.66316e-05	3.17395	SNORC
0.839641	3.47768	6.73027	5.79335e-10	2.32356e-08	12.2433	CHDH
0.838953	0.553198	4.15114	6.1441e-05	0.000374156	1.53569	ZSCAN23
0.838766	4.39597	7.39608	1.9257e-11	1.47538e-09	15.5073	PNMA8A
0.836751	-2.81267	3.9845	0.000115293	0.000630366	1.03927	SYT2
0.835358	0.976511	7.31669	2.90801e-11	2.0445e-09	15.2622	SH3TC2
0.834654	5.20638	4.888	3.12331e-06	3.14754e-05	3.80312	CACNA1I
0.834248	-2.36618	3.51856	0.0006097	0.00252558	-0.445524	CCDC27
0.831572	8.61835	9.82676	3.7094e-17	3.50011e-14	28.5089	XYLT1
0.830775	-1.99289	3.95728	0.000127563	0.000687102	0.950025	UGT8
0.829636	1.3679	4.35581	2.77117e-05	0.000191525	2.18647	NAP1L2
0.827798	-0.492206	4.65098	8.41936e-06	7.09982e-05	3.40721	CYSRT1
0.827014	-2.00896	4.35245	2.80827e-05	0.000193715	2.31089	HSF5
0.826105	3.35551	4.12036	6.91036e-05	0.000412276	0.964689	MYH14
0.825977	0.542901	4.65526	8.27243e-06	7.00558e-05	3.39572	AGMAT
0.825712	-1.18653	4.37576	2.56085e-05	0.000178711	2.39456	C12orf71
0.825648	-0.861754	4.4525	1.88611e-05	0.000138356	2.67183	MPIG6B
0.825597	-2.10568	4.10148	7.42497e-05	0.000438311	1.43536	CDKL2
0.823977	-1.96072	3.62472	0.000422459	0.00186456	-0.118348	CRHR2
0.823352	9.45581	9.5247	1.97743e-16	1.36352e-13	26.8701	CHST3
0.821629	0.722911	4.04168	9.30795e-05	0.000530429	1.13599	UPK1B
0.821476	0.951445	5.97675	2.30331e-08	5.12966e-07	8.91549	TIGD4
0.821127	-3.48411	3.91986	0.000146485	0.00077037	0.823014	PIK3C2G
0.820895	8.08847	7.95389	1.02109e-12	1.38006e-10	18.476	AHNAK2
0.820632	-2.13032	2.71922	0.00749451	0.0203794	-2.63458	CLUL1
0.819827	-3.29729	3.45705	0.000751486	0.00301065	-0.634429	PABPN1L
0.817348	-0.0205396	3.7742	0.000248822	0.00119755	0.301123	INSL4
0.816998	0.627281	7.41011	1.79014e-11	1.40147e-09	15.6804	FBXO16
0.815424	-3.11365	3.10538	0.00236137	0.00781515	-1.64117	GPRIN2
0.813464	-4.23597	2.9837	0.00343821	0.0107238	-1.97903	SALL3
0.813224	-1.26556	2.89417	0.00450186	0.0133456	-2.2016	PRSS16
0.813103	-2.26536	3.62112	0.000427801	0.00188489	-0.130706	TREH
0.812274	4.86201	7.5807	7.34105e-12	7.15274e-10	16.4441	SOX6
0.811335	0.989223	2.85304	0.00508525	0.0147569	-2.53994	SGCG
0.810853	0.0197908	4.72948	6.08289e-06	5.43234e-05	3.70131	ZNF728
0.810776	3.07708	6.65373	8.49691e-10	3.24803e-08	11.9181	CUBN
0.810696	2.41825	4.77936	4.93905e-06	4.58083e-05	3.64901	TCEAL6
0.808469	4.01304	10.3509	2.01052e-18	3.74908e-15	31.3496	LRRC8D
0.808085	1.06133	4.57708	1.1398e-05	9.10619e-05	3.05553	DDX25
0.807125	-2.88369	3.2872	0.00132066	0.00483396	-1.13031	LAD1
0.80656	-2.75747	3.5577	0.000533042	0.00225866	-0.327717	SCRT1
0.806217	4.29263	5.92526	2.93971e-08	6.3042e-07	8.34155	FILIP1
0.805724	-2.99696	2.1897	0.0304409	0.0653508	-3.81904	CHST8
0.803858	6.79561	8.59729	3.20315e-14	8.70091e-12	21.8308	FRY
0.802773	0.904385	4.93478	2.5591e-06	2.67519e-05	4.47025	AKNAD1
0.802534	-3.30289	3.42857	0.000827139	0.00326402	-0.719378	GNAT1
0.801431	1.60198	6.76716	4.81358e-10	2.02103e-08	12.601	STOX2
0.800225	-1.7809	3.87227	0.000174432	0.000886938	0.670434	SRRM4
0.797974	6.99186	8.40883	8.89208e-14	2.01794e-11	20.8333	SCD
0.797856	-2.23354	3.1124	0.00231002	0.00767067	-1.61732	CERKL
0.797578	-2.44855	3.77428	0.000248752	0.00119754	0.351707	CCDC190
0.797528	3.60305	5.29553	5.30354e-07	7.21958e-06	5.59714	TAS1R3
0.797155	0.365541	3.95844	0.000127016	0.000684712	0.884361	NCCRP1
0.795011	0.939349	4.52074	1.43294e-05	0.000110251	2.85341	ERICH2
0.794906	-2.47178	4.24263	4.31744e-05	0.00027644	1.92304	TAS2R45
0.794535	-1.94443	3.26565	0.00141655	0.00511603	-1.18733	C10orf71
0.794406	-3.46502	3.42048	0.000849921	0.00333641	-0.744286	IYD
0.793927	5.73329	8.569	3.73495e-14	9.84709e-12	21.6496	CHSY3
0.793852	6.10899	6.73349	5.70046e-10	2.30175e-08	12.2013	FLT1
0.792908	-0.391339	5.41739	3.07244e-07	4.6133e-06	6.45436	KLB
0.792796	1.29848	7.20899	5.07374e-11	3.13662e-09	14.7541	CYP27B1
0.792311	3.06937	5.0321	1.68453e-06	1.89581e-05	4.56262	NKD1
0.792225	2.4528	3.9487	0.000131686	0.000705578	0.530623	MEOX1
0.790263	5.7971	5.45705	2.56836e-07	3.93216e-06	6.23436	ZNF66
0.790192	-3.3593	4.05932	8.70943e-05	0.000501905	1.29035	FNDC7
0.789212	5.86956	7.46951	1.31351e-11	1.1004e-09	15.8883	MBP
0.789189	1.92405	5.10505	1.22737e-06	1.44956e-05	5.05832	IL17RB
0.78875	-1.73673	3.49119	0.000669355	0.00273104	-0.525644	CSMD1
0.785905	-0.0734305	5.59227	1.38687e-07	2.33683e-06	7.20578	PARD6B
0.783583	-1.73803	2.69651	0.00799382	0.021512	-2.68686	ART5
0.78345	-0.721116	5.29612	5.28959e-07	7.20606e-06	5.93906	GPR179
0.783275	1.10526	4.14669	6.24945e-05	0.000379283	1.46168	CLEC18C
0.781855	2.76638	4.24353	4.3025e-05	0.000275742	1.52296	GGTA1
0.781826	3.88192	4.29481	3.52254e-05	0.00023312	1.53256	MCF2L
0.779486	4.59153	4.38038	2.51435e-05	0.00017574	1.80465	STK32A
0.779182	1.25967	3.6257	0.000421012	0.00185943	-0.326302	PTGER1
0.779037	9.82594	5.274	5.83648e-07	7.79704e-06	5.66501	COL9A3
0.778631	1.17135	6.93514	2.05991e-10	1.00669e-08	13.4083	MST1R
0.778222	1.72793	5.93946	2.74865e-08	5.95142e-07	8.71334	PRKCQ
0.777361	-1.01465	3.61241	0.000440984	0.00193158	-0.164832	TSHB
0.777201	2.11624	5.64874	1.06964e-07	1.88005e-06	7.36768	KCTD4
0.776834	-2.29383	3.87485	0.000172798	0.000881095	0.677636	LOC107985021
0.775786	0.659255	6.81796	3.72723e-10	1.64517e-08	12.8099	C17orf113
0.775211	-0.758044	5.45727	2.56589e-07	3.93174e-06	6.60141	LOC101059906
0.774205	2.00362	2.81449	0.00569409	0.0162321	-2.84418	ADGRD1
0.77363	1.06403	6.94335	1.97583e-10	9.86705e-09	13.4426	GPR75
0.773065	-2.48227	3.42184	0.000846037	0.00332335	-0.735941	KRTAP5-2
0.771393	4.14626	6.7156	6.2354e-10	2.4675e-08	12.1113	ANKRD6
0.771276	-0.921826	4.50655	1.51755e-05	0.000115675	2.86917	PDE6A
0.771159	-2.05981	3.72422	0.000297485	0.00139251	0.193272	CNTN2
0.770242	-0.131175	6.02069	1.86884e-08	4.31296e-07	9.06623	C9orf43
0.770176	-2.09736	2.97034	0.00358062	0.0110929	-1.99792	ACTBL2
0.770093	-0.716409	4.44131	1.97256e-05	0.000143116	2.63087	TEX14
0.77004	-3.36853	2.92874	0.00405972	0.0122427	-2.11463	PPP1R17
0.768166	-0.229033	3.99924	0.000109124	0.000602889	1.0628	SMCO3
0.767951	3.20655	3.95254	0.000129827	0.000697494	0.393257	CAPN6
0.767138	1.16201	6.75421	5.13716e-10	2.10753e-08	12.5357	F7
0.766432	-2.3932	3.36354	0.00102757	0.0039138	-0.907183	BAAT
0.764751	-2.17156	3.29723	0.00127813	0.00470229	-1.0983	EHF
0.764656	3.39373	5.42962	2.90752e-07	4.37666e-06	6.20629	LRRN2
0.763743	-2.27195	3.72589	0.00029573	0.00138538	0.197862	GNRH2
0.763611	1.54004	6.23245	6.75338e-09	1.86843e-07	10.07	LINC02210-CRHR1
0.763348	-2.15394	3.19323	0.00178852	0.0061865	-1.39313	GNRHR
0.76322	2.87291	7.00453	1.44716e-10	7.63081e-09	13.6681	FZD3
0.761322	2.13295	3.48157	0.000691612	0.00280462	-0.94945	ABCG1
0.760822	0.455805	3.4424	0.000789549	0.00313929	-0.78974	ACSM5
0.760285	-2.04993	4.70055	6.85975e-06	5.98742e-05	3.58592	NCBP2L
0.759368	-0.418953	3.35038	0.00107329	0.00405827	-0.983899	PCLO
0.758806	-2.26466	3.63022	0.000414413	0.00183492	-0.102485	CFAP161
0.758152	9.39344	7.69028	4.12618e-12	4.42959e-10	17.1514	MELTF
0.757805	-1.2619	2.90858	0.00431251	0.0128643	-2.16372	TBX20
0.757184	1.88585	3.48457	0.000684596	0.00278309	-0.888003	LOC105379752
0.75701	0.397293	6.29651	4.94716e-09	1.43516e-07	10.3496	ZNF165
0.756138	1.06904	5.75956	6.39903e-08	1.21527e-06	7.94465	LRCH2
0.754961	0.31536	4.88371	3.18069e-06	3.18979e-05	4.29542	PLIN4
0.75455	-2.31509	2.80378	0.00587471	0.0166622	-2.42714	TCAP
0.754403	-0.237454	4.68563	7.29714e-06	6.2926e-05	3.53737	GOLGA6C
0.754317	-3.11751	3.80683	0.000221245	0.00108226	0.454734	CDH17
0.754206	5.37851	7.64872	5.13535e-12	5.384e-10	16.7981	TSPAN13
0.753404	1.36324	4.78324	4.85944e-06	4.53042e-05	3.82524	RIMBP2
0.753338	0.174839	3.7868	0.000237809	0.00115104	0.328021	CEP295NL
0.751931	-1.73016	3.14592	0.00207864	0.00701409	-1.52222	KCNJ13
0.7504	7.74161	5.03663	1.65188e-06	1.86258e-05	4.53842	CDON
0.750388	1.99812	4.47933	1.69354e-05	0.000126877	2.55314	ABCB1
0.749882	-0.0925389	4.45341	1.87929e-05	0.000137969	2.66525	GAS2
0.749637	-3.30812	3.02694	0.00301219	0.00959823	-1.85481	DPP6
0.749234	0.181061	4.70021	6.86953e-06	5.99013e-05	3.58497	CCDC92B
0.749165	1.45164	2.44421	0.0159408	0.0381916	-3.63288	LEFTY2
0.748863	7.874	6.48811	1.93343e-09	6.58985e-08	11.0906	FGF2
0.748323	0.143539	6.88029	2.72034e-10	1.25697e-08	13.0467	TTC23L
0.747679	-1.90254	4.51262	1.48077e-05	0.000113305	2.88889	TMEM139
0.746914	-3.71252	2.35196	0.0202701	0.0466739	-3.48943	RALYL
0.745291	0.912825	4.00941	0.000105056	0.000585826	1.00367	KCNS1
0.743298	9.1065	5.22774	7.16363e-07	9.23954e-06	5.42675	CPE
0.743269	0.998836	6.94397	1.96953e-10	9.86305e-09	13.4414	THPO
0.742826	-0.579752	3.3885	0.000945782	0.00364802	-0.860883	SYT3
0.742772	2.06814	4.06402	8.55642e-05	0.000494359	1.01346	KIF5C
0.742177	-2.37643	2.78719	0.00616476	0.0173504	-2.46899	SMIM31
0.742119	0.991235	3.84975	0.000189358	0.000952797	0.449459	CERS1
0.741449	1.96321	5.38891	3.49274e-07	5.12421e-06	6.25388	TMEM184A
0.741117	-0.508691	2.80682	0.00582293	0.0165389	-2.46458	ANO5
0.740979	5.06603	6.34152	3.97196e-09	1.18092e-07	10.2755	CHST10
0.739938	0.136872	6.08641	1.36514e-08	3.29842e-07	9.3793	ERVMER34-1
0.738775	-3.9067	3.6132	0.000439776	0.00192723	-0.161871	SHISA6
0.737941	-3.09984	3.24055	0.00153642	0.00546417	-1.26445	FLG2
0.737835	7.23832	6.96072	1.80882e-10	9.12408e-09	13.3726	TRPV4
0.737497	4.40774	5.51273	1.99478e-07	3.17889e-06	6.47368	NEGR1
0.737271	0.331008	6.29573	4.9661e-09	1.43832e-07	10.341	PANO1
0.737123	-3.33738	3.55225	0.000543135	0.00229383	-0.346606	EPN3
0.736986	-3.69683	2.53033	0.0126635	0.0316332	-3.09353	XAGE2
0.73696	-3.51357	3.37356	0.000993978	0.00380933	-0.883031	LOC107986755
0.735586	-2.39365	3.31997	0.00118636	0.00441909	-1.03383	NPFFR1
0.735537	-3.34541	2.9298	0.00404684	0.0122182	-2.11171	SYT4
0.73531	6.60365	7.0538	1.12537e-10	6.18884e-09	13.8089	TSPAN6
0.734402	-0.365779	4.73119	6.03978e-06	5.40325e-05	3.71166	MASP2
0.733707	2.26909	5.10021	1.25355e-06	1.47756e-05	4.98542	PEG10
0.733309	1.31584	2.37661	0.0190217	0.0442769	-3.75769	PAPPA2
0.733218	-3.00506	3.03307	0.0029559	0.00945128	-1.83648	PRR18
0.73299	-3.86195	3.36161	0.00103414	0.00393548	-0.920466	RSPH10B2
0.732858	-0.268261	5.15202	9.99646e-07	1.21779e-05	5.36884	SERPINE3
0.732224	4.04363	7.58871	7.03888e-12	6.97199e-10	16.5123	FHIP1A
0.731621	-0.837868	5.48743	2.23797e-07	3.50107e-06	6.72218	MATN1
0.731231	-2.25582	2.84019	0.00528129	0.0152616	-2.33511	EFHB
0.730256	5.09708	7.96972	9.38515e-13	1.31451e-10	18.4654	FITM2
0.729576	-2.75214	2.90992	0.00429517	0.0128148	-2.15953	ACTA1
0.728991	1.5318	6.36841	3.48258e-09	1.06364e-07	10.7047	FRMPD4
0.728899	7.24004	7.08583	9.55281e-11	5.35196e-09	13.9971	CHST6
0.728653	-1.92111	2.66744	0.00867664	0.0230349	-2.75813	PCDHAC2
0.728256	3.80555	7.14085	7.20412e-11	4.20702e-09	14.2491	FLVCR2
0.7281	-1.26534	4.21107	4.87908e-05	0.000306597	1.81272	CNGA4
0.727857	-1.20999	3.37771	0.000980354	0.00376436	-0.868247	FREM1
0.727823	5.97113	5.408	3.20513e-07	4.77165e-06	6.02596	P3H2
0.725804	6.47369	6.37397	3.38913e-09	1.04399e-07	10.4741	FGFR3
0.725225	-3.08654	2.54256	0.0122505	0.0307644	-3.05972	FAM163B
0.723121	1.53268	5.85261	4.14018e-08	8.40602e-07	8.33657	ZSWIM5
0.722207	-3.13834	3.57373	0.000504341	0.00215538	-0.279932	PLCXD2
0.721743	1.65402	7.4807	1.23896e-11	1.05772e-09	16.1214	ANKEF1
0.721447	5.0525	4.96512	2.2475e-06	2.41711e-05	4.11718	SMIM10L2A
0.720836	2.68465	3.38645	0.00095226	0.00366669	-1.36518	FOXJ1
0.72082	0.984486	4.6296	9.19339e-06	7.64667e-05	3.26504	DCT
0.720768	4.73831	8.17136	3.19368e-13	5.38709e-11	19.5272	ME1
0.720489	-3.06598	2.50057	0.0137208	0.0337753	-3.15539	SPDYE10P
0.719935	-2.45971	3.26923	0.00140017	0.00506605	-1.17991	ALDOB
0.719704	-2.29034	3.6883	0.000337898	0.00155051	0.0790222	CFAP206
0.719654	-1.89549	3.58196	0.00049018	0.00210793	-0.250211	C9orf163
0.719367	5.21253	5.81304	4.98438e-08	9.89591e-07	7.81028	FAM83G
0.718111	2.82953	6.39853	3.0046e-09	9.45025e-08	10.7223	INPP4B
0.718109	0.401399	5.63503	1.13939e-07	1.98346e-06	7.40411	FSCN2
0.717897	-0.82637	5.02155	1.76306e-06	1.96579e-05	4.83209	PACRG
0.717571	7.74287	4.74588	5.68117e-06	5.13699e-05	3.35111	CAPS
0.717399	-3.52302	2.88696	0.00459952	0.0135826	-2.22404	FAM83C
0.717309	7.14122	7.93851	1.10816e-12	1.47163e-10	18.3605	NFAT5
0.716351	-0.623062	5.3366	4.41568e-07	6.22851e-06	6.10866	CCDC87
0.715876	-1.29971	2.92882	0.00405868	0.0122427	-2.1089	MC5R
0.71587	0.500434	4.73071	6.05174e-06	5.41125e-05	3.68992	POU2F3
0.715486	-3.28928	2.86094	0.00496817	0.0144923	-2.28883	RASGEF1C
0.714808	0.602461	5.61091	1.27312e-07	2.18416e-06	7.30181	PDE11A
0.714311	0.54646	3.0408	0.00288632	0.00925191	-1.96599	LOC112268437
0.713578	-2.52312	2.83519	0.00535941	0.0154624	-2.34943	SLC44A4
0.713297	-1.99726	3.37175	0.000999942	0.00382891	-0.881319	GRB7
0.71307	2.89096	4.0363	9.49785e-05	0.000539365	0.748962	NRTN
0.712904	1.09487	4.77077	5.11993e-06	4.72658e-05	3.804	MARK1
0.712713	-3.41062	3.24622	0.00150855	0.00538752	-1.25016	LOC107987372
0.712119	2.20843	5.64286	1.09903e-07	1.92415e-06	7.32956	PLB1
0.712001	1.85139	5.20982	7.75333e-07	9.84431e-06	5.50722	RIMKLA
0.711564	-2.51506	3.73919	0.000282037	0.00132957	0.239451	RLN2
0.711355	-3.2911	3.2766	0.00136705	0.0049733	-1.16278	CAPN9
0.711077	0.683846	3.60422	0.000453737	0.00197346	-0.312998	PIP5K1B
0.71051	2.04937	5.07127	1.42168e-06	1.63489e-05	4.90076	LOC112267992
0.709661	-0.581307	4.9371	2.53379e-06	2.65282e-05	4.5061	NME9
0.709581	-2.45533	3.2569	0.00145732	0.00523271	-1.21505	KDM4E
0.709013	14.165	3.25114	0.00148474	0.00531094	-1.4851	COL2A1
0.708492	0.391743	4.52833	1.38959e-05	0.000107475	2.92337	LPAR5
0.708459	-3.16331	3.12137	0.00224586	0.00748556	-1.59764	MEI4
0.708263	-1.31089	3.07081	0.00263025	0.00857064	-1.73192	LOC100505502
0.708174	-3.42387	2.15734	0.0329319	0.0697629	-3.88767	DMRTC1
0.708118	-0.948353	3.98676	0.000114327	0.000626038	1.04362	CALHM3
0.707938	4.33826	11.3159	9.25298e-21	7.79642e-17	36.6532	CARMIL1
0.707035	0.522178	5.68829	8.90964e-08	1.6102e-06	7.63673	KLHL34
0.706846	0.688975	7.71751	3.57414e-12	3.93112e-10	17.2138	ZC3H12B
0.706412	-0.76906	3.70678	0.000316496	0.00146808	0.125565	CNGA1
0.70602	-1.27725	2.89444	0.00449831	0.0133409	-2.19851	OR10AD1
0.705694	2.53366	6.4789	2.02335e-09	6.83137e-08	11.1449	DNAH6
0.705558	3.35215	7.26247	3.84994e-11	2.56586e-09	14.9066	SLFN13
0.705449	-2.5355	3.41257	0.000872735	0.00341177	-0.763638	MYBPHL
0.705432	1.9109	4.35541	2.7756e-05	0.000191757	2.10235	CMYA5
0.703826	-0.108369	4.37098	2.60982e-05	0.000181704	2.36458	TFF3
0.703656	3.05828	5.16632	9.38863e-07	1.16002e-05	5.12703	SMIM5
0.702988	2.78751	5.62738	1.18026e-07	2.04639e-06	7.17235	RHOF
0.702967	1.58828	3.69095	0.000334745	0.00153959	-0.168814	SERPINA6
0.702424	5.58939	4.07192	8.30499e-05	0.000482007	0.670981	DKK1
0.702204	-2.21856	3.04826	0.0028206	0.00908021	-1.79149	ASB4
0.701722	-4.55015	3.26854	0.00140331	0.00507639	-1.1974	HBE1
0.701669	1.02217	5.0449	1.59382e-06	1.80734e-05	4.90781	SLC4A8
0.701434	3.16219	5.6183	1.23059e-07	2.12136e-06	7.0724	TMCC2
0.700019	2.03252	5.83123	4.57729e-08	9.17917e-07	8.19418	ZNF860
0.699905	-3.85447	3.51295	0.000621502	0.00256458	-0.469235	KLK14
0.699673	-1.86534	3.60495	0.000452583	0.00197035	-0.179278	ITGB1BP2
0.698945	6.30524	4.47025	1.75645e-05	0.0001305	2.18402	SPINT2
0.698827	-3.81998	3.39491	0.0009258	0.00357942	-0.822291	GPR55
0.698656	3.58047	5.559	1.61516e-07	2.65413e-06	6.75022	FOXF2
0.698616	-1.73882	2.90189	0.00439944	0.0130845	-2.17381	KLHDC7A
0.698474	0.058757	3.99976	0.000108913	0.000602279	1.0489	KCNQ4
0.698384	-1.32254	2.59286	0.0106768	0.0273792	-2.93826	CALB2
0.698347	0.776583	2.87902	0.00470923	0.0138564	-2.43537	GRIA2
0.698345	4.9195	5.70895	8.09629e-08	1.48567e-06	7.33649	HR
0.698259	1.28969	2.9511	0.00379531	0.0116034	-2.33073	FGFR4
0.697983	4.67284	5.54064	1.75652e-07	2.84985e-06	6.58741	FAM110C
0.696986	3.13774	7.48118	1.23588e-11	1.05772e-09	16.0407	DNAJC22
0.696906	-1.43709	3.74712	0.000274173	0.00129659	0.266331	EPB41L4B
0.696885	-1.28378	3.23891	0.00154456	0.00548444	-1.26638	C9orf131
0.696111	2.22375	3.63163	0.000412376	0.00182726	-0.48803	GPM6B
0.695022	-2.02176	2.96603	0.00362773	0.011198	-2.00887	LOC107984156
0.694704	10.2295	3.84783	0.00019069	0.00095708	0.180651	CHAD
0.694625	1.30141	4.10248	7.39678e-05	0.00043679	1.27923	FLG
0.693479	3.83807	4.30711	3.35688e-05	0.000224142	1.5826	MCOLN3
0.6934	5.41281	4.73473	5.95133e-06	5.34278e-05	3.18512	SEMA3E
0.693216	2.79998	8.04473	6.2904e-13	9.47682e-11	18.9825	GNAZ
0.692736	-1.78697	4.04137	9.31875e-05	0.000530876	1.23177	CGN
0.692451	4.57797	4.09244	7.68411e-05	0.000451083	0.739396	C1QTNF8
0.691916	-3.2166	3.13299	0.00216522	0.00726384	-1.56597	HNF4A
0.691537	2.44471	5.32421	4.66698e-07	6.49104e-06	5.90409	DNAJC12
0.691442	4.56546	7.2726	3.65365e-11	2.4718e-09	14.872	DNAAF2
0.691287	7.49524	3.71976	0.000302241	0.00141052	-0.44304	DNER
0.691233	0.316021	5.3279	4.5908e-07	6.41996e-06	6.09944	DCDC1
0.691213	5.4219	6.02714	1.81226e-08	4.20857e-07	8.79935	IGSF9B
0.69074	-4.26243	3.03803	0.00291108	0.00932127	-1.83429	KLK13
0.689968	-1.14054	3.74307	0.000278166	0.00131236	0.249744	SLC51B
0.688507	-3.4853	3.35538	0.00105571	0.00400735	-0.93609	PRSS8
0.687994	-3.11108	3.07476	0.00259815	0.00848755	-1.72464	CCDC160
0.687166	-1.46677	4.28654	3.63842e-05	0.000239024	2.07734	LOC112268131
0.686949	-0.613918	3.88889	0.000164142	0.000847074	0.710103	USP44
0.686282	1.39594	4.18242	5.44891e-05	0.000336422	1.55096	HYDIN
0.685779	3.15831	7.44296	1.50856e-11	1.24195e-09	15.8436	GPR135
0.68557	4.97552	5.36986	3.80461e-07	5.51488e-06	5.8341	HS3ST1
0.685228	1.06624	5.94786	2.64156e-08	5.76833e-07	8.78442	DNAH7
0.685072	-0.960864	3.22198	0.00163115	0.00574523	-1.32314	NKX2-8
0.684676	-0.872181	3.86203	0.000181078	0.000916018	0.629144	MED12L
0.682414	3.62096	4.10388	7.35745e-05	0.000435184	0.863834	ZBED6
0.681867	2.56784	6.73068	5.78142e-10	2.32356e-08	12.3562	NHSL1
0.681788	6.67702	5.49797	2.13336e-07	3.3668e-06	6.45362	BAALC
0.681682	0.140707	4.79283	4.66784e-06	4.3753e-05	3.94404	C3orf20
0.681511	0.0259011	5.02633	1.72705e-06	1.93637e-05	4.86648	ERVW-1
0.681494	0.663507	4.54122	1.31884e-05	0.000102845	2.95489	ACKR4
0.681379	0.868315	5.9007	3.30127e-08	6.93035e-07	8.5749	PMEL
0.681284	-2.43127	2.58248	0.0109858	0.0280421	-2.96291	NWD1
0.680958	2.86003	6.93458	2.06582e-10	1.00669e-08	13.323	PRTG
0.680723	3.95721	4.92369	2.68307e-06	2.7853e-05	3.99212	RIPK4
0.68004	6.28883	6.42595	2.62609e-09	8.46773e-08	10.7146	SHC4
0.679293	1.30836	3.82975	0.000203629	0.00101014	0.338282	H3C6
0.678946	-2.46796	3.21205	0.00168397	0.00589309	-1.34203	LRRC14B
0.678571	1.61259	3.22428	0.00161911	0.00571415	-1.62291	GALNT6
0.678514	6.37868	2.09152	0.0385479	0.0794353	-4.92148	FRZB
0.677989	3.3911	4.5721	1.16317e-05	9.2558e-05	2.6559	PAX9
0.676816	0.465587	5.80007	5.29624e-08	1.03658e-06	8.12424	SLC12A8
0.676222	1.61166	4.36008	2.72484e-05	0.000188888	2.16887	S100A2
0.675972	6.16882	2.79515	0.00602395	0.0170048	-3.29423	CPAMD8
0.675809	7.079	4.60989	9.96762e-06	8.15235e-05	2.76999	FBXO2
0.674905	1.16104	5.36028	3.97165e-07	5.6872e-06	6.21093	GRTP1
0.673868	-1.98559	2.36027	0.0198416	0.0458579	-3.45671	CDHR2
0.67347	1.75988	3.11649	0.00228055	0.00758125	-1.96327	KRT17
0.673387	-2.04927	2.92943	0.00405136	0.0122243	-2.10479	LOC107987289
0.673101	2.10803	5.98612	2.20298e-08	4.95545e-07	8.88895	OR2L2
0.672827	6.99174	6.9604	1.81179e-10	9.12408e-09	13.3592	NEBL
0.672778	4.06279	8.25329	2.05674e-13	3.96487e-11	19.9825	MPP7
0.672703	-2.9955	2.38743	0.018496	0.0432723	-3.40587	CNTN3
0.67242	2.89654	7.27097	3.68458e-11	2.48335e-09	14.9995	MYO5B
0.671956	1.94125	2.59168	0.0107113	0.027441	-3.39212	RELN
0.671783	-0.651615	4.65214	8.37931e-06	7.07271e-05	3.41097	OR56A4
0.67172	-2.96618	2.39795	0.0179968	0.0423089	-3.38275	NPFFR2
0.671718	5.54162	5.02255	1.75551e-06	1.96214e-05	4.36463	SOX8
0.671159	0.530147	4.85554	3.58393e-06	3.50151e-05	4.17683	TPTEP2-CSNK1E
0.671067	6.62056	5.19185	8.39219e-07	1.05435e-05	5.12518	KCNA6
0.670168	2.70665	5.53424	1.80856e-07	2.92107e-06	6.7738	CCDC96
0.670166	-0.413287	2.15392	0.0332052	0.070267	-3.95145	KCNH2
0.670058	0.0612943	3.92283	0.000144891	0.000763329	0.788626	MUC12
0.669804	0.345649	3.91445	0.000149434	0.000783808	0.738586	RNF39
0.66938	-1.27012	4.38291	2.4893e-05	0.000174193	2.41994	C2orf15
0.669114	6.72085	4.59894	1.04247e-05	8.46826e-05	2.7058	ITM2A
0.66903	-2.67821	2.83668	0.00533605	0.015405	-2.34659	SLC6A13
0.668372	-1.80512	3.50043	0.000648628	0.00266467	-0.498071	FAM166C
0.668007	0.506583	3.59299	0.000471796	0.0020421	-0.326949	GCSAM
0.667992	3.80279	3.0116	0.0031574	0.0099834	-2.67536	PGAM2
0.667797	-0.350111	3.7071	0.000316136	0.00146679	0.107345	CHRNB2
0.667768	9.18661	4.7256	6.18194e-06	5.50571e-05	3.36319	ECRG4
0.667602	1.21429	5.21279	7.65245e-07	9.75076e-06	5.58659	FNDC5
0.66723	3.51057	7.07173	1.02674e-10	5.68132e-09	13.9302	TET1
0.666907	4.92306	3.70993	0.000312985	0.0014544	-0.596	TRIM29
0.666838	-1.3135	2.79339	0.00605487	0.017084	-2.45288	TEDDM1
0.6664	-0.246906	4.2241	4.63914e-05	0.000293889	1.84334	SGPP2
0.665871	3.51338	7.34066	2.56814e-11	1.82705e-09	15.2862	NPAS3
0.665571	-3.16683	3.29961	0.00126821	0.00467443	-1.09604	ERICH6
0.665449	-2.35542	3.42446	0.000838636	0.00330151	-0.727756	CHRM5
0.664997	-2.9812	2.87828	0.00471966	0.0138803	-2.24242	GPR20
0.664705	2.68322	6.01691	1.90281e-08	4.36594e-07	8.95336	ZNF711
0.664628	-0.0689131	3.40953	0.00088166	0.00343767	-0.834475	MRGPRE
0.664134	1.71416	5.65342	1.04678e-07	1.8453e-06	7.43551	CYP39A1
0.664011	0.67654	3.90539	0.000154495	0.000804182	0.675956	KCND3
0.663919	6.1532	4.86061	3.50797e-06	3.45175e-05	3.72201	SPTLC3
0.663914	-3.54287	3.20691	0.00171197	0.0059666	-1.36222	C3orf22
0.66362	-2.49269	3.32903	0.00115157	0.0043119	-1.00809	GNAT2
0.66258	2.84575	6.85593	3.07703e-10	1.39958e-08	12.9367	TMC7
0.662083	2.92887	4.46624	1.785e-05	0.000132238	2.32796	WNT11
0.661071	0.519782	3.22927	0.00159332	0.00563412	-1.42885	PCDH20
0.660967	-0.924256	4.11681	7.00435e-05	0.000416221	1.48498	INPP5J
0.660527	-2.46478	3.23614	0.00155842	0.00552597	-1.27404	ANKRD18B
0.659248	2.2736	5.32914	4.56537e-07	6.39937e-06	5.95329	RND2
0.658875	-1.71782	3.64683	0.00039101	0.00175117	-0.0489125	PCDH19
0.658801	-2.12993	2.9691	0.00359412	0.011121	-2.00162	SHANK2
0.658066	0.63548	4.1824	5.4494e-05	0.000336422	1.64122	TEKT2
0.657915	8.99608	6.99489	1.52009e-10	7.90223e-09	13.6204	PAPSS2
0.656151	7.97473	4.68998	7.16693e-06	6.20419e-05	3.1427	TNFRSF11B
0.655457	-0.128009	4.51674	1.45634e-05	0.000111625	2.90076	EBLN2
0.655202	-3.6235	3.28584	0.00132652	0.00485147	-1.13842	FNDC9
0.655131	-1.20259	3.20729	0.00170985	0.00596153	-1.35692	RASGRP1
0.654567	2.78387	5.40735	3.21458e-07	4.77868e-06	6.20654	SCN2B
0.654363	1.36184	4.85351	3.61497e-06	3.52991e-05	4.10563	SGSM1
0.653109	-4.22869	3.45405	0.000759144	0.00303387	-0.649905	ELF5
0.65261	3.25101	5.09824	1.26432e-06	1.48634e-05	4.8088	MGAT4A
0.652393	3.33704	5.26059	6.19429e-07	8.17755e-06	5.48343	RIC3
0.652031	5.81927	5.73644	7.12585e-08	1.33772e-06	7.47866	TPD52
0.651491	1.04389	6.43671	2.49084e-09	8.08983e-08	11.0283	DLEC1
0.651434	4.1926	4.82272	4.11661e-06	3.92567e-05	3.55995	SERPINI1
0.650909	-0.380116	4.45582	1.86121e-05	0.000136921	2.68097	CHST5
0.650793	-0.140882	4.18291	5.43864e-05	0.000335989	1.69419	ERFL
0.649996	2.44299	5.65308	1.04841e-07	1.84635e-06	7.34127	TRIM9
0.649034	-2.49069	3.24463	0.0015163	0.0054098	-1.2501	RGS7
0.648816	-3.77559	3.12342	0.00223146	0.00744429	-1.59649	THEM5
0.64749	2.4034	6.9399	2.01072e-10	9.97394e-09	13.3988	ABCB9
0.647447	7.85232	9.91664	2.25209e-17	2.52347e-14	28.9927	CREB3L2
0.647246	-0.753419	2.78699	0.00616839	0.0173579	-2.49354	SCML4
0.647157	-4.42294	3.81757	0.00021282	0.00104733	0.483496	ANKFN1
0.647067	0.403468	3.88139	0.000168712	0.000865676	0.622312	FERMT1
0.646323	-3.77732	3.65942	0.000374098	0.00168556	-0.016946	CLDN6
0.645688	-2.9166	3.14348	0.00209476	0.00705652	-1.53538	ABHD12B
0.645322	-2.79749	2.34184	0.0208033	0.0476507	-3.50255	NLRP2
0.644747	1.11872	4.51825	1.44744e-05	0.000111039	2.82757	CACNA2D2
0.644637	-1.66492	3.37082	0.00100303	0.0038391	-0.882528	C1orf100
0.643794	2.69153	4.93894	2.51394e-06	2.63875e-05	4.24597	CTAGE4
0.643695	8.44353	4.62989	9.18248e-06	7.64269e-05	2.93623	OTUD1
0.643268	1.8995	6.10941	1.22256e-08	3.02297e-07	9.47701	LRRC56
0.643223	5.33315	7.42288	1.67496e-11	1.34057e-09	15.635	KALRN
0.642603	1.65798	6.0423	1.68574e-08	3.95575e-07	9.18782	RGS22
0.642528	-4.3683	3.20921	0.0016994	0.00593564	-1.36376	TAFA4
0.642278	3.27241	5.5047	2.06903e-07	3.28552e-06	6.5529	GLB1L3
0.641065	4.37219	6.27787	5.4171e-09	1.5514e-07	9.98499	ZDBF2
0.641013	3.92119	5.21598	7.54551e-07	9.63503e-06	5.21954	GLB1L2
0.640628	-1.72937	4.02978	9.73331e-05	0.000550643	1.1928	NR1I2
0.640094	0.94195	5.70228	8.35043e-08	1.52141e-06	7.69619	DNAI3
0.639738	2.80786	3.72148	0.000300406	0.00140362	-0.316739	TRABD2B
0.639552	2.50547	4.42552	2.10108e-05	0.000151002	2.25582	EFCAB1
0.639206	-1.8179	3.14744	0.00206865	0.00698432	-1.51853	GP6
0.638767	-4.29282	3.38658	0.000951833	0.00366584	-0.851094	HCRTR1
0.638559	-0.378536	4.69239	7.09576e-06	6.15041e-05	3.56385	DNAI7
0.637877	7.62215	5.30417	5.10351e-07	6.99509e-06	5.66261	NGEF
0.637458	-2.15037	3.33964	0.00111201	0.00418385	-0.975819	DNAH12
0.636228	2.60223	6.82284	3.6366e-10	1.6098e-08	12.803	SDR42E1
0.636016	2.15945	5.37593	3.70238e-07	5.38769e-06	6.17153	RIMS3
0.635068	-2.71609	3.14449	0.00208804	0.00703919	-1.53159	MCF2
0.634718	1.63042	3.5301	0.000586078	0.00244467	-0.692636	CD8B
0.634285	-3.53925	2.92957	0.0040496	0.0122224	-2.11389	ADRB1
0.634068	2.54821	2.31999	0.0219963	0.0499176	-4.16682	DEFB1
0.633905	-1.91589	2.82989	0.00544341	0.0156644	-2.35883	PPM1N
0.633656	-2.364	3.18834	0.00181667	0.00626693	-1.40807	SLC5A10
0.633347	8.41427	5.75448	6.55224e-08	1.24043e-06	7.69507	SRPX2
0.633196	1.77852	4.2868	3.63472e-05	0.000238981	1.87239	TMEM38A
0.633169	-2.45433	2.97878	0.00349004	0.0108741	-1.97804	CRYAA2
0.631399	-0.0014659	4.2913	3.5713e-05	0.000235477	2.07323	C11orf42
0.630447	0.223313	2.94565	0.0038583	0.0117679	-2.17936	TBC1D3K
0.630252	3.53904	3.5586	0.000531375	0.00225226	-0.987734	NCR3LG1
0.629919	-1.06421	3.99246	0.00011192	0.000616245	1.06472	SCN3B
0.629329	2.36875	5.83169	4.56731e-08	9.17917e-07	8.15331	ADAMTS3
0.628942	3.94023	3.89503	0.000160487	0.000831322	0.0855935	SORL1
0.628483	-3.54752	2.55688	0.0117825	0.0297643	-3.03084	LRAT
0.628023	-2.77188	2.83557	0.00535349	0.0154478	-2.34996	SOWAHA
0.627166	1.87499	5.66971	9.70936e-08	1.72688e-06	7.4911	FSBP
0.627159	-0.603392	3.83219	0.000201839	0.0010025	0.523959	MAST1
0.62711	7.05727	6.80496	3.97958e-10	1.7317e-08	12.5923	CHD9
0.625847	-3.82967	2.78106	0.00627515	0.017592	-2.49529	ARSF
0.625593	-1.5642	3.64478	0.000393829	0.0017614	-0.0550818	UNC79
0.625416	-2.96441	3.35028	0.00107365	0.00405827	-0.948291	TTC16
0.623782	2.80086	7.07225	1.02404e-10	5.68132e-09	14.0137	SPAG1
0.623639	-4.58446	3.89725	0.000159185	0.000825295	0.743111	OTOG
0.623523	4.14668	5.59055	1.39789e-07	2.34877e-06	6.83354	HIP1R
0.622886	-3.02296	3.02585	0.00302226	0.00962399	-1.85596	PLEKHD1
0.622528	0.25108	4.33057	3.06129e-05	0.000208115	2.20229	ELMO3
0.622363	3.47639	7.42196	1.68305e-11	1.34105e-09	15.7036	CCDC113
0.621248	4.93071	5.19617	8.23421e-07	1.03814e-05	5.08594	PTGFR
0.620941	-0.0311736	4.73311	5.99164e-06	5.36822e-05	3.71665	TMEM232
0.62013	5.59416	6.86593	2.92529e-10	1.33938e-08	12.8356	ACSL1
0.620085	2.33337	4.57091	1.16886e-05	9.28872e-05	2.84566	RCSD1
0.619675	4.62417	5.8733	3.75632e-08	7.7674e-07	8.08755	ZFHX4
0.619145	14.0944	5.27249	5.87563e-07	7.84351e-06	5.82757	ACAN
0.619121	0.527881	5.29929	5.21555e-07	7.12685e-06	5.97888	GDF9
0.618939	10.1418	2.858	0.00501143	0.0145828	-2.84286	CILP2
0.618934	-3.85626	2.96542	0.00363441	0.0112032	-2.02295	C1QTNF9B
0.618268	0.328905	4.46399	1.8012e-05	0.000133272	2.68751	DOC2A
0.617357	1.11604	4.65876	8.15388e-06	6.92068e-05	3.36586	CHRM3
0.617056	-0.900686	3.31203	0.00121769	0.00451423	-1.06698	METTL21C
0.616841	-1.31756	4.47134	1.74883e-05	0.000130041	2.73877	GDAP1L1
0.616814	1.1563	4.31681	3.23149e-05	0.000216982	2.07195	USP43
0.616728	0.715643	3.84399	0.000193367	0.000967808	0.465925	KRT222
0.616586	5.39183	5.92388	2.95893e-08	6.33026e-07	8.3202	ZNF704
0.616128	-0.434323	3.45626	0.000753493	0.00301666	-0.665939	COL26A1
0.61609	6.88169	8.12846	4.01942e-13	6.58233e-11	19.3461	OGFRL1
0.615632	-0.284994	3.31409	0.00120947	0.00449208	-1.09864	INHA
0.615148	-1.85729	2.49794	0.0138178	0.0339768	-3.15232	GSX2
0.615089	-2.48259	2.85409	0.00506966	0.0147236	-2.30136	LIPH
0.615061	2.42507	2.65761	0.00891939	0.0235886	-3.34183	TVP23C-CDRT4
0.614958	-0.891567	3.41986	0.00085169	0.00334189	-0.751009	GLS2
0.614564	-2.81074	2.71105	0.0076707	0.0207892	-2.6592	INAVA
0.61454	5.55994	6.11583	1.18546e-08	2.96001e-07	9.21604	PCDHGA2
0.61444	-0.98253	2.96544	0.00363423	0.0112032	-2.02199	TPO
0.614377	2.97154	6.42336	2.65978e-09	8.56096e-08	10.8216	TTC30B
0.614321	-0.159504	4.5556	1.24398e-05	9.79761e-05	3.04641	LOC107987042
0.614192	4.55241	2.85761	0.00501722	0.0145973	-3.16075	PAMR1
0.613774	-1.33953	3.88525	0.000166342	0.000856209	0.712229	CTNNA3
0.613656	-3.63897	2.20068	0.029634	0.0639708	-3.80356	PYDC5
0.612983	-4.35472	2.20189	0.0295464	0.0638595	-3.81255	ELOA2
0.612598	2.75563	3.25872	0.00144874	0.00520917	-1.76773	GALR1
0.612063	4.39593	4.89564	3.02359e-06	3.06773e-05	3.84424	RASL12
0.611519	0.131392	3.83958	0.000196497	0.000980735	0.506534	TMEM74B
0.611285	9.35326	5.75238	6.61662e-08	1.25129e-06	7.73702	DST
0.611059	7.94557	6.8068	3.94295e-10	1.72413e-08	12.6435	COL27A1
0.610899	7.54912	2.21202	0.02882	0.0625527	-4.59251	CYTL1
0.610862	6.65838	6.78244	4.4576e-10	1.89969e-08	12.4631	BOC
0.610429	5.74238	9.1083	1.96325e-15	9.51274e-13	24.5508	VSTM4
0.609801	-2.56006	2.87938	0.00470428	0.0138465	-2.23721	TMEM132E
0.609461	4.8952	11.2771	1.14913e-20	7.79642e-17	36.4355	KLHL2
0.609114	10.3968	4.31562	3.24664e-05	0.000217754	1.85894	SERPINA1
0.609033	7.79383	7.28162	3.48699e-11	2.37699e-09	15.0065	FURIN
0.608723	-0.366648	4.32929	3.0767e-05	0.00020862	2.22181	SRRM5
0.608136	7.1647	3.89757	0.000158999	0.00082457	0.138796	ITIH5
0.608071	1.63396	4.2015	5.06269e-05	0.000316803	1.58489	RASGEF1A
0.607922	-2.12645	3.14831	0.00206298	0.0069678	-1.51815	DCAF4L1
0.607731	0.211301	5.13112	1.09536e-06	1.31355e-05	5.28895	IQUB
0.607345	1.60077	4.9437	2.46329e-06	2.59435e-05	4.44128	RGPD3
0.607291	0.458581	3.70224	0.000321629	0.00148881	0.028348	SFTPD
0.607259	-3.42765	2.99308	0.00334129	0.0104655	-1.94599	SH2D7
0.607183	6.13029	5.39476	3.40203e-07	5.01327e-06	5.97404	GALNT18
0.607136	1.49068	6.27331	5.53844e-09	1.57608e-07	10.2626	ZNF774
0.607007	8.59166	6.58153	1.21728e-09	4.40876e-08	11.5756	FXYD6
0.606861	2.14513	2.72907	0.0072868	0.0199234	-3.09459	PODXL2
0.606732	1.89549	3.523	0.000600515	0.00249329	-0.76718	ST3GAL6
0.606592	2.94274	3.73432	0.000286982	0.00134969	-0.301966	SCN4B
0.60649	2.31352	3.84438	0.000193098	0.000967268	0.20256	DTNA
0.606027	3.05236	6.91035	2.33603e-10	1.1228e-08	13.1801	IFNLR1
0.605362	2.05048	3.97779	0.000118209	0.000643368	0.716231	COBL
0.605171	1.79111	3.4428	0.000788501	0.00313721	-0.997096	PAWR
0.604973	1.00188	4.32944	3.07491e-05	0.000208577	2.13631	LRRTM2
0.604969	6.23494	7.08095	9.79401e-11	5.45301e-09	13.9291	ST6GAL1
0.604969	-0.545857	3.67615	0.000352708	0.00160613	0.0200525	BCL2L10
0.604856	-0.52724	3.44656	0.000778557	0.00310177	-0.689409	POMK
0.604591	-1.65594	3.23046	0.00158725	0.00561505	-1.28588	PRSS12
0.604132	-2.33262	3.0113	0.00316031	0.00998907	-1.8912	TAS2R31
0.604056	-1.2482	3.08921	0.00248382	0.00816762	-1.68149	ARHGAP40
0.603804	3.77733	4.95641	2.33296e-06	2.48625e-05	4.14548	PPP4R4
0.603801	-0.73244	3.19607	0.00177238	0.00614608	-1.40589	GOLGA6B
0.603801	1.76321	3.47454	0.000708307	0.00286326	-0.892354	EGF
0.603386	-0.73512	3.20943	0.00169819	0.00593434	-1.36807	FAM178B
0.602621	-1.43966	2.43699	0.0162476	0.0387913	-3.28757	ACSL6
0.602401	10.3343	4.31964	3.19568e-05	0.000215222	1.87004	TIMP3
0.602138	4.03266	6.27337	5.53673e-09	1.57608e-07	9.9846	TTC30A
0.601998	5.82787	3.53489	0.000576532	0.00241328	-1.14801	ADPRHL1
0.601982	1.51701	5.7014	8.38476e-08	1.52611e-06	7.66488	PWWP3B
0.60175	4.38608	2.05036	0.0424635	0.0861086	-5.04067	EPYC
0.600835	-0.476688	3.90989	0.000151962	0.000793864	0.774978	TMPRSS5
0.60066	3.12977	6.5711	1.28202e-09	4.61145e-08	11.5107	GSTO2
0.600104	1.20143	5.40113	3.30581e-07	4.88192e-06	6.38258	ZNF391
0.600083	-4.02435	2.9161	0.00421649	0.0126094	-2.15389	CYP3A4
0.600044	-1.78192	3.79353	0.000232116	0.00112786	0.415243	HEATR4
0.599965	-0.014773	4.05213	8.94865e-05	0.000512902	1.2336	LEKR1
0.599932	-0.374834	3.69941	0.000324873	0.00150111	0.0848968	RASL10A
0.599508	4.07758	8.25671	2.01916e-13	3.93473e-11	19.9996	TRIM2
0.5994	6.26678	5.38026	3.63116e-07	5.29263e-06	5.91712	SERTAD4
0.59933	2.56546	7.55933	8.21145e-12	7.87246e-10	16.4942	FOXO3B
0.598732	-3.25586	2.47185	0.0148148	0.0360136	-3.22172	FCN2
0.598491	5.48104	4.57393	1.15453e-05	9.21155e-05	2.54963	ALDH1B1
0.598208	-3.75326	2.38661	0.0185352	0.0433472	-3.4152	TSPAN8
0.598144	5.94784	6.45417	2.28564e-09	7.58833e-08	10.8358	GPT2
0.598106	4.33258	4.5441	1.30348e-05	0.000101736	2.44356	TGFA
0.597786	0.88258	4.13699	6.4857e-05	0.000390974	1.45597	AKAP3
0.597661	4.71991	4.39676	2.35607e-05	0.00016656	1.86122	TENT5B
0.59741	-1.46059	2.50203	0.013667	0.0336569	-3.14182	RFX4
0.597368	9.47694	6.46809	2.13417e-09	7.13833e-08	11.0702	PLXDC2
0.597349	3.88261	7.21342	4.95909e-11	3.08502e-09	14.6081	DUSP18
0.597148	-1.55659	2.04896	0.0426022	0.0863215	-4.081	EMX2
0.596906	-0.106172	3.90661	0.000153803	0.000801193	0.745623	ZNF573
0.596554	-1.54124	2.87181	0.00481102	0.0140912	-2.25039	KRT86
0.596449	3.84403	3.8158	0.000214186	0.00105261	-0.1763	WNT9A
0.595959	3.5265	6.55008	1.42294e-09	5.01187e-08	11.3596	GLIS1
0.595795	-3.24471	2.52681	0.0127846	0.0318603	-3.09718	TSPYL6
0.595656	-4.21363	2.58292	0.0109725	0.0280221	-2.97897	IQCJ
0.594889	-2.21173	2.7708	0.00646403	0.0180397	-2.50884	ATP13A4
0.594757	-2.22579	2.30852	0.0226467	0.0511347	-3.56906	ABCA13
0.594533	-0.580707	3.61001	0.000444688	0.00194401	-0.185955	LOC105376722
0.594344	6.55665	6.09273	1.32438e-08	3.21728e-07	9.14764	STK26
0.594145	-3.19889	2.22804	0.0277035	0.0606141	-3.74334	C14orf180
0.593964	1.44985	6.08848	1.35166e-08	3.27911e-07	9.41126	EML6
0.593944	-0.569642	4.09402	7.6381e-05	0.000449117	1.40042	MPL
0.59327	3.8164	6.44854	2.34991e-09	7.71598e-08	10.8396	PYGO1
0.593262	-1.26279	2.74788	0.00690494	0.0190547	-2.56549	ABCD2
0.593172	4.22034	7.64545	5.22458e-12	5.41424e-10	16.7943	DACT1
0.592683	-4.35822	2.61724	0.0099814	0.025893	-2.90071	GJB7
0.592604	-3.70574	2.96434	0.00364632	0.0112291	-2.02432	DPPA3
0.591948	0.766633	3.9769	0.000118598	0.000644896	0.910678	GAL3ST1
0.591724	-3.90166	2.80934	0.00578034	0.0164335	-2.42535	MAGEE2
0.591238	-2.43175	2.53081	0.0126469	0.0315962	-3.08228	CTSV
0.591229	-0.817538	4.10105	7.43693e-05	0.000438872	1.42976	FAM71E1
0.590925	-0.150047	4.32999	3.06825e-05	0.000208283	2.21831	FAM133A
0.590912	-2.59847	2.91585	0.00421971	0.0126169	-2.14343	ADCY10
0.590838	-0.372191	4.2543	4.12604e-05	0.000265938	1.95446	WDR97
0.59077	1.27502	3.56305	0.000523284	0.00222238	-0.525863	RHCE
0.590474	-4.23396	3.13598	0.0021449	0.00719972	-1.56667	OR2T12
0.590101	1.59839	4.44135	1.97225e-05	0.000143116	2.4765	TTC22
0.589936	12.003	2.40718	0.0175686	0.041438	-3.82748	CILP
0.589886	0.277054	4.67265	7.69959e-06	6.59342e-05	3.47671	PKDREJ
0.589376	6.9135	5.68679	8.97171e-08	1.61851e-06	7.3052	SLC22A17
0.589322	3.97988	5.02182	1.761e-06	1.96579e-05	4.39538	BANK1
0.589203	-1.39483	2.55301	0.0119075	0.0300123	-3.02636	FSTL4
0.588983	-1.4894	3.11334	0.00230322	0.00765235	-1.61142	FAM83E
0.58868	5.30129	5.94577	2.66777e-08	5.81847e-07	8.41886	PIWIL4
0.58849	-0.847518	2.46297	0.0151686	0.0366845	-3.25435	SMPD3
0.588014	-3.43331	2.36022	0.0198442	0.045858	-3.46863	HNF4G
0.587827	3.88252	5.86571	3.8928e-08	7.98514e-07	8.09772	MIEF2
0.587528	2.36624	4.15688	6.01045e-05	0.000367014	1.28927	C2orf72
0.587455	0.693617	5.16155	9.58719e-07	1.17725e-05	5.40407	AKAP5
0.587314	2.5316	4.96216	2.27617e-06	2.43916e-05	4.37076	LRATD2
0.587201	0.59307	4.75388	5.49454e-06	4.9927e-05	3.77586	CFAP43
0.587105	0.269407	4.8649	3.44472e-06	3.39702e-05	4.22312	AK7
0.586873	1.14913	3.10401	0.00237154	0.00784446	-1.88076	SH3BGR
0.586378	1.59562	6.32678	4.26853e-09	1.26281e-07	10.5076	MINAR1
0.585944	6.75357	7.15077	6.84611e-11	4.02417e-09	14.3007	KIF13B
0.585452	-1.29623	3.18606	0.00182993	0.00630541	-1.4129	KRTCAP3
0.585242	-1.75564	2.72274	0.00741977	0.0202222	-2.62338	CTRC
0.584822	6.48377	6.57248	1.27329e-09	4.59306e-08	11.4292	WHRN
0.584236	5.42451	4.14706	6.24075e-05	0.000378883	0.935875	NKX3-2
0.583857	-1.42537	2.55573	0.0118196	0.0298412	-3.0196	FAM189A1
0.583687	7.15243	5.56316	1.58474e-07	2.61372e-06	6.76638	MDFI
0.583582	1.95119	4.73904	5.8454e-06	5.26086e-05	3.57175	CCDC181
0.583508	4.59543	5.40488	3.25058e-07	4.81225e-06	5.99148	RNF152
0.583361	-2.5665	2.00826	0.0468151	0.0932764	-4.16587	RNF17
0.583251	6.69123	8.58371	3.44838e-14	9.22725e-12	21.7536	SREBF2
0.582723	4.85957	4.88606	3.14914e-06	3.1629e-05	3.79087	ZNF483
0.582492	2.37415	6.01568	1.91393e-08	4.38224e-07	8.99223	BHLHB9
0.58244	-2.8533	2.9021	0.00439678	0.0130787	-2.18041	LOC101930434
0.582264	-0.651187	3.1288	0.002194	0.00734393	-1.59843	SLAIN1
0.582172	2.42097	4.52852	1.38852e-05	0.000107438	2.66644	DYNLT4
0.582097	0.431857	3.66839	0.000362476	0.00164186	-0.077646	ZNF676
0.581187	-2.60271	2.84485	0.00520952	0.0150736	-2.32553	LOC105371419
0.580778	-2.22644	3.34825	0.00108086	0.0040821	-0.951206	ZNF157
0.580508	5.7166	10.1703	5.49488e-18	8.95566e-15	30.3484	SLC35D1
0.580174	-2.36891	2.8299	0.00544314	0.0156644	-2.36202	ALDH8A1
0.579585	-2.99928	2.80743	0.00581257	0.0165121	-2.42226	NT5C1A
0.579072	2.55522	7.62033	5.96193e-12	6.14284e-10	16.8068	ZFP3
0.57905	4.81352	7.12782	7.70237e-11	4.4259e-09	14.1347	ARHGEF5
0.579048	2.3181	4.8657	3.43321e-06	3.39122e-05	4.01612	DNAJC6
0.579047	2.36134	4.67905	7.49857e-06	6.45079e-05	3.26384	CFAP70
0.578729	3.09365	6.97642	1.66995e-10	8.52958e-09	13.5026	TBC1D32
0.578686	3.17664	4.75112	5.55816e-06	5.03775e-05	3.39859	DSCAML1
0.578625	0.0723301	4.46484	1.79507e-05	0.000132929	2.70266	WDR88
0.578259	1.44206	5.03783	1.64334e-06	1.85528e-05	4.84321	CCDC7
0.577832	4.41473	5.96977	2.38091e-08	5.27625e-07	8.53892	MEGF10
0.577647	-0.553591	4.14293	6.34007e-05	0.000384262	1.56883	S100A5
0.577391	6.91941	6.28224	5.30307e-09	1.52118e-07	10.057	B3GNT7
0.576702	0.728894	4.75894	5.37952e-06	4.90369e-05	3.78751	MDH1B
0.57667	-1.64443	3.21777	0.00165335	0.0058068	-1.32159	TSSK4
0.576013	-2.9603	2.74229	0.00701639	0.0193018	-2.58378	IL22RA1
0.575733	3.85584	5.08361	1.34742e-06	1.56759e-05	4.66594	GINS3
0.575641	-3.59385	2.71604	0.00756267	0.0205358	-2.65317	PHACTR3
0.575486	1.25902	4.07845	8.10228e-05	0.000471616	1.20271	RIBC1
0.575433	6.22646	5.09635	1.27481e-06	1.49502e-05	4.7005	WEE1
0.575317	-3.96182	2.77112	0.00645822	0.0180263	-2.52165	TCF24
0.575155	-0.418393	3.78203	0.000241925	0.00116812	0.352811	NEB
0.57504	3.25008	5.02924	1.70551e-06	1.91461e-05	4.52087	TIAM1
0.575025	-1.6735	2.81609	0.00566761	0.0161746	-2.3918	S100A14
0.574972	-2.65434	2.60329	0.0103739	0.0267413	-2.91577	CLDN20
0.574824	-2.50925	2.45236	0.0156015	0.0374837	-3.2598	CLDN18
0.574679	5.39393	5.8259	4.69312e-08	9.37997e-07	7.87076	NRK
0.57465	-1.832	3.49889	0.000652051	0.00267444	-0.502967	NTN3
0.574586	0.21985	2.57841	0.011109	0.0283062	-3.10286	F2RL2
0.573761	1.57966	5.03667	1.6516e-06	1.86258e-05	4.82313	OR1A1
0.573581	-0.114945	3.68383	0.000343281	0.00156959	0.0191383	TAS2R4
0.573161	-2.5107	2.68545	0.00824767	0.0220701	-2.71943	HAL
0.572941	5.12423	5.43072	2.89306e-07	4.3659e-06	6.09909	THRB
0.572895	0.0380198	4.4451	1.94289e-05	0.000141444	2.63113	LOC112268395
0.572773	-0.284693	5.21581	7.55116e-07	9.63539e-06	5.62683	SAMD15
0.572718	-2.08463	3.07898	0.00256423	0.00839661	-1.70786	TLR10
0.572558	-1.92764	2.41738	0.0171064	0.0405613	-3.33248	TRIM73
0.572499	2.41629	5.36084	3.96171e-07	5.6775e-06	6.06762	KIF9
0.572338	1.21693	4.85103	3.65297e-06	3.55539e-05	4.11146	ZMYND12
0.572005	3.9664	6.98529	1.59623e-10	8.24703e-09	13.4564	ANKRD44
0.571763	1.04278	2.35436	0.0201457	0.0464479	-3.74976	CHD5
0.571568	-0.676369	3.73218	0.00028918	0.00135896	0.204071	AGBL2
0.571341	3.49109	6.27571	5.4741e-09	1.56273e-07	10.0502	PHKA1
0.570989	0.0836398	3.41382	0.000869091	0.00340123	-0.834121	GPR61
0.569524	3.15502	5.2044	7.94091e-07	1.00358e-05	5.2727	ARHGEF35
0.569307	1.53663	5.33952	4.35844e-07	6.15746e-06	6.09332	PABPC4L
0.569279	-3.4934	2.59934	0.0104876	0.0269876	-2.93144	APOBEC2
0.568879	6.42392	4.67383	7.66193e-06	6.56651e-05	2.98373	ITIH6
0.568164	-2.1343	2.42318	0.016848	0.0400067	-3.3216	STPG3
0.567848	3.6394	6.18865	8.34747e-09	2.21054e-07	9.62177	MYORG
0.567534	-4.01052	2.76084	0.00665242	0.0184792	-2.54777	PPP1R9A
0.567386	-3.59674	2.61242	0.0101156	0.0261767	-2.90173	SPEM2
0.567357	-1.3411	3.65977	0.000373635	0.00168432	-0.00921144	MARVELD2
0.567164	2.96118	5.35519	4.06325e-07	5.79522e-06	5.9512	USP51
0.567044	-0.307928	3.67543	0.000353603	0.0016098	0.00496229	OR5AS1
0.566652	2.09898	5.90208	3.27992e-08	6.8936e-07	8.50792	KIAA1958
0.566291	3.00483	5.12598	1.12026e-06	1.33983e-05	4.96665	TNIK
0.566166	-3.33566	2.13464	0.034783	0.0729601	-3.93156	TACR1
0.565926	-1.78998	3.88147	0.000168662	0.000865668	0.700399	YIPF7
0.565752	4.89374	5.52076	1.9232e-07	3.084e-06	6.49486	SCARB1
0.565442	-1.51988	3.18511	0.00183548	0.00632209	-1.41289	KLHL31
0.565257	1.3062	3.46898	0.000721754	0.00290778	-0.825398	PON3
0.565242	-1.06709	3.23221	0.00157829	0.0055887	-1.28879	TCTE1
0.564486	-2.92622	2.45416	0.0155273	0.0373354	-3.25865	GPR83
0.564383	-4.02128	2.63031	0.00962557	0.0251629	-2.86451	TAS2R3
0.564244	-0.770759	3.09953	0.00240503	0.0079406	-1.67143	ERBB3
0.563988	6.67493	6.77858	4.54502e-10	1.93088e-08	12.4444	DSG2
0.563962	-4.14119	2.88025	0.00469215	0.0138266	-2.24807	UNC5D
0.563805	3.18244	4.33511	3.00702e-05	0.00020498	1.78471	SERINC2
0.563711	-0.680213	4.29778	3.48181e-05	0.000231021	2.11474	CDH26
0.563456	1.84444	6.05896	1.55675e-08	3.69661e-07	9.2503	FIGN
0.563295	4.70032	7.60959	6.30811e-12	6.46239e-10	16.5928	SHROOM4
0.563099	-1.64715	3.27618	0.00136891	0.00497907	-1.15601	ONECUT2
0.563047	1.99971	4.75014	5.5809e-06	5.05581e-05	3.60832	NEURL1
0.562948	4.76632	4.79865	4.55523e-06	4.28693e-05	3.43653	PKDCC
0.562772	0.443273	4.72568	6.17979e-06	5.50571e-05	3.674	LOC100133315
0.562543	5.26523	7.28455	3.43462e-11	2.35022e-09	14.9282	PLSCR4
0.562201	2.49515	4.31861	3.20868e-05	0.000215773	1.85721	CFAP91
0.561904	3.05869	5.62667	1.18411e-07	2.05108e-06	7.12622	BMP8A
0.561629	7.43961	4.97023	2.19878e-06	2.3704e-05	4.24219	SCIN
0.561361	-0.12216	3.08236	0.0025374	0.00832093	-1.7698	GET1-SH3BGR
0.561357	4.57769	8.69498	1.88309e-14	6.08113e-12	22.3166	INKA2
0.561343	8.12814	6.08117	1.3998e-08	3.35953e-07	9.17582	ITM2C
0.561207	5.28367	7.60546	6.44647e-12	6.5295e-10	16.5714	NEDD4
0.560922	-2.76642	2.23282	0.0273775	0.0600249	-3.73006	ASB2
0.56077	-1.6318	2.99518	0.00331993	0.010411	-1.92953	NLRP14
0.560352	-1.92886	2.46695	0.0150093	0.0363974	-3.22278	ZNF534
0.560279	3.09142	3.68359	0.000343561	0.00157046	-0.499827	PRPH
0.560214	11.5433	4.13471	6.54246e-05	0.000393998	1.26333	OGN
0.560109	3.85348	4.62441	9.39126e-06	7.76241e-05	2.79834	RAB11FIP1
0.559834	-3.75344	2.22601	0.0278427	0.0608366	-3.75368	ETDA
0.559809	7.59312	6.24292	6.41923e-09	1.79258e-07	9.90534	SLC2A1
0.559707	-1.53288	3.35348	0.00106235	0.00402661	-0.932852	IL9R
0.559638	3.93191	5.84147	4.36255e-08	8.80763e-07	7.98225	TLR6
0.559441	-4.75611	3.75524	0.000266321	0.00126647	0.279446	SPATA46
0.558986	1.0948	4.61638	9.70598e-06	7.97109e-05	3.20532	ZFHX2
0.558492	-0.685904	3.77715	0.000246203	0.00118654	0.348868	RSPH1
0.558129	-4.1571	2.53995	0.0123378	0.0309577	-3.07778	RXRG
0.557849	-3.64807	2.77244	0.0064336	0.0179744	-2.51486	FAM177B
0.557773	4.08264	4.31028	3.31539e-05	0.000221747	1.56906	CSDC2
0.557563	-3.19021	2.01254	0.046356	0.0924954	-4.1632	GYPB
0.557482	2.97379	6.73251	5.72863e-10	2.30793e-08	12.3157	SLC22A23
0.557307	-4.06335	2.01046	0.0465789	0.0928883	-4.17863	TEX44
0.5567	1.55606	4.93756	2.52882e-06	2.65126e-05	4.42239	PLEKHH1
0.556568	-1.37497	2.69685	0.00798595	0.0214941	-2.68663	KRTAP16-1
0.556188	-4.35291	3.07353	0.00260813	0.00850929	-1.73956	DNAAF6
0.555963	1.47075	5.30731	5.03254e-07	6.91367e-06	5.96316	LCA5L
0.555939	-1.13924	2.20188	0.0295468	0.0638595	-3.79296	NUTM2B
0.555547	5.12709	6.56926	1.29377e-09	4.63056e-08	11.3706	UBN2
0.55547	6.27017	7.97871	8.94613e-13	1.26431e-10	18.5386	DLG1
0.55544	0.0352928	4.1001	7.4638e-05	0.000440023	1.39685	GIPC2
0.554849	-0.134736	4.42271	2.12475e-05	0.000152492	2.5547	ENPP3
0.554474	0.441033	3.97098	0.000121237	0.000658051	0.92308	C2orf88
0.554143	4.54758	6.20218	7.81902e-09	2.10904e-07	9.61916	TNFAIP8L3
0.554085	2.06934	5.39115	3.45761e-07	5.08099e-06	6.25118	RNF212
0.553943	3.5684	4.40881	2.24582e-05	0.000159521	2.00044	RCOR2
0.553758	-0.29952	3.49904	0.000651708	0.00267444	-0.54465	CCDC39
0.553516	-4.55019	3.48136	0.000692106	0.00280593	-0.571271	OVCH2
0.553509	-0.764998	2.94636	0.00385003	0.0117466	-2.0826	H2AC15
0.553323	4.78607	4.708	6.65093e-06	5.84499e-05	3.07211	GRK5
0.553279	5.19083	5.8538	4.11715e-08	8.37823e-07	7.99417	IGSF3
0.553238	-4.03249	2.85434	0.00506593	0.0147159	-2.31302	ACMSD
0.551996	-3.92577	2.42176	0.0169112	0.0401462	-3.3406	ADIPOQ
0.551949	7.30015	5.50948	2.02452e-07	3.22056e-06	6.53712	PID1
0.551654	2.04428	4.67236	7.70851e-06	6.59342e-05	3.2943	GPR3
0.551633	0.829803	4.30409	3.39688e-05	0.00022656	2.06211	NKAIN3
0.551341	0.998896	2.91052	0.00428755	0.0128008	-2.38575	MAP2
0.551077	2.3519	6.44102	2.43857e-09	7.96335e-08	10.9864	HOMER1
0.551061	4.11542	7.44276	1.51018e-11	1.24195e-09	15.7579	FAM135A
0.551018	-2.94654	2.51573	0.0131728	0.0326552	-3.12017	HPN
0.550836	3.05652	6.13437	1.08438e-08	2.74586e-07	9.44406	FOXP2
0.550491	-0.538676	2.92873	0.00405984	0.0122427	-2.14551	XKR9
0.549932	1.47967	5.75727	6.46761e-08	1.2257e-06	7.9156	DLG2
0.549928	-2.78834	2.02826	0.0447021	0.0897145	-4.13041	OR4F16
0.549608	0.704445	4.91746	2.75541e-06	2.84721e-05	4.41479	CARD14
0.549279	4.43617	3.6529	0.00038277	0.00171858	-0.772974	NGF
0.549034	-2.89209	2.16341	0.0324515	0.068949	-3.8708	ZIM2
0.548955	-1.08739	3.61323	0.000439728	0.00192723	-0.157751	DYNLRB2
0.548469	4.02477	5.14765	1.01895e-06	1.23765e-05	4.91927	LPAR4
0.548317	-4.0856	2.64726	0.00918128	0.0241671	-2.82508	TMEM125
0.548277	-4.34542	2.45489	0.0154972	0.0372787	-3.27388	FAM221B
0.548262	1.90144	5.21333	7.63424e-07	9.73447e-06	5.51727	PIP5KL1
0.547724	3.0305	5.25215	6.4305e-07	8.46446e-06	5.49701	TMEM212
0.547676	-0.409168	3.85043	0.000188895	0.000951002	0.575881	KCNAB3
0.546801	2.85392	6.03088	1.78017e-08	4.14479e-07	8.99336	RALGPS1
0.546179	-2.85245	2.50999	0.0133779	0.0330721	-3.13256	NUGGC
0.546079	-4.55416	2.6488	0.00914197	0.0240884	-2.82932	DGKK
0.545908	-2.72158	2.71615	0.00756038	0.0205336	-2.6463	TEX52
0.545747	1.54753	4.24467	4.28345e-05	0.000274656	1.75606	HERC5
0.545637	-0.16655	4.76137	5.32536e-06	4.86926e-05	3.82688	ZNF843
0.545334	-1.77067	2.41609	0.0171642	0.0406714	-3.3338	IFNE
0.545329	1.62123	3.95356	0.000129336	0.000696078	0.711542	DMRTA1
0.545137	4.49948	5.70281	8.33e-08	1.52078e-06	7.31637	PATJ
0.544979	1.40882	4.51752	1.45175e-05	0.000111321	2.7913	NRG4
0.544444	-1.86784	3.23531	0.00156263	0.00553761	-1.27342	CNTF
0.543926	-2.87861	2.05718	0.0417919	0.0849774	-4.07673	MANSC4
0.543852	-1.25075	3.5308	0.000584679	0.00243997	-0.407766	OR6J1
0.543504	8.94375	6.92002	2.22428e-10	1.07485e-08	13.2465	IVNS1ABP
0.543405	-3.28692	2.31653	0.0221907	0.0502824	-3.56038	MUSK
0.543347	-2.52805	2.36316	0.0196943	0.0455764	-3.45507	PNCK
0.542904	2.14501	4.63099	9.1412e-06	7.62191e-05	3.11472	SLC4A3
0.542791	0.0788141	4.55402	1.25202e-05	9.84053e-05	3.03454	DNAAF8
0.542678	-2.0803	2.59762	0.0105376	0.0270929	-2.92526	DLGAP2
0.542492	2.12745	2.93065	0.00403645	0.0122	-2.55796	GPR27
0.542258	-4.40152	2.73741	0.00711519	0.0195227	-2.61148	CLDN9
0.542212	-4.4859	2.71925	0.00749384	0.0203794	-2.65755	C4orf54
0.541855	1.17556	5.45627	2.57753e-07	3.93612e-06	6.6204	BRME1
0.541773	2.38539	6.45079	2.32405e-09	7.67322e-08	11.0295	ZDHHC15
0.540346	-4.33956	2.10984	0.0369073	0.0766734	-3.99494	NOS1
0.539864	-3.91261	2.71095	0.00767281	0.0207917	-2.66913	LRRC31
0.53974	3.14284	4.55553	1.24438e-05	9.79761e-05	2.63334	ZNF91
0.539692	-3.17027	2.1259	0.0355192	0.0742783	-3.94706	LYPD6
0.539233	-0.106077	3.90467	0.000154904	0.000805897	0.739531	PPEF1
0.539206	0.46151	2.3178	0.0221192	0.0501459	-3.727	ROBO2
0.538801	2.07205	3.724	0.000297728	0.00139328	-0.150333	ZNF208
0.538798	8.02631	9.42541	3.42278e-16	2.27273e-13	26.3215	ACLY
0.538643	11.6324	4.01936	0.000101214	0.000569365	0.858185	FOSB
0.538415	3.65012	5.5289	1.85316e-07	2.98772e-06	6.60802	THNSL1
0.538308	-1.70211	2.37944	0.0188832	0.0440231	-3.41293	FUT3
0.537927	-1.4203	2.2214	0.0281611	0.0614274	-3.74394	ROPN1
0.537852	-3.48963	2.29514	0.0234262	0.0526296	-3.60748	LOC107984264
0.537595	-3.01667	2.48759	0.014206	0.0347868	-3.18444	DEUP1
0.537496	7.12679	8.69013	1.93343e-14	6.08113e-12	22.3356	ALDH18A1
0.537015	6.61181	5.9493	2.62358e-08	5.7373e-07	8.48418	SLC5A3
0.536272	-0.814342	3.2824	0.00134147	0.00490012	-1.15524	SPDYE16
0.535592	2.5855	7.41334	1.76026e-11	1.39022e-09	15.7506	SCML2
0.535194	0.962673	4.71821	6.37487e-06	5.64388e-05	3.6117	CAPS2
0.534372	1.86148	4.43805	1.99849e-05	0.000144939	2.42365	MYOM1
0.533678	4.47686	4.69572	6.99848e-06	6.08776e-05	3.03238	IGFL4
0.533159	5.20445	6.13079	1.10318e-08	2.77388e-07	9.27755	DHCR7
0.533157	-1.69721	2.92482	0.0041078	0.0123648	-2.11437	NKPD1
0.533093	2.51105	4.48887	1.62968e-05	0.000122812	2.49688	ZNF33B
0.532577	1.19839	2.67134	0.00858204	0.022821	-3.03698	CLDN1
0.53246	0.472062	3.26006	0.00144245	0.00519073	-1.3317	GUCA1A
0.532382	-1.09932	2.36705	0.0194978	0.0452036	-3.44983	SLC1A2
0.532052	3.49936	3.72382	0.000297909	0.0013934	-0.439097	MCOLN2
0.531964	8.15849	6.39017	3.13047e-09	9.7946e-08	10.6338	PAX1
0.531827	0.132282	3.54075	0.000565055	0.00237299	-0.450565	STK33
0.531553	3.39524	3.53841	0.0005696	0.00238816	-1.02901	CA11
0.531149	2.31725	5.30337	5.12171e-07	7.01468e-06	5.83724	POPDC3
0.530902	3.71057	5.52676	1.87126e-07	3.01097e-06	6.59144	PLAG1
0.530349	-3.58138	2.36787	0.0194565	0.0451367	-3.45378	SOSTDC1
0.529528	4.99898	3.28806	0.00131696	0.00482534	-1.94083	EFHD1
0.529317	2.3204	6.64874	8.71114e-10	3.30184e-08	11.9865	CFAP418
0.52929	0.567151	2.57226	0.0112979	0.0287139	-3.16714	LOC107985678
0.529241	1.78169	5.63528	1.13809e-07	1.98346e-06	7.35014	MAGEE1
0.529202	4.05193	7.0091	1.41386e-10	7.52157e-09	13.5689	GLI2
0.529081	2.4025	5.18945	8.48135e-07	1.06331e-05	5.33978	RPS6KA5
0.528729	1.50213	4.45175	1.89179e-05	0.000138659	2.53026	OR10H1
0.528218	-0.795263	2.62264	0.00983302	0.0255858	-2.88896	IGFALS
0.528118	-0.46511	3.71932	0.000302718	0.00141221	0.153842	ODAD1
0.528039	4.08405	4.84908	3.68326e-06	3.57711e-05	3.67495	GLCCI1
0.527897	-3.28384	2.47089	0.014853	0.0360917	-3.22418	ACOT6
0.527545	4.11287	4.46279	1.80989e-05	0.000133841	2.14468	TYRO3
0.527478	-2.1657	2.21526	0.0285909	0.0621382	-3.76133	VWA3A
0.526877	5.05775	4.98631	2.05203e-06	2.24048e-05	4.20286	C17orf107
0.526823	1.14806	4.94864	2.4118e-06	2.54645e-05	4.50947	LTB4R2
0.526637	-2.93329	2.27018	0.0249447	0.0554642	-3.65444	CNNM1
0.526553	2.99445	3.5644	0.000520858	0.00221541	-0.869103	GRAMD2A
0.526317	0.187419	3.83555	0.00019939	0.000992964	0.489969	CATSPER2
0.526184	5.87532	7.74845	3.03569e-12	3.42288e-10	17.3252	MSI2
0.526028	6.33451	8.20983	2.59784e-13	4.64614e-11	19.7561	ZFTA
0.525927	2.31155	4.96566	2.24224e-06	2.4129e-05	4.42467	SLC25A10
0.525483	-0.446444	3.91023	0.000151775	0.00079353	0.775355	C2orf92
0.524422	-2.22271	2.66695	0.00868852	0.0230631	-2.76212	SPDYE21
0.524385	-1.32503	3.26549	0.00141726	0.00511755	-1.18758	FAM169A
0.524365	-3.22481	2.27965	0.0243587	0.0543906	-3.63722	DRD2
0.524023	1.44487	3.43902	0.000798594	0.00316962	-0.941207	GLIPR1L2
0.523975	-2.68381	2.24941	0.0262725	0.0579167	-3.69548	FUT5
0.523779	1.53733	3.57858	0.000495956	0.00212563	-0.519749	HUNK
0.523757	-3.34881	2.6047	0.0103338	0.0266569	-2.91756	PCP2
0.523659	-0.947134	3.05349	0.00277536	0.00896838	-1.78694	LMNTD2
0.523612	4.88566	6.76402	4.89017e-10	2.03427e-08	12.3223	DDR1
0.523593	-1.14364	3.22212	0.00163038	0.00574367	-1.31436	IGSF9
0.523549	3.02937	6.26719	5.70579e-09	1.62113e-07	10.072	KBTBD7
0.522807	3.43391	6.1563	9.75756e-09	2.50713e-07	9.49461	KLHL3
0.52275	2.06564	4.78384	4.84718e-06	4.52392e-05	3.73167	ZNF658
0.52233	2.22279	4.92562	2.66111e-06	2.76731e-05	4.27691	ZNF396
0.522194	1.80232	4.12702	6.73719e-05	0.000403421	1.29062	ZC2HC1C
0.522086	5.78219	3.79059	0.000234587	0.00113729	-0.306245	KITLG
0.521474	6.34782	6.38155	3.26552e-09	1.01639e-07	10.5029	ASH1L
0.521276	5.27076	4.84752	3.70754e-06	3.5968e-05	3.63521	PPP1R3B
0.521185	5.33847	3.69112	0.000334543	0.00153905	-0.655872	ULBP1
0.520952	2.23997	4.40729	2.25945e-05	0.000160425	2.23981	PDZD4
0.520776	-2.08811	2.39154	0.0182993	0.0428906	-3.39049	CCDC185
0.520757	1.88169	4.4538	1.8763e-05	0.000137919	2.47997	FRMPD3
0.520672	-0.812869	2.5047	0.0135693	0.0334614	-3.16134	SPEF1
0.520077	-3.18173	2.24419	0.0266157	0.0585499	-3.71017	FAM186A
0.519774	7.88508	2.76305	0.00661017	0.0183875	-3.2657	IGF2
0.519761	6.76697	5.32937	4.5607e-07	6.39782e-06	5.72092	TGFBR3
0.51972	4.36225	2.26588	0.0252145	0.0559947	-4.59108	THBS4
0.519603	-3.63895	2.4059	0.0176278	0.0415611	-3.3718	NMBR
0.51935	4.26905	5.36644	3.86341e-07	5.57226e-06	5.83903	PCDHB4
0.519117	-4.3416	2.21046	0.0289303	0.0627617	-3.79503	TRHDE
0.519056	-4.25329	2.55016	0.0120002	0.0302322	-3.05583	MUC17
0.518858	0.500072	3.48313	0.000687944	0.00279353	-0.666415	ODAD2
0.518843	6.0618	6.98466	1.60136e-10	8.24976e-09	13.4403	PTPRF
0.518336	1.99562	4.49359	1.59899e-05	0.000120956	2.61156	C11orf21
0.518129	-2.89543	2.427	0.0166799	0.0396811	-3.31861	PDC
0.518031	0.921228	4.10339	7.37127e-05	0.000435427	1.33392	ZDHHC23
0.517856	-0.72239	3.04147	0.00288037	0.00923781	-1.83179	RHD
0.517825	1.82543	4.62795	9.25591e-06	7.67885e-05	3.15708	ZNF713
0.517741	3.55	5.40199	3.29317e-07	4.86727e-06	6.06405	SERGEF
0.51759	2.1014	4.6934	7.06613e-06	6.13368e-05	3.36778	LURAP1L
0.517477	7.83782	4.33363	3.02458e-05	0.000205942	1.75658	COLGALT2
0.517372	1.18425	3.76761	0.00025478	0.00122131	0.152229	KCNC3
0.517228	0.934099	5.79631	5.3903e-08	1.04813e-06	8.11068	FHIT
0.517028	3.67963	5.9673	2.409e-08	5.32534e-07	8.58557	PRKX
0.516966	1.78855	3.9256	0.000143421	0.00075714	0.585878	GYG2
0.516964	4.79608	7.65592	4.9445e-12	5.24527e-10	16.8305	SOCS7
0.516786	-3.3618	2.0423	0.0432688	0.0874153	-4.10937	LDHC
0.515897	3.62031	3.85309	0.00018707	0.00094287	-0.0193581	CXCR5
0.515439	5.37154	6.33745	4.05183e-09	1.20267e-07	10.2581	JMY
0.515318	4.3505	5.06866	1.43787e-06	1.65138e-05	4.56306	ZNF365
0.515013	1.4042	4.5277	1.39312e-05	0.000107701	2.83107	OSBP2
0.514943	-3.21863	2.22765	0.0277301	0.060657	-3.74437	PPP1R42
0.514496	6.1042	7.38882	1.99987e-11	1.51281e-09	15.4814	FASN
0.51448	4.36882	4.99844	1.94775e-06	2.14228e-05	4.26912	TLCD5
0.514303	-3.58165	2.37921	0.0188941	0.0440403	-3.42926	TMPRSS6
0.514191	-0.378416	3.61004	0.000444639	0.00194401	-0.196251	TEKT3
0.514167	-0.448942	3.10347	0.00237556	0.00785487	-1.68236	EPPK1
0.51394	-0.847895	2.84035	0.0052788	0.0152569	-2.35073	PCDH11Y
0.513579	4.90765	4.91646	2.76711e-06	2.85601e-05	3.91454	EPHB3
0.513422	-2.64534	2.21182	0.0288343	0.062576	-3.77193	SLC10A1
0.513233	8.21064	5.84922	4.20658e-08	8.53117e-07	8.11181	CHPF
0.513166	0.361208	3.27053	0.00139425	0.00504974	-1.28744	LOC107987254
0.513033	0.582497	3.87475	0.000172856	0.000881138	0.584728	MAGEL2
0.512859	3.8477	4.43453	2.02681e-05	0.000146697	2.0625	RAB15
0.512685	0.528641	2.32578	0.0216746	0.0493125	-3.72057	GRIP2
0.512609	1.15748	2.27658	0.024547	0.0547294	-3.94086	SUSD4
0.512497	-4.19924	2.9009	0.00441254	0.0131126	-2.19565	TUBB8B
0.512365	2.09032	3.2569	0.00145732	0.00523271	-1.6221	RNF180
0.512001	-0.924056	2.16068	0.0326671	0.0693084	-3.88633	FXYD2
0.51187	0.665618	3.6118	0.000441927	0.00193336	-0.28343	GCK
0.511705	4.85792	7.6603	4.83171e-12	5.15613e-10	16.8526	PALS2
0.511696	-3.58899	2.34765	0.0204959	0.0470969	-3.49736	CCDC169
0.511675	4.99499	5.71373	7.91888e-08	1.46512e-06	7.35608	ADCY2
0.511613	-2.64204	2.56619	0.0114869	0.0291277	-3.00225	VSIG8
0.51157	2.55645	4.37469	2.57173e-05	0.000179331	2.0551	QRICH2
0.511435	0.845128	4.09915	7.49076e-05	0.0004412	1.32714	SPTBN2
0.511368	5.37698	8.88886	6.53701e-15	2.51996e-12	23.358	HERC3
0.511309	1.77466	4.13354	6.57161e-05	0.00039509	1.31895	MYCBPAP
0.511275	-2.19745	1.99314	0.0484691	0.095929	-4.1909	DNAH2
0.511098	4.36922	6.36873	3.47717e-09	1.06364e-07	10.4174	ZDHHC2
0.510597	3.35173	4.06626	8.48419e-05	0.000490511	0.770534	GIPR
0.510551	6.82355	5.55013	1.68197e-07	2.74881e-06	6.68995	FBLN7
0.510427	0.87794	3.87555	0.000172356	0.000880091	0.554259	OR14J1
0.510233	3.43796	4.21085	4.88318e-05	0.000306747	1.28031	DLL1
0.510225	-4.02707	2.56306	0.0115855	0.0293451	-3.02246	SLC30A10
0.509914	1.58183	6.06196	1.53458e-08	3.64879e-07	9.28343	ZFP69B
0.509784	-0.465059	4.51958	1.43971e-05	0.000110635	2.91676	LRGUK
0.509663	-1.00712	2.67093	0.00859198	0.0228406	-2.76077	DNAAF1
0.509653	1.84203	4.65411	8.31152e-06	7.02376e-05	3.25674	MAGIX
0.509582	-2.49247	2.30533	0.0228305	0.0514656	-3.57785	AGBL4
0.509443	1.07275	4.77663	4.9959e-06	4.63115e-05	3.83116	CFAP92
0.509185	-2.73437	2.50244	0.013652	0.0336293	-3.14891	MTMR8
0.509161	4.44164	5.80612	5.14848e-08	1.01431e-06	7.7866	LPCAT3
0.508266	1.92578	6.17525	8.90515e-09	2.3375e-07	9.78046	TMEM17
0.507939	-2.46226	2.21535	0.0285847	0.0621322	-3.76347	LRRIQ3
0.507859	-1.66584	2.52703	0.012777	0.03185	-3.08472	CLCNKA
0.507608	4.97817	3.47213	0.000714116	0.00288154	-1.37132	RGPD5
0.507586	2.85846	6.24724	6.28611e-09	1.7609e-07	10.0026	AMER1
0.507373	0.0672175	2.45419	0.0155259	0.0373354	-3.36901	AOAH
0.507141	5.4014	6.77222	4.69271e-10	1.97955e-08	12.367	SC5D
0.507053	-0.430232	3.98795	0.00011382	0.000624409	1.03513	DLGAP1
0.506106	3.00753	2.94963	0.00381216	0.011645	-2.70802	USH1C
0.506027	2.26654	4.58086	1.12237e-05	8.98297e-05	2.89896	ODAD4
0.505985	-0.987535	3.7432	0.000278038	0.0013121	0.249132	GP1BA
0.505966	5.73281	7.02829	1.28198e-10	6.96463e-09	13.647	LDLRAD3
0.505322	7.22165	4.36203	2.70388e-05	0.000187525	1.82283	MAB21L3
0.505071	-0.20283	3.38195	0.000966623	0.00371561	-0.903997	ZNF724
0.505009	-1.40604	2.96092	0.00368428	0.0113161	-2.01986	CAMK4
0.504206	4.49665	5.80157	5.25941e-08	1.0305e-06	7.76349	CHST1
0.504045	3.06073	4.07269	8.28076e-05	0.000480765	0.846659	LRP2BP
0.503953	5.14346	6.19404	8.133e-09	2.16654e-07	9.57405	NPAS2
0.503862	0.506094	4.98727	2.04358e-06	2.23262e-05	4.70274	HESX1
0.503619	0.27669	4.36377	2.68534e-05	0.000186455	2.32247	TSGA10
0.503264	-2.67952	2.2967	0.0233341	0.0524622	-3.59727	MLANA
0.502871	2.02572	5.35835	4.00611e-07	5.7274e-06	6.11683	TMEM182
0.502711	-1.93099	2.35357	0.0201865	0.0465051	-3.47099	GNGT2
0.502523	0.936696	3.97617	0.000118923	0.000646466	0.889623	NMNAT3
0.502389	-1.74161	2.39768	0.0180093	0.0423271	-3.37381	ZBTB32
0.502252	3.68926	5.24815	6.54535e-07	8.59041e-06	5.38212	OLFM1
0.502175	-3.8241	2.35396	0.0201662	0.0464764	-3.48675	TAT
0.502101	-4.09155	2.61024	0.0101767	0.026312	-2.91307	IL20RA
0.501327	-4.46798	2.25484	0.0259195	0.0572908	-3.70676	KAAG1
0.500991	-4.34224	2.62535	0.00975921	0.0254381	-2.88133	FOXD4L3
0.500924	-3.72318	2.45934	0.0153154	0.0369301	-3.25461	HAO2
0.500717	4.03676	6.93452	2.0664e-10	1.00669e-08	13.1983	PTPN4
0.500674	0.11225	2.295	0.0234349	0.0526426	-3.72477	PAQR5
0.500595	2.81541	4.61667	9.69439e-06	7.97109e-05	2.93322	ST6GALNAC2
0.500212	-4.1811	2.73964	0.00707001	0.0194195	-2.60255	LOC102724877
0.49982	3.2086	4.2904	3.58395e-05	0.000236138	1.61329	PAG1
0.499712	3.43572	9.22567	1.02964e-15	5.64014e-13	25.2296	PCNX2
0.499631	7.05698	5.19679	8.21166e-07	1.03602e-05	5.16838	OBSL1
0.499527	1.15303	4.40681	2.26373e-05	0.000160666	2.40683	FAM71F2
0.499312	-0.926175	2.85978	0.00498523	0.0145326	-2.29652	FXYD6-FXYD2
0.499248	-1.48821	2.14829	0.0336594	0.0710103	-3.8892	LIPG
0.498962	2.93306	5.05888	1.50019e-06	1.70981e-05	4.6991	HECW1
0.498886	-2.48664	2.65484	0.00898872	0.0237474	-2.79279	ZNF80
0.498541	2.98767	5.48875	2.22459e-07	3.4878e-06	6.52865	RAVER2
0.498474	-1.07758	2.14543	0.0338918	0.0714081	-3.90656	TMPRSS2
0.498428	-0.23741	3.32704	0.00115914	0.00433481	-1.06305	CMTM5
0.498356	2.01501	2.25042	0.0262063	0.0578034	-4.18535	SFT2D3
0.498292	1.61156	3.46325	0.000735903	0.00295482	-0.896141	CABCOCO1
0.497286	-2.52925	2.20032	0.0296597	0.0640092	-3.79433	MORN5
0.497181	2.88821	3.91351	0.000149952	0.000786063	0.320113	ITGA2
0.497123	-0.944148	2.14728	0.0337417	0.0711588	-3.911	FAM180B
0.497042	-3.18001	2.14045	0.0343004	0.0721334	-3.91866	SPATS1
0.496903	-0.915968	3.08698	0.00250112	0.00821549	-1.69714	SRCIN1
0.496474	-3.42074	2.37914	0.0188979	0.0440403	-3.42772	OR2A5
0.49619	5.16738	3.70398	0.000319658	0.00148044	-0.616606	TCEAL2
0.495943	3.0968	6.80535	3.97176e-10	1.7317e-08	12.6575	PDP2
0.49574	5.7403	2.89843	0.00444513	0.0132007	-3.04135	ADGRG2
0.495734	2.36192	4.5273	1.39539e-05	0.00010781	2.67416	ARSL
0.495582	3.57052	6.29448	4.99646e-09	1.44246e-07	10.1298	PGAP4
0.49493	-3.12192	2.13512	0.0347432	0.072887	-3.92861	LY6G6C
0.494857	4.2849	4.05596	8.8204e-05	0.000507121	0.622104	OBSCN
0.49475	-0.184082	3.39078	0.000938611	0.00362504	-0.878831	C1QTNF4
0.494733	5.89185	6.56118	1.3467e-09	4.77146e-08	11.35	HECTD2
0.493868	-0.750874	3.47632	0.000704026	0.0028498	-0.586735	HTR2B
0.492926	5.22774	5.12523	1.12392e-06	1.34211e-05	4.7857	NOVA1
0.492808	-3.41935	2.18642	0.0306861	0.0657354	-3.8298	LOC107984876
0.492775	1.40158	4.47717	1.70826e-05	0.000127767	2.64034	C1GALT1C1L
0.49265	-4.60685	3.06719	0.00265997	0.00865478	-1.76072	HOXB1
0.492463	5.95389	6.29925	4.88177e-09	1.42022e-07	10.0941	GCNT1
0.492251	-1.90629	2.18262	0.0309713	0.0662752	-3.82462	EFNA2
0.492217	4.12234	4.79616	4.60312e-06	4.32746e-05	3.45722	KIAA0895
0.492155	2.51295	4.62068	9.53636e-06	7.86783e-05	3.00744	AVIL
0.491687	-0.0227181	2.95654	0.00373351	0.0114437	-2.1201	EPHB1
0.49156	3.54703	6.78228	4.461e-10	1.89969e-08	12.4901	SLC25A22
0.491414	0.243964	4.01378	0.000103349	0.000578638	1.08612	AKR7A3
0.491037	5.38639	3.97487	0.000119499	0.000649208	0.316982	PCDH1
0.490552	-1.59471	2.17589	0.0314831	0.0671619	-3.83487	GDF1
0.490303	2.4061	7.31699	2.90355e-11	2.0445e-09	15.2784	ZNF555
0.490296	4.56871	3.80989	0.000218807	0.00107267	-0.252868	UNC5C
0.49025	-3.78265	2.3959	0.0180932	0.0424908	-3.39544	BTN1A1
0.489671	3.78689	6.89906	2.47367e-10	1.17947e-08	13.0425	NT5DC3
0.489662	6.68276	6.76231	4.93239e-10	2.04015e-08	12.3641	DYRK2
0.48954	3.29853	3.51453	0.000618149	0.00255291	-1.08791	SMIM10L2B
0.489519	-3.27935	2.26388	0.0253407	0.0562053	-3.6705	CDH12
0.489461	-2.89164	2.24821	0.0263512	0.0580446	-3.69951	LOC107985876
0.489036	1.01582	3.9911	0.000112489	0.000618051	0.93161	C12orf60
0.488879	3.8041	4.55493	1.2474e-05	9.81277e-05	2.53195	CFAP44
0.488741	-1.97506	2.92232	0.00413867	0.0124306	-2.12307	VSIG1
0.48869	2.23611	6.20472	7.7236e-09	2.09484e-07	9.88625	DNAH14
0.488606	-0.0675759	3.63808	0.000403174	0.00179357	-0.128836	HCAR1
0.488575	0.693304	2.62201	0.00985015	0.0256118	-3.0675	SDK1
0.488471	-1.44578	2.4624	0.0151916	0.0367155	-3.22976	PLLP
0.488331	2.99725	4.59881	1.04301e-05	8.46879e-05	2.82899	ZNF708
0.48828	8.07087	8.23659	2.24989e-13	4.24589e-11	19.9555	TTC3
0.48818	-1.88581	2.48578	0.0142747	0.0349136	-3.18032	PKHD1L1
0.488043	2.395	3.93416	0.00013896	0.000737498	0.496185	AMIGO1
0.487323	1.92334	3.9585	0.000126988	0.000684712	0.675597	C5orf49
0.487309	-0.44409	3.83796	0.000197655	0.000985143	0.537074	IGSF22
0.487074	-0.7025	2.40281	0.0177704	0.0418698	-3.39751	BNIPL
0.486699	0.560081	3.45942	0.000745503	0.00298801	-0.745649	HFM1
0.486456	6.28783	8.11024	4.43123e-13	7.09314e-11	19.2293	SLC23A2
0.486248	6.34568	7.53111	9.51922e-12	8.79694e-10	16.2183	ZDHHC9
0.486201	7.598	4.24592	4.26264e-05	0.000273517	1.41359	PER2
0.485768	2.09022	4.3878	2.44146e-05	0.00017138	2.19551	LOC105374301
0.485763	8.4535	6.20288	7.79273e-09	2.10721e-07	9.76174	SLC29A1
0.485609	1.45728	4.18356	5.42506e-05	0.000335381	1.54961	AGBL3
0.485504	2.76767	3.10623	0.0023551	0.00780303	-2.21591	ADGRL2
0.484893	-1.72832	2.43715	0.0162405	0.0387851	-3.28716	KLHL32
0.484113	6.96775	3.60811	0.000447646	0.0019536	-0.84927	HMGCS1
0.483767	2.12725	5.778	5.87165e-08	1.12832e-06	7.94556	WDR31
0.483125	-0.769843	3.0815	0.00254418	0.00833859	-1.71966	TEX22
0.482937	-0.158576	2.45052	0.0156776	0.0376414	-3.34806	SERPINA10
0.482848	4.81338	7.90658	1.31326e-12	1.71855e-10	18.1336	RCAN3
0.482653	1.11443	5.16765	9.33409e-07	1.15408e-05	5.40764	IQCH
0.482489	1.50691	3.23712	0.00155352	0.0055097	-1.55951	MISP3
0.482153	5.54693	8.69271	1.90647e-14	6.08113e-12	22.3059	HACD2
0.481724	1.33123	5.17901	8.87962e-07	1.10705e-05	5.43791	ANXA9
0.481623	2.78942	4.75928	5.37188e-06	4.90112e-05	3.50248	ZNF594
0.48126	2.52712	3.90873	0.000152612	0.00079605	0.380428	ODF3L1
0.481239	-0.493086	3.15743	0.00200428	0.00679901	-1.52898	FBXO15
0.481063	2.69333	4.94754	2.42321e-06	2.557e-05	4.28254	CCDC121
0.480801	2.89455	5.29216	5.38385e-07	7.30118e-06	5.6921	IQSEC3
0.480173	-4.60967	2.84957	0.00513758	0.0148943	-2.33419	C1QL2
0.480173	1.13725	3.42979	0.000823751	0.00325291	-0.917014	PPM1J
0.48007	-3.81124	2.30939	0.0225968	0.0510358	-3.58149	MAGEC3
0.48005	-3.20858	1.98705	0.0491482	0.0969445	-4.21049	POU5F2
0.479704	-2.87823	2.15737	0.0329298	0.0697629	-3.88272	DKKL1
0.479555	2.63547	4.67382	7.66239e-06	6.56651e-05	3.19258	PCDHB6
0.479512	-4.2313	2.37014	0.0193428	0.044937	-3.45822	NPY
0.478953	-0.656246	3.52247	0.000601594	0.00249719	-0.451061	PDZK1
0.478728	2.11863	5.30524	5.07916e-07	6.96704e-06	5.87694	PCDHGA4
0.478262	-4.09405	2.15075	0.0334601	0.0706559	-3.91016	RBPJL
0.478214	0.419038	4.46007	1.82977e-05	0.000134941	2.66888	KDM4D
0.478004	2.64389	4.49286	1.60371e-05	0.000121211	2.48732	PLD6
0.477814	-3.41087	2.22911	0.0276301	0.0604975	-3.74333	AXDND1
0.477251	2.24793	5.08361	1.34742e-06	1.56759e-05	4.92323	RADX
0.476871	-4.0048	2.49764	0.0138287	0.0339991	-3.17219	C1QTNF9
0.476674	-0.522577	3.26329	0.00142741	0.00514514	-1.22675	SEPTIN14
0.476558	-0.56313	2.23163	0.0274582	0.0601945	-3.77467	CACNG8
0.476455	3.1875	4.28138	3.71262e-05	0.000243008	1.58404	CERS4
0.47645	-0.889161	3.353	0.00106402	0.00403208	-0.946441	ZBP1
0.476216	4.12696	7.5677	7.85877e-12	7.57484e-10	16.3982	WASF3
0.476197	6.52669	6.88969	2.59389e-10	1.21751e-08	12.986	ZKSCAN1
0.475775	6.85303	6.19442	8.118e-09	2.16577e-07	9.6377	TFRC
0.475772	2.31761	5.09964	1.25664e-06	1.48023e-05	4.97821	TRIM16L
0.474895	-2.868	2.27984	0.024347	0.0543721	-3.63389	KERA
0.474889	-0.353098	3.211	0.00168963	0.00591058	-1.38842	DLGAP3
0.474733	-0.755959	3.07036	0.00263392	0.00858095	-1.75088	ENPP6
0.474709	1.53308	3.92837	0.000141964	0.000751218	0.640057	GDAP1
0.474644	-3.25408	2.25255	0.0260676	0.0575613	-3.69367	ZNF750
0.474559	4.56498	5.02574	1.73148e-06	1.94012e-05	4.37358	STARD4
0.474383	3.87074	3.76782	0.000254592	0.00122073	-0.342407	FYB1
0.474345	1.84841	5.10395	1.23326e-06	1.4546e-05	5.06816	ZNF214
0.474197	2.53925	4.78311	4.86212e-06	4.53057e-05	3.64524	AMIGO3
0.474185	-0.655711	2.624	0.00979593	0.0255078	-2.89592	RAD51AP2
0.474047	-4.1881	2.66329	0.0087785	0.0232649	-2.78833	OTX1
0.473898	4.98865	4.86917	3.38304e-06	3.35831e-05	3.72021	DAAM1
0.473481	8.42102	5.68476	9.05654e-08	1.63018e-06	7.38037	CD109
0.473102	1.78656	4.07653	8.16136e-05	0.000474593	1.11427	FBXO27
0.472997	0.919115	3.66857	0.000362249	0.00164124	-0.133279	CACNB2
0.472945	-2.22742	2.03624	0.0438827	0.0883965	-4.11122	LOC107986982
0.472922	0.204016	3.21287	0.00167953	0.00588213	-1.43536	LOC102723750
0.472813	3.48732	8.33404	1.33144e-13	2.87592e-11	20.449	NFXL1
0.472682	1.24792	3.70762	0.000315564	0.00146452	-0.0539351	OR6C74
0.472529	5.17156	6.29507	4.98218e-09	1.44065e-07	10.0525	HS2ST1
0.472372	-1.91176	2.7988	0.00596051	0.0168469	-2.43719	FAM90A26
0.472146	1.91645	3.68651	0.000340036	0.00155796	-0.241076	GPAT3
0.4721	-0.20448	3.01683	0.00310717	0.00984193	-1.93948	ZBED6CL
0.471404	-0.788361	3.13872	0.00212647	0.0071459	-1.56143	GRIP1
0.470969	-3.20603	2.00205	0.0474881	0.094397	-4.18285	ARL14
0.470197	1.9142	2.23893	0.026966	0.059224	-4.18538	MGAT3
0.47017	-4.77515	3.25173	0.00148189	0.00530285	-1.24913	AMER2
0.46967	6.52216	4.90386	2.91966e-06	2.98936e-05	3.91526	AKAP9
0.469661	2.93327	5.03448	1.6673e-06	1.8776e-05	4.59779	PCDHGA5
0.469627	5.18674	5.94366	2.69461e-08	5.86274e-07	8.4062	RALGAPA1
0.469437	0.286581	3.31922	0.00118929	0.00442723	-1.1353	ZDHHC11
0.469265	4.89142	6.9358	2.05298e-10	1.00669e-08	13.1721	CLCN4
0.46925	-1.70563	2.44309	0.0159881	0.0382742	-3.27383	MACROD2
0.468967	2.6032	2.55828	0.0117378	0.0296722	-3.62596	COL25A1
0.468952	-1.76607	2.22016	0.0282476	0.0615787	-3.74754	CLCNKB
0.468797	-1.02333	3.11478	0.00229285	0.0076193	-1.61597	C4orf36
0.468194	-1.44641	2.34779	0.0204883	0.0470855	-3.47974	OMG
0.467497	7.94437	5.2983	5.23856e-07	7.14741e-06	5.655	P4HA2
0.467191	-0.0457311	3.75835	0.000263375	0.00125446	0.254991	RAG1
0.467157	1.85281	2.68878	0.00817032	0.0219081	-3.12596	KIAA0408
0.466777	0.165872	2.65775	0.00891593	0.0235829	-2.90288	FAM71A
0.466573	10.014	4.65027	8.444e-06	7.11391e-05	3.11434	WWP2
0.466363	-4.10544	2.55054	0.0119879	0.0302065	-3.05267	GRIA4
0.465937	0.268255	2.89775	0.00445419	0.0132232	-2.30868	SMIM1
0.465901	1.04696	4.69332	7.06837e-06	6.13368e-05	3.50807	ASPHD2
0.465742	0.17428	3.8148	0.000214963	0.00105614	0.423162	TAS1R1
0.465171	1.35906	3.71571	0.000306625	0.00142746	-0.0450672	MAP6
0.464963	2.67519	4.45048	1.90148e-05	0.000139142	2.31906	ASTN2
0.464859	-4.38331	2.25288	0.0260462	0.057521	-3.70909	FAM71E2
0.464774	0.26057	3.09988	0.00240235	0.0079332	-1.76091	DEGS2
0.464755	1.81141	5.20433	7.94337e-07	1.00358e-05	5.49204	KCNMB4
0.464463	2.75514	4.97382	2.16516e-06	2.34261e-05	4.37939	LNP1
0.464371	1.35842	2.56414	0.0115515	0.0292631	-3.32674	RIBC2
0.46413	9.22447	8.32348	1.40939e-13	3.00805e-11	20.444	PAM
0.464045	3.09333	4.61714	9.67572e-06	7.96082e-05	2.88356	IQCA1
0.463995	-3.14632	2.32147	0.021914	0.0497688	-3.54872	ST8SIA5
0.46368	-0.266497	3.82063	0.000210474	0.00103664	0.471651	MFSD4A
0.463175	3.44595	3.27588	0.00137026	0.00498194	-1.85378	ROR2
0.46305	6.44116	5.36178	3.94505e-07	5.66279e-06	5.84389	UGGT2
0.462956	2.36662	3.21687	0.00165813	0.00582082	-1.80155	NGFR
0.462944	-3.6531	2.30039	0.0231179	0.0520545	-3.59842	EFCAB5
0.462865	5.00089	6.88696	2.63004e-10	1.2279e-08	12.929	USP6NL
0.462491	3.90778	5.54011	1.76071e-07	2.85407e-06	6.62948	SLC2A13
0.462307	1.27017	4.46084	1.82407e-05	0.000134676	2.59579	PTCH2
0.461862	4.64742	7.74069	3.16261e-12	3.52169e-10	17.2719	PIAS2
0.461664	1.75742	4.24347	4.30347e-05	0.000275742	1.7199	GVQW3
0.461501	-3.7655	2.24265	0.0267182	0.0587518	-3.71987	SMCO1
0.461332	4.10842	4.67796	7.53222e-06	6.47352e-05	2.98512	ZNF853
0.461131	-0.402921	3.57486	0.000502372	0.00214799	-0.303826	SPDYE1
0.460941	5.8155	3.3388	0.00111512	0.00419293	-1.76526	MYLK
0.460915	5.58896	4.66633	7.90303e-06	6.74372e-05	2.91543	HK2
0.460908	3.181	4.03429	9.56978e-05	0.00054267	0.687327	HOXB8
0.460757	-0.270439	3.17177	0.00191513	0.00655361	-1.5061	SLC8A3
0.460399	8.19777	2.65296	0.00903623	0.0238518	-3.52348	CP
0.460322	3.86385	3.31538	0.00120436	0.00447498	-1.79481	HS3ST3A1
0.460242	1.98123	4.52259	1.42228e-05	0.000109578	2.72592	ZNF69
0.45991	0.119074	3.42297	0.000842849	0.00331293	-0.808567	CCDC163
0.459852	4.98837	5.91469	3.09031e-08	6.55657e-07	8.27141	HAS2
0.459621	-2.03624	2.30954	0.022588	0.0510279	-3.56557	PTGES3L
0.45949	-1.15841	2.67805	0.00842147	0.0224372	-2.73596	LOC105373102
0.459142	5.96239	7.42808	1.63024e-11	1.31366e-09	15.6768	OXR1
0.458591	-0.437815	3.00737	0.00319856	0.0100904	-1.94408	GPRC5D
0.458509	-0.111486	4.01945	0.000101179	0.000569348	1.12798	ACTR3C
0.458004	0.818091	3.9205	0.00014614	0.000769232	0.714218	SPDYE18
0.457879	-0.513492	2.60077	0.0104463	0.0269044	-2.96361	ZNF492
0.457451	-2.55489	2.37688	0.0190084	0.0442632	-3.42574	CHST4
0.457281	3.23951	6.60907	1.06151e-09	3.92387e-08	11.681	TRMT12
0.457255	-4.70945	2.75677	0.00673074	0.0186534	-2.5696	XAGE5
0.457012	1.74501	4.66079	8.08563e-06	6.87662e-05	3.29809	FAM227B
0.456594	-0.280101	3.18386	0.00184282	0.0063437	-1.47118	LHX4
0.456305	1.58152	4.46963	1.76087e-05	0.000130774	2.58764	RNF157
0.456106	2.75376	5.5711	1.5282e-07	2.52746e-06	6.93038	MIPOL1
0.455921	6.05833	5.2709	5.91731e-07	7.88155e-06	5.43353	PCF11
0.455611	4.34732	6.28634	5.19822e-09	1.49829e-07	10.0257	SHPRH
0.455319	-1.70658	2.48187	0.0144246	0.0352462	-3.1874	SYNGR3
0.455201	-2.62878	2.19797	0.0298311	0.0643113	-3.79981	KCNE2
0.45511	-4.29682	2.34999	0.0203732	0.046857	-3.50287	MADCAM1
0.454767	2.78162	6.88923	2.59995e-10	1.21751e-08	13.1096	DISP1
0.454662	4.12641	4.62219	9.47743e-06	7.82641e-05	2.76318	ZNF334
0.454505	-4.58666	2.9269	0.00408224	0.0123002	-2.13423	TMEM211
0.454305	-1.77008	2.38645	0.0185429	0.0433594	-3.39862	ANKRD18A
0.453914	1.638	4.70819	6.64562e-06	5.84319e-05	3.49888	CCDC30
0.453834	6.47019	4.97243	2.17807e-06	2.3509e-05	4.19473	PLXNB1
0.453612	4.66173	5.07378	1.40625e-06	1.62185e-05	4.57132	PTCH1
0.45349	2.97047	6.28518	5.22773e-09	1.50438e-07	10.1661	CAND2
0.45296	1.9531	3.40176	0.000904871	0.00351537	-1.15306	DPY19L2
0.452839	-1.13801	2.45248	0.0155962	0.037476	-3.25875	CDSN
0.452709	5.00714	3.3003	0.00126535	0.00466861	-1.90449	CLEC18A
0.452655	-2.04028	2.19632	0.0299523	0.0645259	-3.79862	GPR18
0.452426	2.19205	5.28141	5.64728e-07	7.60664e-06	5.76475	MAP3K13
0.452165	2.19407	4.34246	2.92111e-05	0.00019996	2.00694	DRC3
0.45186	-4.51399	2.48311	0.0143769	0.0351396	-3.21393	CSN3
0.451818	-4.37645	2.61502	0.010043	0.0260303	-2.90648	ADAM7
0.451461	7.77604	6.55098	1.41659e-09	5.00921e-08	11.3861	KCNMA1
0.4512	3.06605	6.34899	3.82971e-09	1.15035e-07	10.455	FICD
0.451145	-0.171584	2.67212	0.00856321	0.022781	-2.82719	SLC13A4
0.45107	3.67697	4.42505	2.10497e-05	0.000151193	2.04744	C12orf50
0.451044	-0.753028	3.53034	0.000585596	0.00244323	-0.422381	CD226
0.450554	7.01154	2.94056	0.0039179	0.011905	-2.85469	S100A1
0.450552	7.39688	7.2335	4.47119e-11	2.89385e-09	14.7447	WSB1
0.450237	-1.42097	2.68673	0.00821785	0.0220059	-2.70929	PEX5L
0.450182	1.90232	2.43694	0.0162496	0.0387913	-3.7428	PTPN5
0.450173	-0.956803	2.89222	0.00452803	0.0134091	-2.21085	AQP11
0.450161	5.46658	4.91826	2.74595e-06	2.83907e-05	3.92853	KPNA5
0.449836	0.547474	4.64186	8.74142e-06	7.33347e-05	3.34695	CHRNA5
0.449553	-2.40499	2.18681	0.0306567	0.0656804	-3.82064	MKRN2OS
0.449233	4.27232	4.74235	5.76529e-06	5.19658e-05	3.22975	MANSC1
0.448985	3.51256	5.16978	9.24732e-07	1.14493e-05	5.07172	RFX3
0.448775	-2.4437	2.15575	0.0330583	0.0699976	-3.88272	COLEC10
0.448592	-4.68634	3.08495	0.00251703	0.0082617	-1.71375	RAB19
0.448279	7.192	5.81717	4.88908e-08	9.71745e-07	7.90818	DCHS1
0.448045	2.16038	4.94959	2.40205e-06	2.54065e-05	4.38597	FAM227A
0.447809	5.35938	4.59668	1.05212e-05	8.5233e-05	2.63386	ANKRD42
0.447547	0.241161	3.12862	0.00219523	0.00734666	-1.6781	RAB17
0.447387	-0.148125	2.63907	0.0093936	0.0246283	-2.90946	NUP62CL
0.447223	-3.8596	2.19192	0.030276	0.0651102	-3.82433	KRTAP5-1
0.447069	7.38206	6.65024	8.64604e-10	3.291e-08	11.8482	GALNT1
0.446835	-2.83958	2.22455	0.0279429	0.0610333	-3.74755	C20orf202
0.446778	5.03003	8.51086	5.11943e-14	1.24029e-11	21.3265	ASB1
0.446428	7.42652	4.67004	7.7828e-06	6.6538e-05	3.02593	NOMO2
0.446136	-0.862646	2.80944	0.00577861	0.0164312	-2.42696	ZNF732
0.445861	-0.0630784	2.23559	0.0271899	0.0596719	-3.82462	KCTD16
0.445528	0.851436	3.28835	0.00131572	0.0048218	-1.29827	KLHDC9
0.445308	5.81709	8.1023	4.62381e-13	7.3359e-11	19.1731	INPP4A
0.445071	6.12044	3.04888	0.00281522	0.00907104	-2.60587	FAM180A
0.445015	7.17454	5.58997	1.40161e-07	2.35282e-06	6.88518	DIXDC1
0.444506	7.69982	7.25636	3.97344e-11	2.61897e-09	14.8734	NFIX
0.444426	5.84339	6.48737	1.94056e-09	6.59481e-08	10.9907	ZNF385D
0.444274	2.98141	4.23569	4.43531e-05	0.000282774	1.45436	FAAH
0.44422	-3.46954	2.0428	0.0432184	0.0873726	-4.1097	C4orf19
0.444192	-0.912595	2.96358	0.00365477	0.0112505	-2.02725	CACNA1F
0.443896	1.60935	4.42056	2.14305e-05	0.000153498	2.39908	SPACA6
0.443851	3.13039	6.82872	3.53032e-10	1.56662e-08	12.7685	ERCC4
0.443238	4.0629	5.13422	1.08063e-06	1.30024e-05	4.85911	TCP11L2
0.442932	5.58685	4.87494	3.30128e-06	3.29173e-05	3.75482	GPATCH2
0.442882	2.43245	4.2222	4.67335e-05	0.000295638	1.51579	SALL2
0.442763	3.74575	5.26844	5.98222e-07	7.96209e-06	5.46253	ANKRD46
0.441935	6.06803	5.48564	2.25618e-07	3.52649e-06	6.36782	TMX3
0.441864	7.87738	6.37812	3.32091e-09	1.02651e-07	10.5609	FNDC3B
0.441582	4.75198	6.65681	8.36704e-10	3.21208e-08	11.7976	POMT2
0.44153	1.83869	4.54466	1.30052e-05	0.000101594	2.83422	TCF7
0.441437	3.39371	4.13432	6.5521e-05	0.000394336	1.00885	NPIPB6
0.441402	2.2517	6.00964	1.96979e-08	4.48548e-07	8.98194	ZNF565
0.441141	6.07067	4.01844	0.000101562	0.000571092	0.497913	HMGCR
0.441121	5.5553	3.87226	0.000174439	0.000886938	-0.0361827	PRKCZ
0.440842	6.17205	3.24902	0.00149495	0.00534639	-2.01974	KCNK5
0.440755	3.03677	6.17212	9.04092e-09	2.35932e-07	9.62443	IPP
0.440411	-1.13176	2.86712	0.00487827	0.0142671	-2.26768	UBE2L5
0.440323	-4.2892	2.10354	0.0374648	0.07756	-4.00633	ASIC2
0.440294	8.63916	5.93992	2.74279e-08	5.94592e-07	8.54974	PMEPA1
0.440286	8.91199	4.21566	4.79325e-05	0.000301944	1.39166	HAPLN1
0.439881	1.56968	3.60906	0.000446157	0.001949	-0.426443	TSPAN1
0.439474	-3.99868	2.14327	0.0340689	0.0717223	-3.92339	FUT6
0.439391	-1.32232	2.32061	0.0219619	0.0498586	-3.53875	LOC107984126
0.439078	1.65645	4.76885	5.16133e-06	4.755e-05	3.73559	ZNF425
0.438783	1.7657	3.42153	0.000846922	0.00332609	-1.05345	SPTBN4
0.438722	11.0537	3.31182	0.00121853	0.00451641	-1.49228	COL11A1
0.438679	3.5918	5.95536	2.54928e-08	5.60779e-07	8.54099	L3MBTL3
0.438413	0.706171	2.53272	0.0125818	0.0314597	-3.28097	FPGT-TNNI3K
0.438243	0.699501	4.53101	1.37457e-05	0.000106497	2.91584	NLRC3
0.438231	5.29174	3.71491	0.000307503	0.00143081	-0.578478	LOC728392
0.438207	1.40919	3.2921	0.00129972	0.00477095	-1.37921	STEAP1B
0.438184	7.29561	7.29968	3.17593e-11	2.21549e-09	15.075	GFPT1
0.438026	-3.97087	2.22223	0.0281039	0.0613401	-3.76466	TAFA1
0.437994	4.28625	3.26225	0.00143227	0.00515722	-1.99556	SSTR5
0.437956	-0.661926	2.92095	0.00415568	0.0124691	-2.15478	TMDD1
0.437943	0.35731	3.56774	0.000514891	0.00219367	-0.386831	LIPT2
0.437896	-4.01674	2.29341	0.023529	0.0528341	-3.61817	CPSF4L
0.437896	0.581575	3.48347	0.000687167	0.00279101	-0.673639	SYN3
0.437854	4.27091	3.44372	0.000786051	0.00312885	-1.43666	ZNF697
0.437584	-2.06178	2.00565	0.0470975	0.0937974	-4.16675	PRRT1B
0.437574	-4.19909	2.28585	0.0239818	0.0537299	-3.63708	XIRP2
0.437314	0.0593229	3.18332	0.00184597	0.00635002	-1.50373	CNKSR1
0.437065	-4.19348	2.11483	0.036471	0.0759145	-3.98253	WNT3A
0.436791	-1.24321	3.36424	0.00102516	0.0039063	-0.90306	GPR156
0.436736	3.18493	4.43066	2.05839e-05	0.000148742	2.14659	PCDHGA3
0.436726	6.19154	4.02006	0.000100949	0.000568235	0.509651	ASAP2
0.436644	0.791105	2.7128	0.00763273	0.020705	-2.85953	KIF26B
0.436516	4.76178	5.95255	2.5835e-08	5.66223e-07	8.44772	ZNF33A
0.436438	7.50845	6.34876	3.834e-09	1.15035e-07	10.4018	GOLGB1
0.436368	-4.42995	2.05856	0.0416569	0.0847798	-4.09568	PLSCR2
0.436274	4.0839	6.56628	1.31307e-09	4.67408e-08	11.3858	TMEM67
0.435991	0.97008	4.26651	3.93435e-05	0.000255654	1.91267	PDZD7
0.435487	1.76489	5.81013	5.05275e-08	1.00095e-06	8.12981	DZANK1
0.43523	5.32977	6.75433	5.13412e-10	2.10753e-08	12.2769	AGPS
0.435145	-2.38949	2.13048	0.0351315	0.0735963	-3.93204	CXCR6
0.434937	1.39308	2.1107	0.0368322	0.0765509	-4.33131	DBNDD1
0.434867	0.965339	3.6084	0.000447183	0.00195206	-0.331979	ESYT3
0.434665	1.67391	3.94388	0.000134053	0.000715909	0.671342	CARNS1
0.434481	-1.41571	2.50468	0.01357	0.0334614	-3.13456	MEGF11
0.434414	0.140035	2.76947	0.00648892	0.0180979	-2.62248	ASDURF
0.433748	5.17134	9.32986	5.79936e-16	3.58521e-13	25.7439	EHBP1
0.433399	1.78464	6.4085	2.86112e-09	9.14335e-08	10.8828	KATNAL2
0.433266	0.566475	4.7685	5.16885e-06	4.75948e-05	3.8352	GDPD1
0.432996	3.64004	5.99351	2.12697e-08	4.80861e-07	8.71142	KIF3A
0.432227	0.441662	2.22851	0.027671	0.0605646	-3.91199	MYOM2
0.432154	-1.32333	2.06782	0.0407629	0.0832628	-4.04579	SH2D5
0.432029	2.19437	4.73849	5.85892e-06	5.26726e-05	3.53128	SLC47A1
0.432025	1.98285	3.43723	0.000803406	0.0031859	-1.04884	FOXO6
0.43177	0.592745	3.96437	0.000124254	0.000671445	0.888045	C16orf46
0.431311	3.36571	5.13174	1.09242e-06	1.31091e-05	4.93266	TVP23C
0.431236	6.34153	6.07273	1.45754e-08	3.49342e-07	9.04301	EFS
0.431023	2.83297	6.09913	1.28433e-08	3.14456e-07	9.31393	ZKSCAN2
0.430904	-4.32174	2.2521	0.0260973	0.0575984	-3.70955	PCDHAC1
0.430782	0.826107	2.84173	0.0052574	0.0152073	-2.53476	KBTBD12
0.430564	4.64702	4.11851	6.95929e-05	0.000414644	0.829268	KIAA1671
0.430557	6.03014	9.79324	4.46762e-17	4.00478e-14	28.2857	FCHSD2
0.430405	4.78889	5.15332	9.93959e-07	1.21222e-05	4.9037	CCDC186
0.430053	3.83079	5.29938	5.21338e-07	7.12685e-06	5.58604	ARHGAP32
0.429876	-4.26143	2.09876	0.0378922	0.0783002	-4.01506	ERN2
0.42978	5.25734	6.86521	2.93605e-10	1.33938e-08	12.823	SPTLC2
0.429658	0.878682	3.86868	0.000176736	0.00089709	0.532296	CES3
0.429582	-4.46016	2.00054	0.0476539	0.0946687	-4.20525	CEACAM1
0.42949	7.22769	3.27446	0.00137657	0.0050005	-1.87905	BNIP3
0.429371	5.52138	3.41217	0.000873901	0.00341484	-1.55048	FADS2
0.429237	0.38406	2.85999	0.00498209	0.0145258	-2.42164	KIF6
0.429107	-3.85471	1.98339	0.0495607	0.0976466	-4.22532	BRS3
0.428633	-3.85974	2.09117	0.03858	0.0794924	-4.02277	C10orf67
0.428139	0.692134	3.36345	0.00102786	0.00391406	-1.05229	ADAM11
0.427984	0.378831	3.03551	0.00293375	0.00938215	-1.95253	METTL27
0.427887	0.735584	4.89959	2.9732e-06	3.03379e-05	4.34268	ZNF582
0.427745	2.36975	3.83104	0.00020268	0.00100599	0.148034	BLM
0.427679	4.70707	7.33067	2.70481e-11	1.91668e-09	15.1623	ZNF652
0.427543	0.465101	3.29992	0.00126691	0.00467158	-1.21205	C9orf24
0.427275	5.19718	5.41025	3.17287e-07	4.73238e-06	6.00909	ZKSCAN8
0.427212	0.422254	4.4801	1.68824e-05	0.000126533	2.74361	NRL
0.427197	-3.58983	2.07407	0.0401683	0.0822658	-4.05186	NEUROG2
0.42713	3.09816	5.87464	3.73266e-08	7.72739e-07	8.23932	DGKE
0.42703	-4.33379	2.14865	0.0336303	0.0709572	-3.91891	HEPHL1
0.426975	5.72704	7.39018	1.98575e-11	1.5085e-09	15.4756	INPP5F
0.426873	-2.60699	2.23967	0.0269165	0.0591372	-3.71501	LOC102724474
0.426644	6.11159	6.87199	2.83701e-10	1.30745e-08	12.8814	DPY19L3
0.426543	1.68506	4.63258	9.08142e-06	7.58675e-05	3.19756	CFAP251
0.426183	-3.25254	1.99382	0.0483932	0.0958467	-4.19855	ASMT
0.425039	5.25738	4.12764	6.72123e-05	0.000402869	0.859638	RPAP2
0.42491	6.79932	4.01499	0.000102885	0.000576772	0.52524	FAM241A
0.42433	0.0110493	2.77479	0.00639004	0.0178722	-2.59302	GRIK5
0.424211	-0.248982	2.13811	0.0344945	0.0724745	-3.99824	LOC112268350
0.423943	2.46313	3.14876	0.00206004	0.00695918	-2.02132	NKX2-5
0.423667	4.47339	6.32152	4.37941e-09	1.28923e-07	10.1872	DDHD1
0.423504	8.13494	4.58231	1.11576e-05	8.94605e-05	2.72694	PELI1
0.423441	-0.160341	2.57993	0.0110629	0.0282007	-3.04881	GOLGA8T
0.423419	5.8726	4.00967	0.000104954	0.000585625	0.457337	MAOB
0.423409	2.9602	2.55425	0.0118674	0.0299366	-3.71879	GPAT2
0.423368	2.50865	2.98471	0.00342762	0.0107005	-2.4967	SPDYE2B
0.423199	-1.55331	2.38275	0.018722	0.0437042	-3.40467	LOC105369669
0.423182	4.7002	6.25019	6.19676e-09	1.74131e-07	9.84128	FMN1
0.42175	5.82883	5.70981	8.06401e-08	1.48431e-06	7.35672	ITPR2
0.421199	4.46102	3.5196	0.000607536	0.00251778	-1.20781	CTH
0.421191	1.13549	3.29569	0.00128455	0.00472106	-1.32021	HOXA6
0.421075	2.46564	4.39305	2.39107e-05	0.000168587	2.14363	TSPAN12
0.420954	5.28634	2.95065	0.0038005	0.0116173	-2.91469	TNFSF11
0.420801	1.15407	3.06268	0.00269747	0.00875775	-1.99434	PCDHGB1
0.420688	5.27064	5.31942	4.76787e-07	6.60065e-06	5.61554	KIAA0513
0.420621	6.86877	5.55219	1.6662e-07	2.72801e-06	6.70054	PRKCA
0.420619	3.32115	4.20839	4.92974e-05	0.000309455	1.29145	DNHD1
0.42057	-1.36968	2.50526	0.0135491	0.0334308	-3.13351	OR2T33
0.420538	-4.31426	2.30733	0.0227149	0.0512695	-3.59407	CYP4A22
0.420202	5.07828	7.008	1.42181e-10	7.54147e-09	13.5318	STXBP1
0.419824	4.585	6.52441	1.61587e-09	5.63607e-08	11.1576	TOGARAM1
0.41964	5.73705	2.46166	0.0152215	0.0367679	-4.14893	SPON2
0.419611	-2.77462	2.01544	0.0460474	0.0919636	-4.15431	GPR52
0.419516	5.66489	5.04262	1.60962e-06	1.82185e-05	4.44999	FUT4
0.419453	1.61918	3.72336	0.000298406	0.001395	-0.0628951	RNF208
0.41936	6.52732	4.1951	5.18928e-05	0.000323145	1.15929	PTPRD
0.418845	10.6615	6.44976	2.33586e-09	7.68391e-08	11.0273	TIMP2
0.418811	2.25134	4.24953	4.20321e-05	0.000270187	1.65254	BTBD8
0.418558	3.90838	3.48912	0.000674078	0.00274594	-1.25969	PLCB4
0.418444	-0.435454	2.58155	0.0110138	0.0280956	-3.01567	ADAM20
0.418067	8.31988	6.13257	1.0938e-08	2.75803e-07	9.42452	QSOX1
0.417655	0.68314	2.29193	0.0236172	0.0530123	-3.81767	TDRD9
0.417625	-0.62692	3.16738	0.00194203	0.00663553	-1.49095	GLTPD2
0.41751	4.04749	2.10265	0.0375434	0.0776958	-4.90856	TMEM59L
0.417316	-4.5577	2.6036	0.0103652	0.02673	-2.93692	AQP10
0.417205	3.84453	6.56569	1.31692e-09	4.67521e-08	11.4025	CHD7
0.417143	3.94847	2.31143	0.02248	0.0508416	-4.45435	ABCA1
0.41665	2.65639	4.58453	1.10569e-05	8.88945e-05	2.83978	SLC22A5
0.416609	-1.29225	2.39097	0.0183263	0.0429259	-3.38828	DRP2
0.416467	-2.22564	2.19185	0.0302813	0.0651102	-3.80923	TMPRSS13
0.416379	1.77253	4.98096	2.09974e-06	2.28562e-05	4.57298	ZBTB42
0.416278	1.48267	2.37499	0.0191018	0.044423	-3.78997	KIAA0754
0.416191	5.5442	4.35782	2.7493e-05	0.000190234	1.71932	RAP1GAP2
0.416167	2.99815	3.74393	0.000277307	0.00130934	-0.278876	SYCP2
0.415896	5.94206	7.37753	2.12075e-11	1.57763e-09	15.4177	RASA1
0.415557	-4.4835	2.06731	0.0408113	0.0833237	-4.08026	BIK
0.41551	-4.6513	2.18023	0.0311526	0.0665599	-3.86317	WDR72
0.41529	-0.0514368	2.93201	0.00401996	0.012164	-2.18031	ANKK1
0.415261	1.82954	5.08015	1.36786e-06	1.58622e-05	4.97287	MAP10
0.415258	-0.213511	3.17641	0.00188704	0.0064773	-1.49722	EML5
0.415178	1.97608	3.2783	0.0013595	0.00495087	-1.53068	ZNF519
0.414937	0.438832	2.42812	0.0166311	0.0395914	-3.47859	GOLGA6L10
0.414829	1.24946	4.92048	2.72006e-06	2.81717e-05	4.38795	SLC13A3
0.414798	3.18526	3.69553	0.00032937	0.00151798	-0.477017	PIANP
0.414421	1.0355	3.98677	0.000114318	0.000626038	0.91519	KHDC1
0.413803	3.08032	3.64602	0.000392124	0.0017553	-0.620024	GOLGA6L9
0.413606	3.71972	4.54886	1.27857e-05	0.000100229	2.51878	ALG10B
0.413494	8.27372	4.60491	1.01728e-05	8.30504e-05	2.8244	TUBB4B
0.413378	2.09458	4.61906	9.6e-06	7.91669e-05	3.07987	IQCC
0.413351	0.0507737	2.93502	0.00398382	0.0120706	-2.18397	PRSS35
0.413306	4.07136	8.17247	3.17466e-13	5.38709e-11	19.5547	RUNDC1
0.413046	3.16739	3.45226	0.000763731	0.00304948	-1.25915	CASR
0.412762	-0.897117	2.09615	0.0381274	0.0786978	-4.01252	MASP1
0.412618	-0.339836	2.95808	0.00371607	0.0113981	-2.0834	NIBAN3
0.412454	5.42067	3.11858	0.0022656	0.00753856	-2.43666	GOLGA8B
0.412017	4.91795	4.36219	2.7022e-05	0.000187481	1.72592	MAGEH1
0.411964	4.96642	3.87464	0.000172926	0.000881244	-0.0390468	SULT1B1
0.411433	-0.656353	2.54306	0.0122339	0.0307313	-3.08481	ZNF114
0.411363	6.8314	2.47741	0.0145973	0.0355668	-4.05063	SLC14A1
0.411184	2.81741	2.52867	0.0127206	0.0317403	-3.74717	SFN
0.410904	0.621447	3.3081	0.00123345	0.0045651	-1.20749	LOC107984449
0.410284	4.1911	4.01432	0.000103143	0.000577676	0.48043	PNMA8B
0.410164	-4.08473	2.11678	0.0363016	0.0756409	-3.9768	CALB1
0.410159	5.11164	8.0939	4.83637e-13	7.53969e-11	19.1155	DSTYK
0.410143	-3.99064	1.98752	0.0490957	0.0968729	-4.21997	GYS2
0.410091	3.45822	4.46894	1.76576e-05	0.000131083	2.24708	ZNF680
0.41	-4.32937	2.46397	0.0151287	0.0366078	-3.25349	TMPRSS11D
0.409553	-0.324512	3.30104	0.00126231	0.00466035	-1.13124	HSD17B6
0.409487	1.16167	4.76369	5.27395e-06	4.83391e-05	3.77296	ZNF674
0.409445	4.75752	4.94098	2.49214e-06	2.61894e-05	4.01661	PPM1K
0.409422	8.09577	7.22097	4.76987e-11	3.04321e-09	14.7118	PDE4DIP
0.409266	2.02707	4.80145	4.50186e-06	4.24442e-05	3.81041	ZNF709
0.408918	6.45449	3.86858	0.000176798	0.00089715	-0.0068979	EPS8L2
0.408844	-1.3947	2.40172	0.0178208	0.0419665	-3.36319	SCN11A
0.408838	0.633242	2.87401	0.0047797	0.0140109	-2.4201	SOX15
0.408706	1.65503	3.1416	0.00210722	0.00709051	-1.8646	ZNF718
0.408698	-0.12262	3.76585	0.000256391	0.00122673	0.285045	LRRC73
0.40869	2.09627	5.09529	1.28069e-06	1.49813e-05	4.99702	B3GNTL1
0.408674	8.15577	3.2375	0.00155162	0.00550405	-1.92338	TGM2
0.408585	-0.778147	3.17529	0.00189378	0.00649419	-1.45937	MAP3K15
0.408234	2.53458	5.0862	1.33236e-06	1.55309e-05	4.88568	AK9
0.408001	8.27747	5.2575	6.27972e-07	8.28424e-06	5.49988	GLS
0.40799	8.80695	2.8795	0.00470259	0.0138465	-2.88853	VEGFA
0.407667	0.874225	3.87622	0.000171933	0.000878969	0.558335	ZNF681
0.407646	3.15741	5.24459	6.64938e-07	8.67613e-06	5.44482	CDK20
0.407613	7.28663	7.99081	8.38733e-13	1.23252e-10	18.6371	GOLGA3
0.407534	3.2043	4.85804	3.54634e-06	3.47538e-05	3.82601	PLCG2
0.407382	-1.54895	1.99012	0.0488046	0.0964371	-4.18979	SLC5A9
0.407364	1.29896	3.42586	0.000834718	0.00328825	-0.954175	SLC4A5
0.40723	-0.62569	2.53709	0.0124336	0.0311632	-3.1011	TPH1
0.407112	3.59579	3.41937	0.000853081	0.00334661	-1.43757	HEY2
0.406881	-0.380172	2.54765	0.0120823	0.030401	-3.10052	ATP6V1C2
0.406601	2.10858	4.6998	6.88124e-06	5.99742e-05	3.39352	DNAI4
0.406554	2.8357	5.91921	3.02504e-08	6.44097e-07	8.48351	AMOT
0.406511	-4.48044	2.56606	0.0114911	0.0291307	-3.02327	ASB5
0.406426	3.78584	6.10586	1.24358e-08	3.06249e-07	9.21799	SLC45A4
0.405935	1.20965	3.28485	0.00133079	0.00486408	-1.36423	PHOSPHO2
0.40571	7.81326	2.45811	0.0153656	0.0370261	-4.02584	IGFBP5
0.405567	4.44606	3.79288	0.000232663	0.0011301	-0.305491	AQP3
0.40533	-2.24892	2.05937	0.0415784	0.0846296	-4.06791	C5orf52
0.405296	1.31156	3.57508	0.000501996	0.00214741	-0.490043	PJVK
0.405211	-3.917	2.03721	0.0437833	0.0882856	-4.12638	H1-7
0.404892	-0.0196102	3.28024	0.00135095	0.00492474	-1.21739	UNC5CL
0.404861	5.44987	7.37256	2.17618e-11	1.60553e-09	15.3784	AEBP2
0.404662	-1.32105	2.91881	0.00418247	0.0125292	-2.12963	IGLON5
0.404488	1.20327	4.82219	4.12581e-06	3.93026e-05	4.00007	ZNF630
0.403993	0.970148	3.88593	0.000165929	0.000854822	0.578909	CNIH3
0.403821	-1.03792	3.17725	0.00188201	0.00646496	-1.44175	TMEM253
0.4035	9.06741	3.8166	0.000213563	0.00105041	-0.00833741	FHL1
0.40346	-4.15182	2.03687	0.0438183	0.0883263	-4.13108	KRT12
0.403432	4.941	6.49697	1.85066e-09	6.33181e-08	11.0189	CHD6
0.403368	-1.53473	2.44936	0.0157254	0.0377309	-3.25856	EFCAB12
0.403367	0.562035	4.13919	6.43135e-05	0.000388351	1.49757	MROH8
0.403273	6.47967	5.32676	4.61414e-07	6.43754e-06	5.6936	SECISBP2L
0.40321	8.18072	5.24589	6.61126e-07	8.65159e-06	5.44425	FGFRL1
0.402978	-0.157459	3.28032	0.0013506	0.00492474	-1.20464	LRTOMT
0.402966	2.67036	5.58731	1.41882e-07	2.3735e-06	7.01637	ZNF417
0.402965	2.86735	4.63204	9.10156e-06	7.5965e-05	2.98478	TRMT10A
0.402629	-0.273112	2.6398	0.00937463	0.0245894	-2.89359	TMEM178A
0.402062	5.80231	4.24066	4.35059e-05	0.000277967	1.29116	CCDC8
0.401911	-4.69599	2.8027	0.00589314	0.0167039	-2.45473	LRRC52
0.401909	-4.43638	2.41441	0.0172396	0.0408015	-3.36562	NKX1-2
0.401809	2.83077	4.42171	2.13321e-05	0.000152855	2.17986	MICU3
0.401105	5.13632	4.25876	4.05494e-05	0.000262435	1.33888	GLIS3
0.400558	5.75676	7.19035	5.58509e-11	3.37633e-09	14.4617	SUCO
0.400422	5.15915	3.52545	0.000595482	0.00247544	-1.20135	B3GNT5
0.399988	3.173	5.20703	7.84939e-07	9.93813e-06	5.28231	MORN4
0.399953	-0.553377	3.22262	0.00162779	0.00573677	-1.34007	SLFNL1
0.399792	1.48351	3.07951	0.00256003	0.00838593	-2.00637	GNB3
0.399784	5.05801	4.3806	2.51219e-05	0.000175658	1.79539	PLEKHH2
0.399486	4.44008	5.36432	3.9004e-07	5.61207e-06	5.82013	TSTD2
0.399319	6.95524	4.22169	4.68264e-05	0.000296017	1.28186	SDK2
0.399114	4.09674	6.79189	4.25052e-10	1.82742e-08	12.4881	CIPC
0.399057	2.24523	4.39413	2.38079e-05	0.000168012	2.19169	CCDC89
0.39888	-4.14962	2.11074	0.0368281	0.0765509	-3.98974	ASB15
0.398578	-2.23003	2.00229	0.0474623	0.0943666	-4.17452	LEAP2
0.398488	-1.17051	2.94463	0.0038701	0.0117938	-2.06553	ACVR1C
0.39839	6.12087	3.19259	0.0017922	0.00619588	-2.19057	PRUNE2
0.398327	2.75589	3.7131	0.00030948	0.00143926	-0.330538	ZNF891
0.39831	1.40114	3.85961	0.000182683	0.000922835	0.428896	C5orf63
0.398204	3.03492	6.10914	1.22413e-08	3.02297e-07	9.33076	FBXO41
0.398193	-4.52098	2.47849	0.0145553	0.0354789	-3.22461	MAB21L4
0.398192	2.80206	4.87725	3.26911e-06	3.26875e-05	3.97667	PTPN20
0.398051	3.46627	5.57174	1.52373e-07	2.52472e-06	6.82204	TESK2
0.397974	0.157807	4.00654	0.00010619	0.000591049	1.06833	ZNF816-ZNF321P
0.397906	4.05955	8.06565	5.62499e-13	8.54618e-11	18.993	KIF16B
0.397847	6.8879	6.25762	5.97723e-09	1.68226e-07	9.93708	KANK1
0.397679	5.53597	5.11875	1.15618e-06	1.37763e-05	4.765	KAT6A
0.397659	9.74083	3.31283	0.00121449	0.00450608	-1.57968	SERPINE1
0.397569	0.401389	2.87945	0.00470325	0.0138465	-2.37307	TDRD6
0.397553	1.14766	2.55538	0.0118309	0.029857	-3.30459	TMEM151A
0.397546	9.31184	4.41832	2.16224e-05	0.000154441	2.1742	SOX9
0.397499	5.5811	3.15033	0.00204985	0.00693317	-2.33918	FGF1
0.397371	2.96861	2.82762	0.00547972	0.0157563	-3.02696	FAM43B
0.397204	6.56177	4.93694	2.53555e-06	2.65282e-05	4.05245	EMC10
0.396894	-0.460098	3.45568	0.00075498	0.00301925	-0.664092	MYLK4
0.396812	-1.94642	2.12479	0.0356136	0.0744149	-3.93945	TAS2R19
0.396688	4.32772	4.93688	2.53622e-06	2.65282e-05	4.01665	TUB
0.396589	6.15475	6.83235	3.46627e-10	1.54202e-08	12.6867	SLC35E1
0.396381	3.11243	2.74322	0.00699783	0.0192626	-3.27885	PCDHB16
0.396333	0.381872	3.51021	0.000627348	0.00258554	-0.567813	DOCK3
0.396174	5.87679	4.07545	8.19466e-05	0.000476374	0.692011	ST3GAL1
0.396152	4.32082	3.01287	0.00314516	0.0099517	-2.72288	ZMAT1
0.396086	5.93098	4.46753	1.77577e-05	0.000131717	2.15248	JADE1
0.395804	0.184376	2.60162	0.010422	0.0268573	-3.03932	SLFN12L
0.395703	1.78609	2.11497	0.0364592	0.0759028	-4.409	AQP7
0.395535	0.442244	2.93311	0.00400669	0.0121317	-2.23674	SUPT20HL1
0.395337	-4.61485	2.55836	0.0117352	0.0296699	-3.04392	USP17L22
0.395326	0.154579	3.67666	0.000352067	0.00160405	-0.022701	C2orf16
0.395016	3.68027	4.85213	3.63611e-06	3.54486e-05	3.73043	UVSSA
0.394972	4.29326	4.88812	3.12172e-06	3.14754e-05	3.81865	LMBRD2
0.394912	-4.61208	2.65357	0.00902084	0.0238182	-2.81934	OPN1SW
0.394698	4.3099	4.19745	5.14247e-05	0.000320899	1.13317	ARMH4
0.394641	3.77734	2.4996	0.0137562	0.0338534	-4.0002	HLF
0.394583	-1.38302	2.43848	0.0161839	0.0386859	-3.2825	OR2G6
0.394442	2.21693	3.28954	0.00131061	0.004807	-1.55022	TRIM6
0.394333	1.67222	4.31059	3.31128e-05	0.000221675	1.98117	SRSF12
0.394318	-1.81831	2.16286	0.0324946	0.069024	-3.86325	INHBC
0.394259	0.633111	3.89344	0.000161424	0.000835114	0.64387	FANK1
0.394248	2.4007	5.2169	7.51503e-07	9.60981e-06	5.45782	ZBTB39
0.393943	0.772473	3.78824	0.00023658	0.00114571	0.277442	KCNJ14
0.393689	-0.986247	2.42551	0.0167456	0.0398057	-3.32489	KCNH3
0.39363	-0.80449	2.69145	0.008109	0.0217828	-2.72133	RNF43
0.393589	4.69474	5.2389	6.81894e-07	8.8587e-06	5.26998	TMEM8B
0.392964	4.47306	5.0056	1.88858e-06	2.08874e-05	4.29331	OPHN1
0.39289	5.01283	3.04458	0.00285285	0.00915937	-2.65552	EGLN3
0.392794	-4.55156	2.19706	0.0298978	0.064424	-3.82694	ITLN2
0.392674	4.72196	6.60328	1.09254e-09	4.02199e-08	11.5369	PTPDC1
0.392513	7.18541	6.38069	3.27937e-09	1.01772e-07	10.5372	TMEM167A
0.392508	4.29114	3.32818	0.0011548	0.00431987	-1.7962	LONRF3
0.391987	5.75994	3.71823	0.000303894	0.00141586	-0.552191	RGPD8
0.391785	-3.89894	2.04262	0.0432359	0.0873882	-4.11593	CCT8L2
0.391772	2.53251	4.4893	1.62691e-05	0.000122706	2.49695	CCDC180
0.391727	3.04133	4.84852	3.69205e-06	3.5837e-05	3.81613	ZNF354C
0.391384	-0.548163	2.65089	0.00908878	0.0239623	-2.84011	ESR2
0.391249	5.0264	4.68612	7.28218e-06	6.28724e-05	2.98202	SHTN1
0.391024	0.0677984	2.96828	0.00360312	0.0111412	-2.09671	MALRD1
0.390986	2.97998	4.12457	6.80032e-05	0.000406523	1.05031	NIPSNAP3B
0.390796	-0.844733	2.94336	0.00388501	0.0118263	-2.08337	SNX32
0.390687	-1.58089	2.39305	0.0182276	0.0427448	-3.38251	STXBP5L
0.390585	0.859352	2.04939	0.0425593	0.0862832	-4.34361	KIF5A
0.390492	5.40453	5.31249	4.91752e-07	6.77782e-06	5.58826	NBPF19
0.390471	-1.09594	2.45741	0.0153941	0.0370759	-3.24835	QRFP
0.389982	5.06277	5.83515	4.4938e-08	9.05838e-07	7.90652	DDI2
0.389823	1.26086	2.03694	0.0438114	0.0883224	-4.44705	MAK
0.389604	3.14943	3.64002	0.000400455	0.00178413	-0.652872	MROH7
0.389567	4.00663	4.214	4.82417e-05	0.000303679	1.21872	CAB39L
0.389418	7.16368	3.51204	0.000623441	0.00257062	-1.14736	CFB
0.389275	4.2623	4.3418	2.92872e-05	0.000200252	1.67313	BRWD3
0.389216	2.8536	6.96865	1.73735e-10	8.79865e-09	13.4942	DCLRE1A
0.388671	2.64102	3.27774	0.00136195	0.00495779	-1.68212	HSD17B14
0.388666	6.57875	3.01945	0.00308234	0.0097839	-2.66378	AFF3
0.388653	9.8165	4.97953	2.11275e-06	2.2956e-05	4.42618	PLOD2
0.388645	1.76894	2.10563	0.0372789	0.0772731	-4.42373	MTUS2
0.388517	5.20598	7.26803	3.74088e-11	2.51186e-09	14.8424	ALG11
0.388347	2.66833	5.69731	8.54532e-08	1.55218e-06	7.50613	C22orf23
0.388339	13.0255	3.34709	0.00108502	0.00409347	-1.26538	FMOD
0.387961	4.30028	5.13324	1.08526e-06	1.30396e-05	4.83757	MAPRE3
0.387948	2.18184	4.25938	4.04529e-05	0.000262059	1.70302	ZNF596
0.387917	3.56018	7.20112	5.28362e-11	3.23293e-09	14.5755	MTM1
0.387855	2.51888	4.31656	3.23466e-05	0.000217113	1.84718	ZNF81
0.387845	-0.737509	2.65125	0.00907955	0.0239485	-2.82326	SUPT20HL2
0.387499	0.186444	3.49015	0.000671739	0.00273828	-0.609599	ARHGEF33
0.38748	1.08676	3.76595	0.000256299	0.00122662	0.163163	BCAS4
0.387407	3.23606	3.67115	0.000358976	0.00162971	-0.567546	MAPK13
0.387343	5.44582	4.27583	3.79392e-05	0.000247473	1.40854	BDP1
0.387267	4.64574	3.29815	0.00127426	0.00469193	-1.90587	UMAD1
0.387174	3.98711	6.3258	4.28894e-09	1.26676e-07	10.2373	ARMCX4
0.387079	3.35894	4.89002	3.09669e-06	3.12774e-05	3.9312	KIF27
0.386907	2.16183	5.23927	6.80762e-07	8.8504e-06	5.59142	TIRAP
0.386869	-4.75824	2.46213	0.0152026	0.0367372	-3.26675	OLIG2
0.386565	4.71925	4.3845	2.47364e-05	0.000173393	1.81323	IL16
0.386192	7.57928	4.85889	3.53354e-06	3.46929e-05	3.79266	MACF1
0.386128	-0.691246	2.02875	0.0446521	0.0896342	-4.15885	GABRB3
0.386075	5.44488	8.93521	5.07247e-15	2.02087e-12	23.6083	BAG5
0.38602	2.98833	5.05072	1.55413e-06	1.76456e-05	4.65643	TBC1D8
0.385866	7.03865	3.0945	0.00244316	0.00804276	-2.4214	TUBB2B
0.385838	3.13326	5.42978	2.90535e-07	4.37666e-06	6.24813	CCDC191
0.38569	6.53747	5.26579	6.05299e-07	8.03242e-06	5.43379	AUTS2
0.38533	4.21756	6.51508	1.6922e-09	5.87939e-08	11.1291	NEK1
0.385177	-0.387516	2.33973	0.0209159	0.0478658	-3.56415	TAFA2
0.385106	3.70736	3.95564	0.000128342	0.000690965	0.324894	NIM1K
0.385081	2.34484	4.58206	1.11687e-05	8.94779e-05	2.891	IHO1
0.385079	6.03687	3.08181	0.00254175	0.00833214	-2.51691	MSMO1
0.384847	0.400141	3.19019	0.00180599	0.0062361	-1.5216	BEST4
0.384781	3.67988	4.89694	3.00687e-06	3.05596e-05	3.91334	GFOD1
0.384648	2.42892	2.85004	0.0051304	0.0148759	-2.84239	EPHB6
0.384626	1.374	3.12534	0.00221796	0.00740753	-1.8559	LOC730098
0.384607	-2.25694	2.04667	0.0428305	0.0867102	-4.092	ANKRD61
0.384468	-0.45626	3.1224	0.0022386	0.00746395	-1.62803	GLUD2
0.384372	-2.05681	2.03086	0.0444343	0.0892576	-4.11996	CELF4
0.384343	1.28946	4.60036	1.03643e-05	8.42872e-05	3.12479	ZBTB12
0.384211	5.70389	5.96485	2.43711e-08	5.37422e-07	8.51623	RNF24
0.384206	2.0539	3.87561	0.000172316	0.000880091	0.366997	PPIL6
0.383726	6.20956	6.93498	2.06163e-10	1.00669e-08	13.1975	ATXN7L3B
0.3836	10.0779	3.6671	0.000364135	0.00164812	-0.437943	PCOLCE2
0.383511	3.42336	3.19539	0.00177625	0.00615485	-2.08887	ROR1
0.383398	-4.59859	2.13745	0.0345489	0.0725709	-3.94701	OR10H5
0.383355	6.45956	6.1137	1.1976e-08	2.98202e-07	9.2393	MON2
0.383248	5.48001	4.82034	4.15814e-06	3.95895e-05	3.52864	PLCD1
0.383179	3.06191	4.31461	3.25946e-05	0.000218533	1.73185	PRR5L
0.383044	0.549314	3.98603	0.000114636	0.000627538	0.966711	KCNMB3
0.383025	4.19268	5.4779	2.33689e-07	3.63994e-06	6.33122	ATP7A
0.382653	3.66845	4.79195	4.68521e-06	4.38853e-05	3.48842	BBS12
0.382207	-2.56133	2.27983	0.0243474	0.0543721	-3.63179	FOXP3
0.381629	4.7544	5.24482	6.64245e-07	8.67341e-06	5.29398	TMEM231
0.381597	3.8751	4.83412	3.92345e-06	3.77359e-05	3.63433	RALGAPA2
0.381581	5.26886	3.74579	0.000275472	0.0013017	-0.475914	MYLIP
0.381572	3.08565	2.33242	0.0213107	0.0486078	-4.26131	SLC7A11
0.381473	0.793078	2.6496	0.00912145	0.0240414	-3.01394	TBC1D3G
0.381447	3.23735	3.31291	0.00121415	0.00450608	-1.70256	CCDC184
0.381316	1.54067	3.57696	0.000498742	0.0021363	-0.522614	MORN1
0.381176	1.64137	2.9755	0.00352503	0.0109621	-2.32605	CDNF
0.381134	6.61762	3.80917	0.000219382	0.00107461	-0.201555	B4GALNT3
0.380938	0.796338	3.17458	0.00189809	0.00650648	-1.61975	BSN
0.380856	5.71885	7.36466	2.26734e-11	1.65455e-09	15.3449	YIPF6
0.380589	6.12684	6.17327	8.991e-09	2.34972e-07	9.50429	SEC24A
0.380553	0.784993	2.34041	0.0208795	0.0478024	-3.72901	CCDC173
0.380511	6.90784	6.40388	2.92681e-09	9.26081e-08	10.6343	SFT2D2
0.380332	4.76838	4.00012	0.000108764	0.000601997	0.401966	CEP290
0.380328	-4.6636	2.25399	0.0259743	0.0573905	-3.71324	IQCA1L
[truncated: 7,118 more rows]

## Sheet:  DEGs of C2 subtype
logFC	AveExpr	t	P.Value	adj.P.Val	B	SYMBOL
2.29978	-0.882351	6.80596	3.96168e-10	9.47e-08	12.0463	GPR88
1.99826	4.93917	7.43461	1.57675e-11	7.66744e-09	15.8868	ADAMTS5
1.95751	0.488477	5.94847	2.63479e-08	2.26012e-06	8.64414	CIDEA
1.92997	0.927788	6.89324	2.54898e-10	6.62291e-08	13.0112	NOX4
1.90023	-3.62628	4.56156	1.21439e-05	0.000228694	2.8202	LIMS3
1.81915	-1.99795	5.93325	2.83169e-08	2.3503e-06	7.95189	CYP26A1
1.7842	0.156413	6.49755	1.84623e-09	3.15231e-07	10.9487	NTF3
1.71852	1.6847	5.74123	6.9709e-08	4.57197e-06	7.86669	DLX4
1.69017	2.12496	8.51555	4.99613e-14	9.35788e-11	21.3275	KCNJ15
1.62517	1.95297	4.50212	1.54512e-05	0.000275357	2.79786	CCN5
1.62314	5.05056	5.54116	1.75281e-07	9.55146e-06	6.8922	EFEMP1
1.6139	2.52567	5.48156	2.29892e-07	1.15996e-05	6.71637	LOC112267859
1.59812	3.47279	8.38845	9.93686e-14	1.37037e-10	20.7946	RERG
1.58848	-0.766971	6.36742	3.50092e-09	4.8978e-07	10.0188	RGS11
1.58313	-3.72977	4.98326	2.07948e-06	5.95541e-05	4.31018	ADARB2
1.58097	-1.00142	6.57377	1.26571e-09	2.38859e-07	10.8193	DCHS2
1.55838	0.90327	7.3482	2.47127e-11	1.0486e-08	15.1131	DLX5
1.52916	-0.828055	7.53902	9.13955e-12	5.12044e-09	15.1153	DLX6
1.52445	-1.14871	4.73007	6.06889e-06	0.000134824	3.48901	NTRK3
1.51204	-3.32673	4.17631	5.57915e-05	0.000713431	1.54038	H4C12
1.50467	1.2237	7.10901	8.48803e-11	2.78591e-08	14.0715	FAM13C
1.49365	0.152313	4.61812	9.63835e-06	0.000192638	3.2431	SLC8A1
1.45995	3.07162	3.75863	0.000263127	0.00227013	0.0231149	VCAM1
1.44639	-0.958324	5.93157	2.85424e-08	2.3581e-06	8.11865	GABRA4
1.42915	-1.10071	4.11368	7.08916e-05	0.000847862	1.39059	FGF10
1.42466	4.35544	5.53333	1.81655e-07	9.839e-06	6.84916	RND1
1.4246	0.528001	4.69554	7.0049e-06	0.000150463	3.55499	LOC100509620
1.39904	1.00548	7.17077	6.18107e-11	2.21629e-08	14.2835	SLC4A4
1.38825	8.7337	3.56798	0.000514485	0.00374034	-0.480618	TNC
1.37821	0.0398564	6.02097	1.86696e-08	1.77095e-06	8.78322	NXPE2
1.37562	-3.51905	4.19611	5.16969e-05	0.000672585	1.6081	HS3ST5
1.35985	-0.19329	4.88099	3.21823e-06	8.39832e-05	4.16281	CALCA
1.35892	0.449961	3.58766	0.000480621	0.0035541	-0.215563	STAC2
1.35724	-3.81179	3.95427	0.000129007	0.0013239	0.848898	TMEM196
1.35147	-1.96633	4.97442	2.15993e-06	6.12577e-05	4.2458	GPR17
1.34449	2.21102	4.5482	1.28217e-05	0.000238948	2.95615	SCUBE1
1.33809	3.62915	4.70818	6.64708e-06	0.000145151	3.43328	STEAP4
1.32919	-1.3135	5.58518	1.43312e-07	8.19563e-06	6.63793	TEDDM1
1.32786	6.11363	5.72649	7.46549e-08	4.84932e-06	7.73393	PDK4
1.3234	-0.611546	3.11581	0.00228553	0.0117441	-1.52724	VGLL3
1.31403	0.955647	5.02327	1.75035e-06	5.30072e-05	4.83741	PLEKHS1
1.30649	1.70094	6.61907	1.01044e-09	2.0224e-07	11.8364	C1QTNF7
1.30238	-2.00862	4.30148	3.43213e-05	0.000497422	1.92875	MYOCD
1.28638	-0.551651	2.69371	0.00805742	0.0303282	-2.57227	PPAN-P2RY11
1.28488	-0.770947	5.80241	5.24025e-08	3.81109e-06	7.61315	MYRIP
1.26693	-3.10081	4.48884	1.63009e-05	0.000285673	2.56703	RBM11
1.26636	0.534682	7.33622	2.62971e-11	1.07149e-08	14.8504	KCNT2
1.25961	-2.47235	3.57642	0.000499708	0.00365515	-0.287307	RGS7BP
1.25655	1.62055	6.33542	4.09389e-09	5.51844e-07	10.5112	PDE1C
1.25142	-0.382631	7.40003	1.88788e-11	8.67844e-09	14.6491	ZNF878
1.25015	2.026	6.06815	1.4904e-08	1.49273e-06	9.32548	AFAP1L2
1.24669	-2.22598	4.50092	1.55266e-05	0.000276152	2.58658	RGS6
1.24636	4.15361	9.09425	2.12351e-15	8.49639e-12	24.5372	HSPA4L
1.23859	-2.36449	4.25846	4.06014e-05	0.000564265	1.7892	DMRT2
1.236	-2.7563	5.36287	3.92668e-07	1.70454e-05	5.68381	VSX1
1.23164	-2.33728	5.00265	1.91313e-06	5.63194e-05	4.33926	VWA2
1.22891	5.35932	4.5896	1.0832e-05	0.000211543	2.9536	TNXB
1.22741	1.09481	5.36895	3.82116e-07	1.66681e-05	6.24115	MEOX2
1.22712	0.716354	7.7514	2.99109e-12	1.91515e-09	16.9049	PTGIR
1.22235	7.49211	3.10863	0.00233755	0.0119497	-1.94372	COL12A1
1.21618	-2.78649	4.93701	2.53529e-06	6.89721e-05	4.11972	HAP1
1.21443	-1.53365	4.42207	2.13043e-05	0.000347221	2.3586	REM1
1.2106	5.44056	5.59272	1.38441e-07	7.95501e-06	7.1198	THBD
1.20301	-4.29378	5.46081	2.52567e-07	1.21721e-05	6.12051	LIPI
1.19485	-4.00717	4.55494	1.24753e-05	0.000233706	2.81316	HOXB13
1.19336	-1.86252	4.99174	2.00509e-06	5.83558e-05	4.30501	RGS8
1.18981	-3.15373	3.09371	0.00244925	0.0123837	-1.58359	SLN
1.18051	3.06786	6.44588	2.38199e-09	3.74599e-07	11.0613	PNMA2
1.17749	3.08323	5.13408	1.08153e-06	3.68626e-05	5.2057	FZD10
1.17012	1.32861	5.56551	1.56821e-07	8.75854e-06	7.08089	RGS13
1.16713	4.90816	4.09767	7.53369e-05	0.000887995	1.10719	CLEC3B
1.16002	-3.20851	3.72676	0.000294838	0.00247234	0.155592	ELMOD1
1.15099	-2.78584	4.57545	1.14759e-05	0.000219339	2.85512	TRPM3
1.14361	-0.502253	4.33559	3.00163e-05	0.000450319	2.16437	ABCA6
1.13078	-4.45133	5.21117	7.70913e-07	2.86147e-05	5.18443	SPAG6
1.12962	3.84338	8.22698	2.37141e-13	2.83431e-10	19.9555	EBF1
1.1251	8.58624	6.72601	5.92125e-10	1.32695e-07	12.4005	THBS1
1.12311	0.08344	6.23955	6.5275e-09	7.9426e-07	9.69222	BATF3
1.1155	0.414547	4.27672	3.7812e-05	0.000537159	2.03214	LVRN
1.11491	-3.48241	3.18326	0.0018464	0.0100192	-1.35274	STAC
1.10685	-3.07603	4.66379	7.98742e-06	0.000166704	3.1659	MSH4
1.10572	-0.130148	4.09689	7.55619e-05	0.000888893	1.39486	NRXN2
1.09918	-2.14703	2.49495	0.0139293	0.0456274	-2.97091	AZGP1
1.09889	-1.89474	3.92005	0.000146396	0.00145246	0.722943	SLC6A7
1.09889	-0.909002	4.73493	5.94729e-06	0.000132781	3.49684	LOC107987158
1.09808	1.98318	4.31905	3.20351e-05	0.000474649	2.13568	TNNT3
1.09721	9.62583	5.11311	1.18525e-06	3.94915e-05	5.20056	CRTAC1
1.09663	0.36847	2.04406	0.0430916	0.107045	-4.01108	MYH11
1.09214	-0.983425	5.03487	1.66482e-06	5.13758e-05	4.57268	RHPN2
1.08414	3.78282	4.52367	1.41622e-05	0.000257244	2.70695	TGFB2
1.08333	7.45072	6.22265	7.08458e-09	8.46749e-07	10.0222	GALNT15
1.08022	-3.56603	2.65976	0.00886603	0.0326252	-2.61977	CEMP1
1.08019	-1.71635	2.11081	0.0368228	0.0951102	-3.72385	HSFX2
1.07781	-1.7432	3.23184	0.00158025	0.00884781	-1.22892	HIF3A
1.07719	4.63118	4.95496	2.34787e-06	6.49577e-05	4.39284	CCN4
1.07241	-1.62195	3.01288	0.00314513	0.0149583	-1.78656	SFRP1
1.07057	-1.13041	3.09838	0.00241375	0.0122499	-1.56936	HOXD10
1.06558	-3.55391	3.55581	0.000536545	0.00386623	-0.336632	C1orf87
1.05768	6.3481	4.73718	5.89192e-06	0.000132038	3.5661	CFH
1.05624	-2.83076	3.86392	0.000179844	0.00169074	0.561963	FOXG1
1.05612	-1.27725	4.0691	8.39444e-05	0.000959181	1.2181	OR10AD1
1.0543	-3.71725	4.39938	2.33198e-05	0.000371956	2.2813	REELD1
1.05135	-0.341012	5.93591	2.79617e-08	2.3503e-06	8.25456	GDF7
1.05122	3.58126	4.60196	1.02981e-05	0.000203332	3.02363	BIRC3
1.0512	-0.766496	4.13291	6.58808e-05	0.000803477	1.46045	H2AW
1.0485	0.250509	4.24879	4.21577e-05	0.000582134	1.92628	CCDC85A
1.04709	5.42487	7.2898	3.34467e-11	1.27581e-08	15.1562	ZNF503
1.04662	0.809462	4.6731	7.68639e-06	0.000161549	3.47744	JPH2
1.04342	-2.42596	3.1777	0.00187941	0.0101519	-1.37002	TREML4
1.04125	1.88585	4.5782	1.13477e-05	0.000217817	3.10812	LOC105379752
1.04109	-1.61823	4.4022	2.30597e-05	0.000370406	2.27243	STX19
1.03771	-0.195143	3.65017	0.000386475	0.00304349	-0.0200278	ICAM5
1.03405	-1.60836	4.20029	5.08696e-05	0.000665201	1.6121	ABCA9
1.03328	-4.21493	2.46787	0.0149727	0.0479942	-3.0389	CSN1S1
1.0315	6.573	6.81101	3.86218e-10	9.35691e-08	12.8047	DLC1
1.03009	-2.12148	3.52783	0.000590697	0.0041501	-0.426805	MLIP
1.02836	2.50832	7.78476	2.50741e-12	1.66492e-09	17.6215	ADAM22
1.02648	-3.66422	3.59764	0.000464268	0.00346953	-0.215944	CKMT2
1.02595	4.62762	6.05884	1.55823e-08	1.53494e-06	9.20772	ITGB8
1.02544	0.351158	6.20736	7.62869e-09	8.93903e-07	9.62931	RBM24
1.02348	-1.97751	2.88238	0.00466264	0.0200863	-2.10375	IHH
1.02314	-0.369055	2.26261	0.0254215	0.0718463	-3.50403	SAA1
1.01799	-0.327675	4.10482	7.33191e-05	0.000870275	1.4038	ACADL
1.01784	-3.25914	2.5959	0.0105878	0.0371782	-2.75975	SYT1
1.01096	0.571136	6.06992	1.47781e-08	1.48844e-06	9.097	ITPRIPL1
1.01094	5.446	3.12451	0.0022239	0.0114999	-2.02414	AQP1
1.01092	-2.34151	4.0411	9.32886e-05	0.0010401	1.09995	FOXD4L5
1.01048	0.879444	5.52063	1.92485e-07	1.03011e-05	6.83213	FGD4
1.00845	-0.817908	3.94042	0.000135795	0.00137354	0.84093	IRX2
1.0008	-3.01846	4.04793	9.09233e-05	0.00102007	1.13161	IMPG1
1.0005	3.28587	5.5661	1.56397e-07	8.75854e-06	7.03811	PTGS1
0.998646	-2.97481	4.43612	2.01416e-05	0.000334351	2.38968	C4orf45
0.997936	-1.58871	4.15464	6.06284e-05	0.000755978	1.46533	TTC34
0.995575	-3.78981	3.35691	0.00105041	0.00647547	-0.888997	GPM6A
0.993517	3.34728	3.88006	0.000169545	0.00161853	0.412039	CLVS2
0.986939	4.81825	10.4719	1.02633e-18	1.84001e-14	31.9627	LIFR
0.985761	-2.85264	4.26341	3.98271e-05	0.000557393	1.81765	PCP4L1
0.985722	-2.90032	4.1546	6.06368e-05	0.000755978	1.46765	ERVH48-1
0.982248	10.4101	4.65026	8.44576e-06	0.000174025	3.37994	GPX3
0.979527	2.40617	6.29851	4.90141e-09	6.23209e-07	10.3849	SGCA
0.978524	-0.0798264	4.69739	6.95115e-06	0.000149964	3.47766	KCNJ2
0.977769	4.55167	7.44341	1.50609e-11	7.66744e-09	15.9253	CAMK1D
0.976605	-4.12787	3.81619	0.000213897	0.00194361	0.43354	CYP4F22
0.972492	7.31281	6.10975	1.221e-08	1.27859e-06	9.49682	GLUL
0.972344	2.82942	5.32937	4.5618e-07	1.88009e-05	6.05308	BDKRB2
0.969074	2.0085	3.15231	0.00203715	0.0107735	-1.65865	SEZ6L
0.968453	6.32834	2.78858	0.0061402	0.0247278	-2.89736	COL10A1
0.964462	3.00751	4.9503	2.39518e-06	6.60627e-05	4.46235	GOLGA7B
0.964174	-0.408463	4.48011	1.68846e-05	0.000292188	2.66212	TBX1
0.963984	-3.67527	4.42435	2.11117e-05	0.000345262	2.36466	ACSBG2
0.954926	3.24719	6.30201	4.81836e-09	6.17025e-07	10.379	MAP2K6
0.953185	6.90204	5.03364	1.6737e-06	5.14011e-05	4.78309	ADAMTS1
0.952893	6.845	5.50866	2.03262e-07	1.07179e-05	6.79165	LTBP4
0.950914	4.83486	4.30681	3.36122e-05	0.000491918	1.86301	NTN1
0.948604	-1.20666	3.51313	0.000621166	0.0043097	-0.452429	C6orf132
0.944748	3.76875	6.48056	2.00776e-09	3.26636e-07	11.2008	PTGER2
0.943966	-1.76618	4.11223	7.12845e-05	0.000850858	1.31908	GJA3
0.943777	-3.12414	2.87372	0.00478397	0.0205233	-2.12495	RYR2
0.942577	1.46171	4.48572	1.65073e-05	0.000287602	2.78744	LPCAT2
0.941647	-1.79325	3.37886	0.00097665	0.00610296	-0.838566	PTGER3
0.941384	4.42423	3.84377	0.000193539	0.00179316	0.216761	ALDH1A2
0.933976	-1.73016	3.50306	0.000642877	0.00442268	-0.495678	KCNJ13
0.930932	3.43667	6.30268	4.80275e-09	6.17025e-07	10.3736	SNTB1
0.9277	-1.77288	2.82861	0.00546398	0.0225918	-2.23059	CCDC68
0.924271	-1.73494	2.68648	0.00822387	0.0307775	-2.55601	IGFBP1
0.923162	-2.20081	3.02462	0.00303382	0.014578	-1.75819	MEIOSIN
0.92048	0.880625	4.44246	1.96374e-05	0.000327802	2.6321	ADAMTSL5
0.919889	-0.688787	3.60033	0.00045995	0.00345165	-0.184437	KCNQ3
0.91924	0.46151	3.88787	0.000164766	0.00158728	0.729566	ROBO2
0.918353	1.59911	4.50147	1.54922e-05	0.000275813	2.84022	TNFSF15
0.915725	1.11273	5.36624	3.86789e-07	1.68309e-05	6.2181	SLC26A4
0.914082	6.78978	4.99562	1.97188e-06	5.75764e-05	4.62179	CEBPD
0.913024	-3.88669	4.02572	9.88379e-05	0.00108113	1.07518	P2RX3
0.912212	4.03384	7.12889	7.66508e-11	2.59282e-08	14.352	ELMO1
0.91073	6.09071	3.49839	0.000653183	0.00448154	-0.870762	TREM1
0.909903	1.04278	3.58981	0.000477061	0.00353712	-0.231755	CHD5
0.909363	8.26284	3.36517	0.00102206	0.00633595	-1.15108	ASPN
0.909061	5.75117	8.50747	5.2197e-14	9.35788e-11	21.4236	SASH1
0.908651	2.15484	7.87856	1.52532e-12	1.243e-09	18.0278	SYDE2
0.90828	11.509	3.4837	0.000686664	0.00464548	-0.621336	HSPA1A
0.90527	4.93472	6.14198	1.04581e-08	1.16455e-06	9.59269	LOXL4
0.90289	-0.0283261	4.18996	5.29361e-05	0.000683253	1.70523	KCNIP3
0.9026	-2.70494	3.22952	0.00159211	0.00889757	-1.23379	BSND
0.900579	4.32306	3.44092	0.00079355	0.00520936	-1.09374	ZEB2
0.898359	2.10495	9.52875	1.9363e-16	1.7357e-12	26.5085	ARVCF
0.891822	7.84961	7.89222	1.41853e-12	1.21102e-09	18.1974	ERRFI1
0.890784	6.95869	7.15183	6.81327e-11	2.39506e-08	14.4798	FOXO1
0.890774	-0.0411517	3.83506	0.000199758	0.00184127	0.551162	SIM2
0.890102	2.11206	7.13132	7.56993e-11	2.59282e-08	14.3202	XG
0.889439	0.567151	4.15048	6.16012e-05	0.000763752	1.60107	LOC107985678
0.887547	0.340803	6.28326	5.27897e-09	6.52699e-07	9.93451	OTUD7A
0.886881	4.98003	5.13286	1.0873e-06	3.69188e-05	5.12892	ZBTB16
0.886745	-2.16701	2.9563	0.00373624	0.017046	-1.92596	PDZRN4
0.88506	-3.85042	3.52902	0.000588277	0.00413918	-0.409897	FOXD4L6
0.874207	1.76676	3.50474	0.000639214	0.00440424	-0.56896	PALM
0.871699	0.237634	2.99095	0.00336314	0.0157345	-1.87641	MPPED2
0.871179	-3.27548	2.55386	0.0118803	0.0405	-2.85117	ZMAT4
0.870979	-2.98472	2.92047	0.00416179	0.0184684	-2.01268	VSIG2
0.870602	-2.70654	3.65806	0.000375917	0.00298205	-0.048637	BLID
0.870098	-3.33524	3.08618	0.00250747	0.0126027	-1.60222	TRPC5
0.869685	-2.17846	3.35116	0.00107057	0.00655283	-0.912359	FOXD4
0.868364	-3.85601	3.70207	0.00032185	0.00264563	0.0904212	LOC105378947
0.867172	-1.65592	2.51026	0.0133684	0.0442209	-2.93924	ABCA8
0.866466	2.4782	4.52791	1.39214e-05	0.0002539	2.8657	DLX3
0.865301	2.40855	3.80736	0.000220833	0.00199266	0.305709	GALNT17
0.864241	0.948843	3.98623	0.000114563	0.00120745	1.04699	FGF18
0.863997	-4.39274	4.29284	3.55027e-05	0.00051165	1.94621	LIN28A
0.861466	-0.623879	3.38178	0.000967217	0.00605879	-0.807762	SIM1
0.861398	-0.108345	4.0812	8.01906e-05	0.000928119	1.33654	B3GALT2
0.860915	0.174839	4.06022	8.68087e-05	0.000982517	1.2839	CEP295NL
0.857709	-1.48636	3.45175	0.000765086	0.0050521	-0.634632	SLC16A9
0.85769	-1.46411	4.08755	7.8286e-05	0.000911375	1.25314	HES7
0.857064	12.0883	3.694	0.000331183	0.00270253	0.0559076	HSPA1B
0.855983	4.23745	8.96063	4.41863e-15	1.13168e-11	23.8263	AASS
0.853981	2.65062	3.59884	0.000462335	0.00346143	-0.412657	CCDC3
0.853646	0.766691	3.16284	0.00197029	0.0105035	-1.45439	OPTC
0.8529	6.95491	7.01096	1.40127e-10	4.15257e-08	13.7847	NUDT4
0.85072	-3.91188	2.27557	0.0246099	0.07015	-3.42578	NBPF4
0.850235	-1.94642	4.22721	4.58415e-05	0.000617466	1.684	TAS2R19
0.847918	0.501368	5.9814	2.25375e-08	2.00808e-06	8.67666	NAALAD2
0.847288	1.07949	4.91224	2.81784e-06	7.54004e-05	4.39888	THSD4
0.845803	-3.27343	2.602	0.0104113	0.0367071	-2.74673	CGB7
0.845205	-1.33302	3.34339	0.00109841	0.00668212	-0.927932	PRKG2
0.844606	7.03157	6.33982	4.00678e-09	5.44193e-07	10.559	MYO10
0.844428	6.73911	5.21759	7.49383e-07	2.80899e-05	5.53973	ZFP36L1
0.842782	-3.35858	2.86355	0.00493007	0.0210243	-2.14942	BLK
0.840886	-4.15072	2.3595	0.0198809	0.0595033	-3.26179	ADGRL3
0.840763	-3.29915	3.09013	0.00247679	0.0124941	-1.59224	KLHL38
0.839785	-1.82197	3.16766	0.00194037	0.0103873	-1.39752	FGF17
0.838965	-4.40446	4.09883	7.50075e-05	0.000885276	1.31722	FOXL3
0.837146	2.03787	5.87095	3.79923e-08	2.89841e-06	8.43849	FOXD2
0.835897	-1.88193	3.06934	0.00264235	0.0131152	-1.64721	CYP8B1
0.834591	-0.0311422	4.22082	4.69902e-05	0.000628218	1.80631	HHEX
0.832719	-4.10861	3.91688	0.000148116	0.00146627	0.741087	OVCH1
0.829883	3.84116	6.61811	1.01526e-09	2.0224e-07	11.8576	NUDT4B
0.828963	-3.3521	3.01449	0.00312963	0.0149224	-1.78218	POTEM
0.828628	-1.86526	3.11138	0.0023175	0.0118777	-1.54125	SYPL2
0.828464	-0.910321	4.63012	9.17529e-06	0.00018566	3.10456	PRKAG3
0.824183	-0.318594	4.57387	1.15501e-05	0.000220053	2.99236	PROX1
0.823629	-3.2042	3.33431	0.00113179	0.0068457	-0.952725	ANKRD30B
0.823585	6.29904	6.0471	1.64812e-08	1.59716e-06	9.18209	MEDAG
0.821185	-0.0464114	3.20456	0.00172498	0.00951258	-1.29683	MT1A
0.820641	1.44475	4.05988	8.69194e-05	0.000983149	1.27452	IRF4
0.819632	-0.000652214	3.9295	0.000141384	0.00141211	0.850474	MYZAP
0.81741	0.288094	4.84228	3.79128e-06	9.55979e-05	4.05025	ELOVL3
0.816873	-1.95121	3.4623	0.000738299	0.00490855	-0.610001	GRID2IP
0.816778	1.79759	2.99259	0.00334637	0.0156887	-2.05302	EPHA3
0.815839	-0.417624	3.45284	0.000762295	0.00503924	-0.604348	CCR7
0.815604	1.88626	3.1309	0.00217958	0.0113197	-1.68445	GRIN2C
0.814847	5.15671	8.05324	6.01612e-13	6.34453e-10	19.052	GLI3
0.813631	-0.612775	2.85201	0.00510092	0.0215124	-2.18622	FST
0.813583	0.0358255	5.03445	1.66782e-06	5.13758e-05	4.7363	CHRNA10
0.813014	3.6914	6.39721	3.02544e-09	4.50611e-07	10.8093	ARHGAP44
0.812904	-2.15394	2.99732	0.00329851	0.0154968	-1.82561	GNRHR
0.811077	-3.14077	3.43527	0.000808771	0.00527452	-0.676989	SUMO4
0.811038	3.59842	3.19075	0.00180282	0.00983782	-1.79682	GFRA2
0.81103	1.53139	3.33934	0.00111316	0.00675814	-1.03352	IGF1
0.80916	5.05475	5.05346	1.53609e-06	4.83006e-05	4.79845	RARB
0.800434	-2.27612	3.69737	0.000327252	0.00268021	0.0619511	SPATA1
0.799158	2.05486	7.5315	9.50651e-12	5.16463e-09	16.2657	SPATA6L
0.798454	-2.21654	3.79085	0.000234387	0.00208852	0.336763	PCDH11X
0.796664	4.45313	3.2068	0.00171261	0.00946478	-1.80537	CYP1B1
0.796644	1.17234	3.55441	0.000539144	0.00388184	-0.3475	SPRY1
0.795968	-2.13729	2.17434	0.0316024	0.084705	-3.60511	LOC107987477
0.795481	-3.70447	3.12869	0.0021948	0.0113756	-1.49305	VIPR2
0.795404	-2.09991	2.48009	0.0144934	0.0468852	-3.00257	C2CD4A
0.794973	-3.64057	2.12456	0.0356339	0.0929094	-3.70831	PPP1R14A
0.794903	1.88542	4.30456	3.39099e-05	0.000494386	2.10337	AR
0.79484	3.98322	3.07098	0.00262891	0.0130629	-2.17599	MAMDC2
0.793665	9.7624	4.59473	1.0607e-05	0.000208283	3.14795	SOD2
0.790111	0.729698	2.11183	0.0367335	0.0949342	-3.91921	TINAGL1
0.78849	3.18471	7.26555	3.7917e-11	1.4162e-08	15.0449	CFAP69
0.786491	0.789988	4.58633	1.09774e-05	0.000213452	3.14958	SPDYE2
0.786483	5.40362	3.97737	0.000118402	0.00123629	0.687302	RSPO2
0.780925	-0.850774	2.32138	0.0219188	0.0640937	-3.34697	PLN
0.780567	0.498757	2.28645	0.0239458	0.0686551	-3.53691	IGFBP2
0.780373	1.19395	3.64089	0.000399254	0.00310764	-0.0800986	IP6K3
0.780176	2.37545	5.34189	4.3136e-07	1.80266e-05	6.14485	PRRT2
0.77875	7.35073	4.78703	4.78355e-06	0.000113289	3.80177	CDO1
0.778067	-3.86131	3.16791	0.00193884	0.0103873	-1.39135	LOC100131107
0.777525	0.496468	4.57751	1.13797e-05	0.000218198	3.0962	ANKRD20A1
0.777178	2.99345	3.83174	0.000202179	0.0018588	0.302034	SBSPON
0.776815	2.28828	4.14679	6.24788e-05	0.000771133	1.49333	TPRG1
0.77663	-3.31443	2.96765	0.00361002	0.0166035	-1.89786	MTRNR2L4
0.775434	-0.912813	2.43058	0.016524	0.051655	-3.122	TAC1
0.774438	1.73839	3.80067	0.000226237	0.00203232	0.379389	DMD
0.774301	-0.158576	3.72659	0.000295008	0.0024726	0.209574	SERPINA10
0.772781	-3.19999	2.94312	0.00388791	0.0175352	-1.95781	AGMO
0.772414	2.30089	3.91018	0.000151811	0.0014889	0.671249	ANGPTL6
0.770724	-2.89543	3.25529	0.00146501	0.00837222	-1.16506	PDC
0.770039	-0.522577	5.0364	1.65381e-06	5.12967e-05	4.63054	SEPTIN14
0.76955	1.36112	3.85592	0.000185171	0.00172903	0.597369	ZNF474
0.769243	0.205656	2.18981	0.0304334	0.0823189	-3.69406	RGPD1
0.768742	7.18061	4.30302	3.41146e-05	0.000495574	1.93892	BMP2
0.768118	3.20852	4.42349	2.11841e-05	0.000345891	2.38609	CYS1
0.766802	-2.42381	2.97684	0.00351081	0.0162472	-1.87562	LRRC19
0.765748	1.26086	4.00666	0.000106151	0.00114024	1.10584	MAK
0.764741	0.680064	3.17748	0.00188069	0.0101557	-1.40489	ACKR2
0.764018	2.0255	5.08481	1.3407e-06	4.38613e-05	5.09612	GNAL
0.763978	1.64666	5.70882	8.10343e-08	5.17005e-06	7.70603	GALNT3
0.763392	-1.72171	3.81315	0.000216265	0.00196016	0.398308	MPZ
0.762655	-2.13068	3.12615	0.00221247	0.011454	-1.50287	H4-16
0.762343	-1.19988	2.61611	0.0100128	0.0356948	-2.71706	SLC44A5
0.76148	4.4769	4.46203	1.81565e-05	0.000309714	2.44472	PDGFA
0.760999	7.01658	3.42355	0.000841244	0.00544051	-1.05606	PHLDA1
0.75958	-0.870105	2.9599	0.0036958	0.0169199	-1.91812	PTPRH
0.758707	4.43919	5.30857	5.00544e-07	2.03949e-05	5.87055	TMTC1
0.758533	-0.148917	3.74289	0.000278359	0.00236344	0.259457	DIO3
0.758336	1.79417	4.46889	1.76631e-05	0.000303028	2.7128	LOC107987004
0.757861	-1.03221	4.14298	6.33956e-05	0.000778997	1.4545	H4C8
0.75742	1.37543	5.88539	3.54951e-08	2.71947e-06	8.43817	TNFRSF10C
0.756792	-1.19912	3.78731	0.00023739	0.00210377	0.340921	LOC107987067
0.755945	-0.587884	4.26243	3.99786e-05	0.000558641	1.8877	C20orf204
0.755882	-1.2619	2.60366	0.0103635	0.0365958	-2.7432	TBX20
0.753772	-4.55032	3.50598	0.000636498	0.00439068	-0.468479	SLC16A12
0.753451	1.58856	4.65909	8.14403e-06	0.000169577	3.43537	CYP3A5
0.751083	0.361208	4.69415	7.0452e-06	0.00015099	3.50763	LOC107987254
0.749066	-3.88623	3.33635	0.00112419	0.00681124	-0.943858	CTAGE1
0.748244	2.08297	3.51111	0.000625463	0.00433783	-0.591666	BMPER
0.747395	-3.43194	2.51774	0.0131017	0.0436038	-2.92938	SPDYE12P
0.747118	-3.03376	2.2646	0.0252953	0.0716195	-3.44082	SSTR1
0.746897	4.40347	5.4849	2.26439e-07	1.15003e-05	6.63215	ADAMTSL3
0.746874	6.0219	6.07825	1.42007e-08	1.44654e-06	9.3173	GCH1
0.746577	0.553613	2.27393	0.024711	0.0703669	-3.56831	ADCY1
0.746464	-2.07899	3.96585	0.000123581	0.00127994	0.864679	TDGF1
0.745487	6.52066	7.43393	1.58241e-11	7.66744e-09	15.8871	LBH
0.744954	4.60308	7.34736	2.48214e-11	1.0486e-08	15.44	ADAMTSL4
0.744357	-3.61675	3.01045	0.00316864	0.0150274	-1.79208	ADGRG4
0.744078	0.0676597	2.79101	0.00609702	0.0246073	-2.3625	SP7
0.743852	4.82532	5.30058	5.18686e-07	2.09437e-05	5.83438	FAM107B
0.743691	1.62423	2.4375	0.0162259	0.050947	-3.39254	PLAT
0.743158	-3.2046	3.13611	0.00214412	0.0111678	-1.47494	OR10A2
0.742679	0.469861	4.19358	5.22028e-05	0.0006772	1.74214	SSTR2
0.742362	-0.418953	3.01248	0.00314903	0.0149597	-1.79245	PCLO
0.742218	-3.49864	3.13861	0.00212727	0.0110994	-1.46792	HRH3
0.741458	4.52068	5.54183	1.74745e-07	9.55131e-06	6.87935	RHOU
0.740404	-0.500365	2.34436	0.0206696	0.06122	-3.32077	NRGN
0.739041	2.92228	3.3499	0.00107505	0.00657347	-1.22672	COL13A1
0.73868	-0.33152	2.45408	0.0155307	0.0492368	-3.10292	KLHDC7B
0.738177	-1.72202	3.05921	0.00272674	0.0134484	-1.67265	POU3F1
0.737259	1.2826	3.05876	0.00273052	0.0134523	-1.79293	BDKRB1
0.736502	-0.814342	4.20755	4.94642e-05	0.000650619	1.68261	SPDYE16
0.736053	-2.47662	3.25154	0.00148287	0.00845756	-1.17634	FER1L5
0.733074	-3.08019	2.81124	0.00574856	0.0235405	-2.27257	A4GNT
0.732914	6.45898	6.96991	1.72715e-10	4.83817e-08	13.5777	KIAA0040
0.732423	-3.81593	3.1008	0.00239559	0.0121873	-1.56425	LOC102724485
0.731953	-1.3294	2.66183	0.00881458	0.0324626	-2.61343	RXFP4
0.731649	1.57505	6.1181	1.173e-08	1.23704e-06	9.49443	ZNF442
0.73077	2.30385	2.81916	0.00561717	0.0231027	-2.6035	IRX3
0.730272	-3.63289	2.41692	0.0171273	0.0531151	-3.1413	ABCC8
0.728919	-2.93963	3.01276	0.00314634	0.0149583	-1.78673	LENEP
0.728787	-3.37737	2.70234	0.00786293	0.0298188	-2.52387	HOXD13
0.728456	4.28523	3.2693	0.00139991	0.00809337	-1.61538	GALNT13
0.727524	2.65807	6.64435	8.90816e-10	1.85741e-07	12.0119	CD274
0.7274	-2.01001	2.14958	0.0335554	0.0887027	-3.64993	NBPF6
0.727034	2.03577	6.65242	8.55643e-10	1.82619e-07	12.0083	MSX2
0.726184	-2.20102	2.53233	0.0125953	0.0423169	-2.89324	CRYBB3
0.72581	2.74627	2.41434	0.0172433	0.0533364	-3.67786	IL4R
0.725355	-1.07613	2.21513	0.0286006	0.0785585	-3.54285	MYBPH
0.724849	-2.06178	2.99418	0.00333021	0.0156253	-1.83338	PRRT1B
0.724636	3.34255	8.17232	3.18018e-13	3.56339e-10	19.6615	GULP1
0.723717	2.33746	2.19908	0.0297508	0.0809192	-4.05629	ADAMTS4
0.723309	5.26805	5.64819	1.07267e-07	6.50143e-06	7.35325	STEAP2
0.723287	3.79215	6.64431	8.90993e-10	1.85741e-07	11.986	HELZ2
0.720569	-2.64534	2.78132	0.00627065	0.0250658	-2.34156	SLC10A1
0.719825	0.984546	4.94839	2.41489e-06	6.64021e-05	4.52865	TRIM36
0.719752	0.608239	4.88229	3.20051e-06	8.36426e-05	4.23701	NXNL2
0.719125	-1.69287	3.68924	0.000336797	0.00273961	0.0332121	SLC23A3
0.718655	-0.628235	2.57944	0.011078	0.0384079	-2.81383	BTC
0.718043	-3.05847	2.71979	0.00748255	0.0287376	-2.48348	POF1B
0.716101	-4.47455	2.9922	0.00335041	0.0156953	-1.83761	TGIF2-RAB5IF
0.715934	2.11829	5.01316	1.82836e-06	5.46315e-05	4.80247	CAP2
0.715724	1.34872	3.1933	0.00178817	0.00977688	-1.42394	TLCD4
0.715261	2.24284	6.36607	3.52418e-09	4.8978e-07	10.6897	SLC19A3
0.714511	-2.64157	3.53873	0.000569004	0.00404004	-0.390356	VN1R1
0.714446	-2.80088	3.15274	0.00203435	0.0107682	-1.43296	ACOT12
0.712705	-1.20123	2.80487	0.00585631	0.0238687	-2.28784	PLAAT5
0.712298	8.25199	3.05347	0.00277563	0.0136295	-2.06558	HSPH1
0.712252	-2.11732	2.22153	0.0281528	0.0776712	-3.5171	C4BPB
0.711814	-0.655711	3.64278	0.000396626	0.00309161	-0.0631255	RAD51AP2
0.711517	-2.94237	2.9195	0.00417399	0.0185043	-2.01505	HSD17B13
0.710009	-0.570035	3.92871	0.000141795	0.00141463	0.81087	AANAT
0.708631	0.850901	5.1261	1.11988e-06	3.79532e-05	5.21034	BCO2
0.708603	0.489524	5.16996	9.24193e-07	3.28098e-05	5.33092	ZNF682
0.708491	2.0576	6.47303	2.08376e-09	3.3355e-07	11.1713	TRIM7
0.70824	-1.05088	2.35317	0.0202073	0.0602306	-3.27308	MLXIPL
0.707692	3.38765	2.5488	0.0120448	0.0409364	-3.47334	DNAH11
0.707348	-0.0966003	2.906	0.00434596	0.0190826	-2.07102	CPN2
0.706854	-1.09514	2.13514	0.0347416	0.0911796	-3.69116	SLX1B
0.706744	2.13327	4.67641	7.58175e-06	0.000159856	3.47454	ZNF540
0.70589	1.08185	4.824	4.09511e-06	0.000101082	4.05508	SHOX2
0.705886	-4.51035	2.78652	0.0061769	0.0248326	-2.33438	LRRTM4
0.705638	5.44853	4.87864	3.25045e-06	8.45777e-05	4.09073	FAT4
0.705332	3.14896	8.99852	3.59026e-15	1.07277e-11	23.9764	TLCD2
0.705067	0.919115	5.26536	6.06598e-07	2.36415e-05	5.77415	CACNB2
0.70445	-0.661542	2.03886	0.0436168	0.108051	-3.89074	DAW1
0.704233	-0.40689	2.89273	0.00452132	0.0196743	-2.0917	CDA
0.703616	-0.303438	4.80612	4.41513e-06	0.000106534	3.81853	ZNF547
0.701719	6.24176	4.89076	3.0874e-06	8.12789e-05	4.16795	FIBIN
0.70157	-2.17328	2.79947	0.00594898	0.0241461	-2.29881	GJA9
0.700676	-4.06628	2.46163	0.0152232	0.0485711	-3.05185	PLK5
0.700108	0.593065	5.10937	1.20472e-06	3.99243e-05	5.10973	GNRH1
0.700102	6.73802	2.20745	0.0291461	0.0796786	-4.24717	COL15A1
0.69958	0.809084	2.88349	0.0046473	0.0200377	-2.19414	DNAH5
0.699063	4.5167	5.76294	6.30093e-08	4.29518e-06	7.86018	ANKRD50
0.698675	-0.133432	4.46125	1.82133e-05	0.000310388	2.61332	ZNF781
0.696521	-0.900686	3.39422	0.00092796	0.00586228	-0.781547	METTL21C
0.696043	0.482608	3.38105	0.000969586	0.00606939	-0.818342	CHRNA7
0.695318	0.431857	4.1062	7.29368e-05	0.000866541	1.4444	ZNF676
0.694457	2.19422	2.75694	0.00672763	0.0264853	-2.73407	MYOC
0.694184	-1.23881	2.99916	0.00327995	0.0154217	-1.8203	ESPNL
0.694051	12.003	2.48664	0.0142424	0.0463478	-3.27426	CILP
0.693526	2.91143	5.31901	4.77785e-07	1.96012e-05	6.01087	ZNF441
0.692144	-2.78523	2.15146	0.0334033	0.0884583	-3.65269	IL1RL1
0.69141	2.11365	5.20009	8.09489e-07	2.96855e-05	5.56618	ZNF727
0.690399	4.51347	7.21226	4.99198e-11	1.82645e-08	14.7626	GAREM1
0.69027	-0.114945	4.10022	7.46129e-05	0.000881199	1.39326	TAS2R4
0.689331	-1.16379	2.94338	0.00388484	0.0175258	-1.95723	GSC
0.689324	4.50549	2.50878	0.0134218	0.0443305	-3.66136	PTGES
0.688199	-2.19212	2.04926	0.0425725	0.106242	-3.83179	NMNAT2
0.687602	-0.435454	4.02961	9.74062e-05	0.00107069	1.13966	ADAM20
0.685525	0.221873	2.25854	0.0256818	0.0724277	-3.55591	JMJD7-PLA2G4B
0.685466	2.21554	5.2015	8.04487e-07	2.96157e-05	5.56807	RTL3
0.683279	4.97635	6.39275	3.09232e-09	4.53674e-07	10.7676	PDE4D
0.68327	8.16307	4.05337	8.908e-05	0.00100379	1.08983	RCAN1
0.683043	-2.68509	2.04071	0.0434297	0.107713	-3.85092	DACH2
0.682863	-4.02543	2.89472	0.00449466	0.0195913	-2.07577	COL6A6
0.682167	0.146823	3.69713	0.000327529	0.00268125	0.125836	ARHGAP20
0.682142	-3.03181	2.42896	0.0165947	0.0518166	-3.1133	TREML2
0.681791	0.600098	4.40588	2.27245e-05	0.000365714	2.48531	PPARGC1A
0.68145	6.32928	6.37528	3.36884e-09	4.79338e-07	10.7094	RORA
0.681257	2.80945	4.78663	4.7917e-06	0.000113332	3.83817	BMP4
0.679818	5.65921	6.04063	1.69986e-08	1.63845e-06	9.13435	USP53
0.67948	0.0197908	3.47691	0.000702671	0.00472347	-0.531843	ZNF728
0.678188	-3.12653	2.12733	0.035398	0.092422	-3.69936	BNC1
0.675896	-3.09984	2.59217	0.010697	0.037449	-2.76782	FLG2
0.675605	-0.818746	5.20681	7.85859e-07	2.91093e-05	5.19442	FBXO24
0.674935	0.166912	6.60833	1.06596e-09	2.07723e-07	11.2518	ZNF620
0.672644	2.65937	4.93502	2.55689e-06	6.92447e-05	4.44599	RBPMS
0.671282	4.36595	6.92124	2.21167e-10	6.00771e-08	13.3214	MBOAT1
0.671215	-0.279595	4.16006	5.93826e-05	0.000743502	1.57591	GRHL1
0.670757	3.34773	5.96431	2.44425e-08	2.12721e-06	8.81861	IRAK3
0.670517	0.224362	3.31103	0.00122174	0.00728899	-1.0082	ACTC1
0.670418	-3.07559	2.65348	0.00902316	0.0330542	-2.63271	FAM205A
0.670249	-2.30901	2.02018	0.0455461	0.111627	-3.88368	CTAGE6
0.670127	2.16841	2.88626	0.00460925	0.0199405	-2.39287	C1QL1
0.669649	-1.01009	2.82504	0.00552137	0.0227766	-2.24196	STUM
0.669127	1.93014	6.56924	1.29453e-09	2.39832e-07	11.6021	CA13
0.669	-2.01908	3.6755	0.000353539	0.00284354	-0.00393789	FAM184A
0.668543	9.20045	4.45512	1.86665e-05	0.000316307	2.59811	SOCS3
0.668441	1.93083	4.31076	3.30944e-05	0.000487524	2.12602	KCNA1
0.66837	8.1757	9.07427	2.36959e-15	8.49639e-12	24.3302	BTG1
0.667213	-2.73419	2.63633	0.00946595	0.0342612	-2.66977	SIX3
0.667178	-0.728035	2.91324	0.00425289	0.0187631	-2.03381	MAPK15
0.666961	3.84752	5.67512	9.47225e-08	5.89924e-06	7.48927	BCL2L11
0.666919	-3.33437	2.29689	0.0233235	0.0671718	-3.38022	NPAP1
0.666466	2.60309	5.46783	2.44671e-07	1.20372e-05	6.66991	FGF14
0.666371	4.14114	3.8626	0.000180713	0.00169625	0.291159	AHR
0.666135	-2.90594	2.71786	0.00752363	0.0288645	-2.48756	SMIM2
0.666107	4.83163	3.3553	0.00105602	0.00649923	-1.36481	CRIP1
0.665354	-3.32035	2.78836	0.00614402	0.0247278	-2.32639	TAS2R43
0.664988	4.88047	5.48645	2.24854e-07	1.14848e-05	6.63591	ABCA5
0.664708	1.72998	5.0212	1.76607e-06	5.33033e-05	4.84579	PARD6G
0.664573	0.40158	2.92798	0.00406908	0.0181695	-2.04379	C1QTNF2
0.664481	-1.25874	4.45339	1.87963e-05	0.000317606	2.44823	NTN5
0.664376	-0.876184	2.85913	0.00499493	0.0212201	-2.16268	ZNF730
0.664159	1.56391	3.62273	0.000425429	0.00326922	-0.167768	ATOH8
0.663971	0.413875	5.47057	2.41645e-07	1.20006e-05	6.51072	GNA14
0.663852	-4.0387	2.70394	0.00782727	0.0297241	-2.52274	APOF
0.663587	3.12	6.3663	3.52027e-09	4.8978e-07	10.6896	RBMS3
0.663477	2.8602	5.31436	4.87799e-07	1.99663e-05	5.99687	ZNF460
0.663059	2.50865	4.53658	1.3441e-05	0.000247353	2.90351	SPDYE2B
0.662458	5.85712	6.28337	5.27608e-09	6.52699e-07	10.2663	GPCPD1
0.662299	-2.05958	3.3014	0.00126086	0.00746278	-1.04587	CCDC158
0.662104	3.44859	6.59082	1.16294e-09	2.218e-07	11.742	ZNF780B
0.661365	0.149469	5.37528	3.71402e-07	1.62799e-05	6.06923	ABCA10
0.661007	5.09755	5.94707	2.65236e-08	2.26436e-06	8.69453	NRIP1
0.660179	3.7513	6.14017	1.05494e-08	1.16661e-06	9.60496	ALDH1A3
0.659959	0.510353	4.02724	9.82749e-05	0.00107628	1.18396	UMODL1
0.659636	-1.68665	2.22084	0.0282009	0.0777586	-3.51569	PRIMA1
0.659592	3.66564	3.09611	0.00243098	0.0123115	-2.07265	SLC2A5
0.65871	3.04822	3.65457	0.000380556	0.00301485	-0.286239	BARX2
0.658596	5.88413	4.5191	1.44271e-05	0.000260998	2.68824	ANK3
0.658221	2.39806	4.49849	1.56791e-05	0.000277965	2.77163	MITF
0.657298	4.46668	4.43736	2.00422e-05	0.000333628	2.35112	TENT5C
0.65636	4.45176	6.38041	3.28521e-09	4.71178e-07	10.71	UGCG
0.655951	-3.98525	2.83067	0.00543111	0.0224975	-2.22867	SMIM18
0.655353	-0.138814	3.7084	0.000314706	0.00259285	0.152713	HOXD1
0.655063	0.958025	3.66941	0.000361206	0.00289102	0.0271958	SRRM3
0.654485	0.571224	4.94948	2.40362e-06	6.61936e-05	4.48484	HELB
0.654186	4.12665	3.72265	0.000299173	0.00249719	-0.17868	LAMA5
0.653849	-0.148125	3.67753	0.000351014	0.00283212	0.0590321	NUP62CL
0.652283	5.35133	5.22607	7.21836e-07	2.73019e-05	5.52491	GOLGA8M
0.651888	-3.81002	2.78648	0.00617768	0.0248326	-2.33193	SLC22A13
0.651673	-2.76831	2.34008	0.0208975	0.0617623	-3.29171	COL19A1
0.651424	2.71613	7.00934	1.41291e-10	4.15257e-08	13.7722	ACVR2B
0.650535	-3.7533	2.58041	0.0110486	0.0383576	-2.79632	LMX1B
0.650533	1.29896	5.39781	3.35642e-07	1.50812e-05	6.35571	SLC4A5
0.65047	-2.59847	2.83755	0.00532251	0.0221602	-2.21029	ADCY10
0.650303	3.24135	2.22115	0.0281793	0.0777229	-4.18505	ANGPTL7
0.649003	1.08498	4.46674	1.78161e-05	0.000305069	2.72193	EFCAB13
0.647655	1.88474	4.20514	4.99268e-05	0.000655741	1.7517	ADAMTS17
0.646352	7.83028	4.29696	3.4934e-05	0.000504671	1.94697	RGS16
0.646322	-1.71999	2.71358	0.00761601	0.029144	-2.49465	NLGN1
0.645669	0.826107	4.06186	8.62714e-05	0.00097767	1.3034	KBTBD12
0.645165	-2.5278	2.34917	0.0204159	0.0606892	-3.27236	STRA6
0.64506	0.100275	3.42659	0.0008327	0.00538941	-0.677414	STRC
0.644988	2.65787	5.76549	6.22623e-08	4.27678e-06	7.96615	IKZF2
0.644039	-4.62282	3.53802	0.000570406	0.00404546	-0.376026	CCDC194
0.643716	0.140707	4.06504	8.52431e-05	0.000969695	1.29287	C3orf20
0.643088	5.64126	5.46109	2.52249e-07	1.21721e-05	6.54015	PIK3R1
0.642956	-4.39357	3.02871	0.00299592	0.0144462	-1.7463	NKD2
0.642196	4.3953	3.14192	0.00210517	0.0110271	-1.99267	PAPPA
0.642144	1.6472	3.02061	0.00307141	0.0147064	-1.94264	RTN4RL1
0.641211	-0.533834	2.67412	0.0085153	0.0316136	-2.60402	H2BC11
0.640848	-3.13788	2.36448	0.0196279	0.0589922	-3.24501	SALL1
0.64062	-0.160341	3.66062	0.000372549	0.00296452	0.00769026	GOLGA8T
0.64047	5.01601	3.24596	0.00150988	0.00856255	-1.69184	DNAJA4
0.638909	0.310228	3.80799	0.000220331	0.00199094	0.472075	CASZ1
0.6388	-1.48514	3.26586	0.00141564	0.00816853	-1.14075	FLACC1
0.638288	5.46887	5.07192	1.41796e-06	4.55578e-05	4.88195	RNF144B
0.637138	4.86082	4.15295	6.10208e-05	0.000758981	1.29592	TMOD1
0.637091	-2.89164	2.61011	0.0101806	0.0361422	-2.72798	LOC107985876
0.637087	-3.24471	2.38758	0.0184888	0.0562668	-3.19902	TSPYL6
0.636341	-2.55775	2.40944	0.0174656	0.053903	-3.15109	RORB
0.635807	0.148757	2.34754	0.0205016	0.0609034	-3.36242	ALX4
0.635752	-2.12432	2.63161	0.00959095	0.034583	-2.67834	FAM237B
0.635583	-1.16584	2.73822	0.00709888	0.0276438	-2.44178	C2orf73
0.634907	8.43746	6.06387	1.52121e-08	1.51263e-06	9.30306	BCL6
0.633752	1.72939	4.51913	1.44248e-05	0.000260998	2.90619	PCDH9
0.63373	-3.42722	2.70667	0.00776689	0.0295603	-2.51432	GPR62
0.633432	-2.63203	2.46804	0.0149661	0.0479815	-3.03068	PRSS37
0.633001	5.80985	3.75387	0.000267652	0.00229546	-0.0631026	ABL2
0.632659	-0.770759	3.19068	0.00180321	0.00983782	-1.32905	ERBB3
0.629862	-3.54215	2.58034	0.0110507	0.0383576	-2.79547	IL5
0.629523	8.8698	5.95926	2.50348e-08	2.16823e-06	8.83339	ARRDC3
0.629411	-3.2503	2.05306	0.0421967	0.105583	-3.83385	ITIH3
0.628109	-0.106172	3.71935	0.000302712	0.00251834	0.186894	ZNF573
0.627643	-3.17289	2.79671	0.005997	0.0242805	-2.30672	PAX6
0.627374	3.0662	5.19672	8.2159e-07	2.99989e-05	5.48293	PTPN22
0.627151	5.0301	5.42598	2.95634e-07	1.36954e-05	6.37417	PRICKLE2
0.62693	-2.1738	2.68739	0.00820283	0.0307079	-2.55466	HSD17B3
0.626851	-3.68941	2.92508	0.00410466	0.0182964	-2.00192	RRH
0.626499	-4.0872	2.76624	0.00654988	0.0259132	-2.37995	C10orf62
0.626104	-2.14351	2.20639	0.0292215	0.0798238	-3.54618	PKD1L2
0.625695	7.50017	7.86967	1.59897e-12	1.24637e-09	18.0934	ELL2
0.625156	-3.71716	2.7739	0.00640674	0.0254824	-2.36096	FGG
0.625086	-1.171	3.6582	0.000375728	0.00298188	-0.0438612	IZUMO4
0.624972	4.64539	4.47277	1.73901e-05	0.000299491	2.48299	USP2
0.624675	0.87794	4.41497	2.19161e-05	0.000354686	2.52924	OR14J1
0.624378	-2.94488	2.62174	0.00985782	0.035325	-2.70262	LHCGR
0.624327	4.3303	2.4772	0.0146058	0.0471041	-3.72983	GDF10
0.623953	-3.41081	2.61638	0.0100054	0.0356946	-2.71605	ERICH3
0.622624	3.95139	4.73868	5.8552e-06	0.000131544	3.54097	GDPD5
0.622348	-0.681757	3.79016	0.00023497	0.00209086	0.373539	CYP21A2
0.621993	0.951369	3.06663	0.00266467	0.0132004	-1.72531	TSLP
0.621599	-1.64443	3.06516	0.00267689	0.0132536	-1.65784	TSSK4
0.62056	3.66741	3.30965	0.00122728	0.0073131	-1.44736	SPRY4
0.620424	-0.23555	2.65677	0.00894053	0.032832	-2.65711	MYO18B
0.6201	-3.97911	2.56271	0.0115969	0.0397078	-2.83615	TFAP2C
0.619939	1.50226	4.4471	1.92763e-05	0.000323884	2.64883	ADHFE1
0.618932	1.31763	4.62243	9.46948e-06	0.000189696	3.2992	SEMA6D
0.618852	0.772836	4.33676	2.98783e-05	0.000448626	2.248	SH3RF2
0.618501	1.35623	3.55723	0.000533938	0.00385085	-0.348565	LRRK2
0.618496	1.13838	4.48739	1.63968e-05	0.000286639	2.79793	GOLGA8H
0.618349	1.7609	3.95579	0.000128283	0.00131884	0.901181	CD1D
0.618288	4.48427	4.5241	1.41376e-05	0.000257059	2.68171	BCL3
0.617363	7.05322	2.91009	0.00429312	0.0189062	-2.54222	OMD
0.617005	-1.48944	2.90781	0.00432247	0.0190074	-2.04306	TAS2R5
0.61694	6.18035	7.82189	2.06003e-12	1.46326e-09	17.8592	OSBPL9
0.616612	1.10544	2.01057	0.0465681	0.113557	-4.15698	BIRC7
0.616322	-1.71541	2.70729	0.00775326	0.0295306	-2.50881	TMC2
0.615935	4.02337	3.89463	0.000160738	0.00155704	0.408552	SMIM3
0.615491	-0.29952	3.49472	0.000661413	0.00452245	-0.484137	CCDC39
0.615478	1.12004	3.91269	0.000150419	0.00148334	0.801785	HOXA13
0.615418	-4.25648	2.8892	0.00456914	0.0197911	-2.08962	XKR4
0.614853	-2.55487	2.57515	0.0112089	0.0387342	-2.80302	FAM166B
0.61479	4.48769	4.23111	4.51543e-05	0.000610963	1.58248	JAK2
0.614544	5.27671	5.09885	1.26123e-06	4.15689e-05	4.98854	ALPK3
0.61411	-0.832922	3.73554	0.00028576	0.00241087	0.199938	SLC26A5
0.613742	2.0686	4.25527	4.11084e-05	0.000569246	1.91505	RGS17
0.613403	-0.143677	2.39993	0.0179046	0.0549911	-3.22781	PLGLB2
0.61203	6.72591	4.24799	4.22902e-05	0.000582766	1.70955	NR4A2
0.611315	-3.75761	2.2832	0.0241426	0.0690537	-3.41041	POTEC
0.610633	5.56741	6.7281	5.85952e-10	1.32695e-07	12.3829	EPS8
0.610344	2.34761	4.41916	2.15534e-05	0.000350644	2.48323	NALCN
0.610135	-1.88483	2.48251	0.0144003	0.0467022	-2.99691	USH2A
0.610022	-3.14718	2.34556	0.0206059	0.0611193	-3.283	GABRB1
0.609872	2.00362	1.99784	0.0479499	0.116307	-4.35931	ADGRD1
0.608978	6.08499	7.62874	5.70842e-12	3.30131e-09	16.8717	RRM2B
0.608843	9.62182	3.12392	0.00222801	0.011512	-1.78287	DNAJB1
0.608745	-2.01358	2.04702	0.0427957	0.106579	-3.83439	SBK3
0.607342	1.65718	4.22567	4.61152e-05	0.00061953	1.84411	MYO15A
0.606386	0.309829	2.80388	0.00587322	0.0239036	-2.34444	CST6
0.606192	-2.99983	2.16825	0.0320734	0.0856436	-3.62339	LOC105373989
0.606012	7.45683	2.70801	0.00773751	0.0294927	-3.04222	NFATC2
0.604495	-1.13801	2.99779	0.00329369	0.0154822	-1.82361	CDSN
0.604359	2.00338	4.60836	1.00316e-05	0.000198945	3.22666	CFAP54
0.604242	-2.93107	2.62389	0.00979914	0.0351619	-2.69788	LRRD1
0.60318	2.34628	4.98865	2.03192e-06	5.88005e-05	4.69287	PAIP2B
0.601356	-0.897117	2.79413	0.00604203	0.0244132	-2.31561	MASP1
0.601087	3.026	4.58474	1.10487e-05	0.000214374	3.02766	GOLGA8O
0.601048	-1.76338	2.74164	0.00702975	0.0274335	-2.43116	BATF2
0.599978	7.74314	5.91917	3.02653e-08	2.43503e-06	8.63333	SLC25A37
0.599898	-2.74406	2.30704	0.0227318	0.065853	-3.35692	KCNK3
0.59964	4.8831	5.75949	6.40278e-08	4.33166e-06	7.84316	REV3L
0.599451	-0.98253	2.58715	0.0108458	0.0378958	-2.78282	TPO
0.599369	2.30715	4.98722	2.0444e-06	5.8926e-05	4.68964	TTN
0.599238	-4.48895	2.37247	0.0192268	0.0579909	-3.24024	SPDYE13
0.59906	-2.09503	2.3234	0.0218068	0.0638082	-3.32091	MYOZ2
0.59883	2.65639	4.64072	8.78408e-06	0.000179363	3.28794	IRX5
0.598161	-2.97975	2.44758	0.0157998	0.0498871	-3.07479	NXPE4
0.597776	-3.18173	2.28557	0.0239987	0.0687409	-3.40151	FAM186A
0.597057	1.97946	3.23407	0.00156894	0.00881019	-1.39371	LIMS2
0.596282	-0.189299	4.21748	4.76011e-05	0.000633551	1.77129	CYP2E1
0.59626	-2.04165	2.16198	0.0325647	0.0866974	-3.62811	TMEM255A
0.595998	-0.861754	2.7546	0.00677317	0.0266409	-2.40841	MPIG6B
0.595905	0.759384	3.63413	0.000408809	0.0031673	-0.0728179	CHRFAM7A
0.595589	-1.015	2.24216	0.0267505	0.0745916	-3.48975	H1-3
0.595561	-2.1325	2.8819	0.00466936	0.0201086	-2.105	C21orf62
0.595023	5.56147	5.03354	1.67438e-06	5.14011e-05	4.72513	LRP4
0.594502	3.48263	2.54473	0.012179	0.041244	-3.49319	ALCAM
0.593889	-3.23492	2.29819	0.0232469	0.067016	-3.37722	IRGM
0.593639	10.1213	3.6694	0.000361216	0.00289102	-0.105122	HSP90AA1
0.593447	4.05749	3.36849	0.00101089	0.00627678	-1.30215	SGCD
0.593126	2.04921	2.00971	0.0466603	0.11372	-4.35274	ARL17B
0.592573	-3.56833	2.79421	0.00604067	0.0244132	-2.31335	MAGEA8
0.592529	-4.36769	2.90819	0.00431758	0.0189906	-2.04396	TMCO5A
0.592497	-1.40967	2.04697	0.0428011	0.106579	-3.83396	PLCL1
0.592143	-0.860411	3.41941	0.000853004	0.00549897	-0.712249	TREX2
0.591997	-3.59541	2.45993	0.0152919	0.0487384	-3.05243	PDE6C
0.591856	-1.28378	2.42286	0.0168627	0.0524668	-3.1232	C9orf131
0.591738	1.97734	2.16488	0.0323364	0.0862418	-4.03204	F3
0.591423	1.3251	4.5493	1.27643e-05	0.000238373	3.02702	ZNF763
0.591001	-3.2943	2.34687	0.0205368	0.0609876	-3.28134	LYG2
0.590909	7.94826	5.37925	3.64846e-07	1.60415e-05	6.26441	ACKR3
0.58899	2.02292	3.54411	0.000558591	0.00399299	-0.470469	AKAP6
0.588097	1.97473	5.25856	6.2516e-07	2.41549e-05	5.81115	RNF207
0.587878	-1.55331	2.97862	0.00349184	0.0161803	-1.87181	LOC105369669
0.587638	-0.944483	2.48593	0.0142695	0.0463867	-3.001	KLHL30
0.587415	-0.419858	2.12346	0.0357277	0.0930775	-3.75124	CAVIN2
0.586867	0.291715	3.57174	0.000507847	0.0037041	-0.25301	TMEM88B
0.586574	7.11354	3.48444	0.00068494	0.00463907	-0.866054	ICAM1
0.585838	-1.31089	2.22916	0.0276267	0.0764995	-3.50486	LOC100505502
0.585082	0.114397	3.64336	0.000395813	0.00308796	-0.0387877	H4C14
0.58496	2.5594	4.34077	2.94097e-05	0.000443446	2.16984	ZNF493
0.58487	4.45516	3.57619	0.000500091	0.00365646	-0.66971	PLPP3
0.584778	1.41349	2.04702	0.0427954	0.106579	-4.14657	TSPAN15
0.584061	1.44044	2.1615	0.0326026	0.0867854	-3.92829	PRDM1
0.583894	-2.22271	2.62937	0.00965108	0.0347439	-2.68371	SPDYE21
0.582091	2.4277	5.98058	2.26256e-08	2.00808e-06	8.93255	SATB2
0.581991	-3.50767	2.17524	0.0315335	0.0845799	-3.6144	SHOC1
0.581731	1.46404	4.67731	7.55377e-06	0.000159698	3.50654	B4GALNT2
0.581697	-3.04162	2.10235	0.0375711	0.0965561	-3.74436	MEFV
0.581544	-0.140626	4.21572	4.79255e-05	0.00063598	1.76915	TRIM17
0.580988	4.28939	2.61722	0.00998199	0.0356454	-3.39137	CCDC144A
0.580959	1.23324	2.80653	0.00582796	0.0237733	-2.43539	GATA6
0.580048	2.17909	6.13445	1.08438e-08	1.16661e-06	9.62121	ACER2
0.57982	1.38284	3.5278	0.000590756	0.0041501	-0.438303	MYH7B
0.579737	-0.51357	3.48947	0.000673321	0.00457767	-0.504772	MGAT4C
0.579594	7.00149	4.0326	9.63164e-05	0.00106328	0.950474	DNAJB4
0.579369	3.23245	7.30292	3.12508e-11	1.21797e-08	15.2311	IKZF4
0.578915	4.31133	4.23086	4.51975e-05	0.000611086	1.58705	PLEKHA7
0.578697	5.67524	2.10698	0.0371595	0.0957865	-4.5212	MAFB
0.578166	0.284925	4.14513	6.28751e-05	0.000774725	1.56566	CACNB4
0.577789	0.134425	2.70656	0.00776925	0.0295603	-2.56387	RBM14-RBM4
0.577586	-1.15841	3.07146	0.002625	0.0130471	-1.63971	LOC105373102
0.577553	3.16881	3.95027	0.000130934	0.00133906	0.690838	SHISA2
0.577135	-1.78652	2.52936	0.0126969	0.0425475	-2.89796	A1BG
0.576696	5.11344	5.9695	2.38478e-08	2.09071e-06	8.79639	YPEL2
0.576579	0.75944	2.68488	0.00826116	0.0308747	-2.67212	ZNF667
0.575461	3.2109	3.51052	0.000626717	0.00434317	-0.76785	CCN3
0.574563	-0.742784	3.14285	0.00209897	0.0110124	-1.45423	DMBT1
0.573955	-4.08919	2.58658	0.0108629	0.0379336	-2.78502	ONECUT1
0.573887	-0.74996	2.96438	0.00364599	0.016726	-1.9072	MYEF2
0.573667	3.47576	3.91049	0.000151638	0.0014889	0.514743	KCNS3
0.57343	1.62088	2.145	0.0339275	0.0894884	-3.99274	NECTIN4
0.573237	-4.22134	2.635	0.00950096	0.0343482	-2.67903	CYP2C8
0.573046	0.735881	6.10214	1.26642e-08	1.31239e-06	9.227	ZNF491
0.571734	4.05489	3.75225	0.000269202	0.0023026	-0.0747604	ITGA6
0.571715	1.11604	3.81099	0.000217961	0.00197353	0.470787	CHRM3
0.571326	-0.33051	2.76789	0.00651879	0.0258217	-2.39301	TBX4
0.570469	0.396147	2.85579	0.00504436	0.0213593	-2.22119	GRIA3
0.570306	7.26443	4.49831	1.56906e-05	0.000277965	2.66971	SPEN
0.57018	4.39576	6.02289	1.84994e-08	1.77095e-06	9.04279	SCML1
0.570083	1.55789	5.53844	1.77468e-07	9.64134e-06	6.9646	ZFP28
0.570023	3.53904	2.86307	0.00493715	0.0210445	-2.69539	NCR3LG1
0.569831	2.70202	4.96225	2.27569e-06	6.34503e-05	4.5562	DGKG
0.569516	0.519782	2.51653	0.0131447	0.0436888	-3.03437	PCDH20
0.569256	-2.68305	2.32689	0.0216133	0.063366	-3.31759	LDHAL6B
0.569234	-4.43457	2.91509	0.00422948	0.0186994	-2.02739	H2BC13
0.569052	4.32082	3.9691	0.000122098	0.0012675	0.651425	ZMAT1
0.568958	1.9135	3.17393	0.00190208	0.0102434	-1.55218	KCNK15
0.56806	6.93201	5.7528	6.60567e-08	4.40247e-06	7.8637	ZBTB21
0.568052	5.12614	5.35541	4.06016e-07	1.73382e-05	6.07049	SLC19A2
0.567911	-3.26003	2.27385	0.0247161	0.0703679	-3.42491	SDR42E2
0.567808	7.57325	3.87167	0.000174832	0.00165315	0.425673	LPP
0.567215	0.097709	2.99954	0.00327613	0.0154078	-1.83968	TMPRSS4
0.56675	-4.76002	3.41541	0.000864532	0.00553152	-0.720344	PTPRT
0.566303	-2.67601	2.51359	0.013249	0.0439215	-2.93531	RBFOX3
0.566263	1.32545	5.02152	1.76361e-06	5.33033e-05	4.83402	ZNF793
0.566178	6.96218	4.67847	7.51751e-06	0.000159119	3.35103	KLF9
0.565391	-0.23435	2.63608	0.00947238	0.0342726	-2.70283	ELF3
0.565348	-4.34661	2.85062	0.00512179	0.0215613	-2.18246	NXPE1
0.565337	2.22366	3.97791	0.000118166	0.00123455	0.925328	H4C15
0.565329	-1.05393	2.45013	0.0156939	0.0496734	-3.07222	H3C10
0.565134	1.51274	4.08327	7.9565e-05	0.000923263	1.35759	HOXD9
0.56497	0.0836398	3.04143	0.00288081	0.0140041	-1.73057	GPR61
0.56452	-0.0365125	3.12602	0.00221334	0.0114552	-1.5049	ISLR2
0.564344	-2.96513	2.2626	0.0254223	0.0718463	-3.44476	FNDC11
0.56392	6.30416	5.28053	5.67088e-07	2.24805e-05	5.78447	TNFRSF10D
0.563757	2.9631	5.58244	1.45124e-07	8.25964e-06	7.14443	ZNF660
0.56338	-1.66782	2.55162	0.011953	0.0406705	-2.85022	TMEM92
0.563194	-2.95391	2.2041	0.0293865	0.0801768	-3.5562	HAND2
0.563164	-2.50349	2.55515	0.0118384	0.0403727	-2.84603	ANO2
0.563108	1.82726	6.13553	1.07876e-08	1.16661e-06	9.59611	ZNF433
0.563065	0.781987	3.88596	0.000165927	0.00159418	0.722908	PCDHGB3
0.562957	6.89786	5.92778	2.90587e-08	2.37884e-06	8.65001	FOXO3
0.562811	2.79211	5.30218	5.14994e-07	2.09029e-05	5.95347	HSPA12A
0.562549	-0.20664	4.19633	5.16528e-05	0.000672499	1.69815	ZNF90
0.562478	-2.70113	2.34471	0.0206508	0.0612015	-3.28236	SPDYE5
0.56238	3.00467	4.42862	2.07544e-05	0.000341362	2.43886	AMY2B
0.562305	2.07049	5.84899	4.21245e-08	3.20003e-06	8.33855	CEACAM19
0.561946	3.30432	4.99886	1.94458e-06	5.69647e-05	4.64397	ESR1
0.561576	2.64073	4.01233	0.000103921	0.00112574	0.983099	RTL5
0.561319	-2.13543	2.16037	0.032692	0.0869589	-3.63204	MSTN
0.561176	-0.107054	3.59027	0.000476288	0.00353359	-0.201775	DCST2
0.561101	7.12393	2.32886	0.0215051	0.0631313	-3.96384	LTBP1
0.560954	-2.72113	2.14598	0.0338473	0.08936	-3.66272	RIMS4
0.55995	3.97206	4.712	6.54233e-06	0.000143387	3.43551	DNAJC27
0.559286	4.56697	3.55818	0.000532186	0.00384409	-0.730053	IGFBP6
0.558792	3.09313	5.92983	2.87779e-08	2.36665e-06	8.68025	ENOX1
0.558753	-2.81649	2.52126	0.0129779	0.0433108	-2.9196	FSCN3
0.558564	-4.42185	2.79417	0.00604127	0.0244132	-2.31632	OCM
0.558313	-0.62569	3.20894	0.00170089	0.0094087	-1.27987	TPH1
0.558011	4.20974	4.423	2.12256e-05	0.000346254	2.30594	GLRX
0.557038	-0.735447	2.3056	0.022815	0.0660573	-3.37841	PKP3
0.55682	4.59337	5.44392	2.72634e-07	1.27952e-05	6.45098	CDKL1
0.556032	-3.96498	2.69476	0.0080336	0.0302704	-2.54346	UPB1
0.555349	6.11931	2.56167	0.0116298	0.0398051	-3.491	CSF1
0.555295	-4.4553	2.78849	0.00614184	0.0247278	-2.32983	UPP2
0.555173	1.21083	3.56004	0.000528791	0.00382573	-0.325107	NEXN
0.554654	5.52867	4.87697	3.27359e-06	8.50564e-05	4.08365	SERPINB9
0.554265	6.85549	6.01773	1.896e-08	1.78562e-06	9.05853	FNIP2
0.553384	4.78285	5.18821	8.52949e-07	3.08923e-05	5.3562	CHORDC1
0.553357	1.82417	3.74179	0.000279456	0.00237108	0.189363	TMIE
0.55261	4.36162	5.64803	1.07342e-07	6.50143e-06	7.35075	ZC3H6
0.552563	4.58225	2.34538	0.0206157	0.0611219	-4.03877	MYO1B
0.552416	6.27869	2.85846	0.00500477	0.0212524	-2.73019	ANGPTL4
0.55236	-2.4849	2.48197	0.0144211	0.0467187	-3.00114	TRIM72
0.552259	-1.73623	2.3773	0.0189884	0.0575042	-3.21153	NSUN7
0.552232	-1.88581	2.49175	0.0140492	0.0458785	-2.97777	PKHD1L1
0.551882	6.96459	5.93389	2.82309e-08	2.3503e-06	8.67944	SLC25A36
0.551789	1.59894	2.63219	0.00957568	0.0345349	-2.91671	ADM2
0.551191	-4.69479	2.58632	0.0108707	0.0379439	-2.79061	STMN2
0.550873	-1.7644	2.67394	0.00851968	0.0316164	-2.58362	KCNH1
0.550794	1.97608	4.07672	8.15609e-05	0.000937725	1.29621	ZNF519
0.549925	4.68625	6.06306	1.52714e-08	1.51263e-06	9.22423	TMEM30B
0.549207	2.34619	4.93601	2.5461e-06	6.91608e-05	4.48235	NPIPB9
0.549016	-3.01665	2.10705	0.0371532	0.0957841	-3.73577	SRMS
0.548923	3.83922	4.80656	4.40698e-06	0.00010648	3.81994	SYNE3
0.548284	3.21954	3.26203	0.00143335	0.00823625	-1.52596	IL17D
0.54787	-2.67115	2.14155	0.0342104	0.0900226	-3.67056	PCDHA10
0.547694	4.80496	2.35894	0.0199098	0.05957	-4.01062	SRGN
0.547133	0.210285	3.69189	0.000333654	0.00271898	0.109746	C9orf47
0.546708	-2.23336	2.3899	0.0183777	0.0560109	-3.1893	RHBDL3
0.546421	-3.38509	2.1123	0.036692	0.0948977	-3.72926	LRP1B
0.545785	0.688935	2.0213	0.0454292	0.111462	-4.06668	ADCY4
0.545247	5.27003	4.79985	4.53309e-06	0.00010894	3.7661	NAV2
0.545007	-1.38736	3.08846	0.00248969	0.0125409	-1.59866	LOC105377805
0.544366	-0.573574	2.09592	0.0381486	0.0976431	-3.78792	FGF9
0.543502	2.01301	2.50095	0.0137068	0.0450149	-3.30704	ATP8B1
0.543291	-0.73244	2.58224	0.0109931	0.0382168	-2.80004	GOLGA6B
0.543119	-0.131623	3.8833	0.000167548	0.00160631	0.691305	GOLGA8J
0.542741	-0.229033	2.42476	0.0167788	0.0522784	-3.16562	SMCO3
0.54274	3.91864	4.85015	3.66724e-06	9.30123e-05	3.98996	ZNF471
0.541618	-3.48835	2.20622	0.0292342	0.0798463	-3.55622	NKAIN2
0.540913	5.93433	3.53642	0.000573539	0.00405618	-0.767954	FOXC2
0.540807	6.33547	4.69401	7.04921e-06	0.00015099	3.38358	ARID5B
0.540498	-2.02968	2.01947	0.0456218	0.111719	-3.88293	ETV7
0.540288	3.8448	2.89637	0.00447262	0.0195288	-2.64023	NTN4
0.540211	4.26191	5.61797	1.23279e-07	7.31838e-06	7.22058	TXLNG
0.540089	8.22766	6.17741	8.81643e-09	1.01321e-06	9.82048	FOXC1
0.539806	2.75589	4.70065	6.85782e-06	0.000148666	3.51229	ZNF891
0.539752	5.15821	4.01329	0.000103549	0.00112307	0.801183	SOX4
0.5397	-0.188662	3.17476	0.00189708	0.0102227	-1.37191	KY
0.539569	0.443273	4.00867	0.000105353	0.00113508	1.11923	LOC100133315
0.539563	4.9622	3.15762	0.00200314	0.010647	-1.95313	TF
0.539241	-1.29512	2.86022	0.00497892	0.0211722	-2.1565	PITX3
0.539099	3.13885	3.79622	0.000229893	0.00205665	0.172098	APOL6
0.539091	0.652771	3.78311	0.000241007	0.00212741	0.394895	LRRC24
0.539021	5.81789	4.956	2.33741e-06	6.48687e-05	4.41407	SBNO2
0.538359	1.78609	2.66814	0.00865975	0.0319777	-2.86369	AQP7
0.538331	-0.764998	2.55865	0.0117262	0.0400813	-2.85036	H2AC15
0.538059	-1.01465	2.17159	0.0318144	0.0851297	-3.62201	TSHB
0.537662	3.24639	5.93463	2.81327e-08	2.3503e-06	8.69283	TTLL7
0.537449	-0.307928	3.06721	0.00265989	0.0131856	-1.65249	OR5AS1
0.537121	8.06221	5.79599	5.40002e-08	3.86541e-06	8.08697	FOSL2
0.537061	-2.81261	2.39398	0.018184	0.0556129	-3.18399	HORMAD2
0.536491	4.85957	3.87667	0.00017166	0.00163406	0.322971	ZNF483
0.536454	1.00865	3.54169	0.000563258	0.00401955	-0.366311	EFNA5
0.536191	8.23879	3.7698	0.000252809	0.00220767	0.120916	INHBA
0.536062	-0.84972	3.02587	0.00302223	0.0145301	-1.75343	CDHR4
0.536053	4.17332	5.9114	3.13967e-08	2.47965e-06	8.53918	MINDY2
0.535982	-1.20259	2.29764	0.0232794	0.0670986	-3.37462	RASGRP1
0.535162	-1.44641	2.39272	0.0182435	0.0557473	-3.18092	OMG
0.534854	-1.77227	2.58526	0.0109022	0.0380042	-2.77829	CTXND1
0.534754	7.30213	3.30813	0.00123338	0.00733364	-1.39654	NFKBIZ
0.534558	-4.53487	3.07454	0.00260004	0.0129518	-1.63032	OR3A3
0.534138	2.7285	5.36202	3.94165e-07	1.70691e-05	6.21314	RNPC3
0.533899	2.9862	4.28571	3.65064e-05	0.000521503	1.9119	CGAS
0.533795	-0.0559121	2.91559	0.00422316	0.0186761	-2.04496	H2BC18
0.5336	-3.26116	2.21188	0.0288302	0.0790152	-3.54376	CCDC200
0.533522	4.50429	4.05018	9.0156e-05	0.00101273	0.930803	ZNF844
0.533501	3.65389	5.48052	2.30982e-07	1.15996e-05	6.64888	CACNA1A
0.532889	-1.99096	2.50507	0.013556	0.0446906	-2.95041	CC2D2B
0.532622	2.02098	5.03471	1.66596e-06	5.13758e-05	4.89662	CFAP300
0.532584	3.1328	7.34482	2.51506e-11	1.0486e-08	15.4389	PUS10
0.532334	1.24792	3.73837	0.000282891	0.00239343	0.231708	OR6C74
0.531585	-4.37316	2.84799	0.00516169	0.0216668	-2.18889	C1orf105
0.531339	1.46949	4.88266	3.19546e-06	8.36323e-05	4.29477	PCDHA4
0.531189	4.34888	5.39644	3.37723e-07	1.51368e-05	6.25044	TLE4
0.530719	-3.45198	2.10953	0.0369348	0.0953581	-3.73494	LOC100652777
0.530189	4.28181	4.77852	4.95729e-06	0.000116024	3.6845	LRIF1
0.529188	1.39678	4.83103	3.97553e-06	9.85799e-05	4.09256	PABPC5
0.529164	-2.74263	2.3337	0.021241	0.0624277	-3.30453	ZNF705E
0.528065	-0.138166	2.15352	0.033238	0.0881756	-3.71638	FSIP2
0.527621	3.52964	4.77163	5.10238e-06	0.000118799	3.70731	RGL3
0.527449	-3.96795	2.55234	0.0119296	0.0406372	-2.85879	RAB40AL
0.527378	1.54042	2.04612	0.0428854	0.106725	-4.16525	MRAP2
0.52727	-3.24456	2.02105	0.0454549	0.11151	-3.8903	CYP3A43
0.52651	2.42097	3.62125	0.000427626	0.00328048	-0.282534	DYNLT4
0.526434	-3.28958	2.2169	0.0284757	0.0782706	-3.53448	PKD2L2
0.52617	3.06994	2.08929	0.038752	0.0989243	-4.41733	MT1M
0.525917	1.41501	5.64015	1.11313e-07	6.67434e-06	7.37791	ZNF799
0.525871	4.61289	6.75363	5.15478e-10	1.21566e-07	12.4998	CBLB
0.525556	2.07205	3.24396	0.00151967	0.00859997	-1.37393	ZNF208
0.525168	-4.26573	2.47319	0.0147626	0.0474904	-3.02994	HPSE2
0.524405	2.57091	5.76629	6.20307e-08	4.27678e-06	7.97465	NOD1
0.524316	1.53275	4.90181	2.9458e-06	7.83565e-05	4.37093	ANKAR
0.524274	6.60814	5.33542	4.44021e-07	1.83843e-05	6.02847	SOX5
0.523634	0.834896	3.60356	0.000454801	0.00342372	-0.167969	LBX2
0.523399	3.79452	5.67846	9.32722e-08	5.8468e-06	7.50956	PRKAG2
0.523379	4.29114	4.06659	8.47466e-05	0.000965271	0.996155	LONRF3
0.523041	-0.69945	2.31186	0.0224559	0.0653129	-3.36741	ZNF488
0.522871	1.86802	3.34435	0.00109492	0.00666544	-1.04901	MAP3K5
0.522837	3.17015	3.486	0.000681304	0.00461967	-0.836166	ZNF117
0.52277	5.07163	4.62808	9.25254e-06	0.000186913	3.08288	SGMS2
0.522598	1.82543	4.23964	4.36833e-05	0.000595682	1.88508	ZNF713
0.522582	4.27071	4.67198	7.72191e-06	0.000162106	3.26326	DGKH
0.521923	0.184376	3.14235	0.00210232	0.0110206	-1.4675	SLFN12L
0.521384	3.07055	4.64749	8.54256e-06	0.000175632	3.26817	JUP
0.521336	4.70522	7.07934	9.88118e-11	3.16339e-08	14.0997	CYRIA
0.521192	0.526279	2.86632	0.00488985	0.0209126	-2.20293	NPC1L1
0.520706	-2.01408	2.0596	0.0415556	0.104343	-3.81277	C13orf46
0.520569	6.22339	5.91951	3.02167e-08	2.43503e-06	8.59298	RETREG1
0.519961	6.74395	5.33888	4.37197e-07	1.81615e-05	6.04814	HIPK3
0.519876	-2.31704	2.33387	0.0212318	0.0624211	-3.3019	CNR2
0.519607	3.74862	8.45048	7.10621e-14	1.15818e-10	21.1212	MAGI2
0.519143	5.09872	2.45894	0.0153322	0.0488061	-3.7793	TPPP3
0.519105	-2.38949	2.25787	0.0257243	0.0724791	-3.45053	CXCR6
0.51903	2.59487	2.98292	0.00344645	0.0160239	-2.20905	MX1
0.518498	3.87462	2.74644	0.00693359	0.0271225	-3.03574	C12orf75
0.518491	7.44569	5.45965	2.53905e-07	1.22014e-05	6.5919	ETS1
0.518209	2.17046	4.14368	6.32246e-05	0.000778496	1.51022	CORO6
0.518165	-2.84041	2.34755	0.0205012	0.0609034	-3.27756	DNASE1L2
0.517391	4.67641	3.04652	0.00283589	0.0138421	-2.27056	IFITM1
0.517102	10.6547	4.99825	1.94967e-06	5.70206e-05	4.74628	AHNAK
0.517079	-0.50056	3.4381	0.000801102	0.00524358	-0.650981	FSD2
0.51681	-2.27195	2.16075	0.0326615	0.0868906	-3.63258	GNRH2
0.516048	1.80253	3.3173	0.00119685	0.0071691	-1.11727	CRACD
0.515727	5.64476	3.16489	0.00195751	0.0104571	-1.91178	GBP2
0.515664	-4.59835	2.73916	0.00707986	0.027593	-2.4455	OR2C3
0.51561	4.67988	2.74995	0.00686408	0.0269276	-3.06888	BMP6
0.515196	0.915941	3.9549	0.000128706	0.00132156	0.947091	LOC107984512
0.514446	0.229288	3.47739	0.000701517	0.00471841	-0.53091	KL
0.514405	5.65701	6.4162	2.75627e-09	4.15952e-07	10.8872	PLAGL1
0.514205	3.33566	2.88428	0.00463645	0.0200102	-2.60768	AKAP12
0.512617	7.64998	3.49322	0.000664798	0.0045352	-0.808173	RGS2
0.512556	3.62096	2.65908	0.00888283	0.032667	-3.22768	ZBED6
0.512294	-1.33781	2.71304	0.00762768	0.0291825	-2.49654	MYLK3
0.512257	3.31326	4.39766	2.34796e-05	0.000374172	2.28656	PPM1L
0.512058	-4.33269	2.432	0.0164623	0.0515162	-3.11671	INSL3
0.510633	-2.80957	2.20705	0.0291746	0.0797198	-3.54986	OR2M3
0.509652	-1.95662	2.74653	0.00693196	0.0271225	-2.42051	CFAP97D1
0.509492	3.9999	3.7808	0.000243013	0.00214195	0.0261984	CACHD1
0.509016	8.69812	3.58962	0.000477371	0.00353795	-0.439141	IER5
0.508846	-4.07595	2.30367	0.0229268	0.0662954	-3.3737	OR5H1
0.508592	1.76471	2.42809	0.0166326	0.0518887	-3.42102	HIC1
0.508151	-3.8308	2.02081	0.04548	0.111556	-3.89687	CASKIN1
0.507474	-0.254094	2.74083	0.00704597	0.0274848	-2.45867	LOC107987457
0.507448	3.45748	3.05382	0.00277262	0.0136223	-2.16099	KCNE4
0.50729	2.09685	4.53434	1.35633e-05	0.000248531	2.94235	HOXD4
0.506942	5.11246	5.26749	6.00874e-07	2.35207e-05	5.69377	CDK17
0.50667	3.40442	3.60712	0.000449206	0.00339518	-0.483829	H2BC4
0.506559	-0.431479	3.34744	0.0010838	0.00662022	-0.902799	TMEM74
0.506205	-1.42097	2.68923	0.00816011	0.030612	-2.54958	PEX5L
0.50555	5.49475	3.84457	0.000192974	0.0017889	0.226987	STC2
0.505032	7.21833	4.63023	9.171e-06	0.00018566	3.17335	CEBPB
0.504955	14.0312	3.66427	0.000367804	0.00293327	0.00600772	COMP
0.504458	-2.31529	2.28435	0.0240729	0.0688762	-3.399	ATP6V1B1
0.504105	3.36028	5.22508	7.25018e-07	2.73625e-05	5.57998	FRK
0.503864	-4.6252	2.86262	0.00494368	0.0210623	-2.15492	FBXO40
0.503557	0.223313	2.05124	0.0423761	0.105899	-3.94489	TBC1D3K
0.503393	3.0638	5.25023	6.48683e-07	2.49562e-05	5.71298	KRBA2
0.502974	-4.50347	2.41939	0.0170165	0.0528722	-3.14476	NTF4
0.502874	0.793078	3.28362	0.00133621	0.00778427	-1.10844	TBC1D3G
0.502855	1.00475	3.37235	0.000998008	0.0062126	-0.868038	ABCC6
0.50249	6.2817	3.57309	0.000505484	0.00369137	-0.634681	ARID5A
0.502444	3.16168	5.4239	2.98427e-07	1.37892e-05	6.4436	ZNF273
0.501482	-2.38708	2.65732	0.00892686	0.032802	-2.62253	PLAC8L1
0.501458	0.0433887	3.05876	0.00273049	0.0134523	-1.68283	SYN2
0.501198	-3.44582	2.25574	0.0258617	0.0727976	-3.4615	SLC39A5
0.501031	7.05301	3.76878	0.000253733	0.00221065	0.0473889	NAMPT
0.501019	-2.02326	1.99652	0.048095	0.116535	-3.92256	STAT4
0.501017	3.19996	3.30814	0.00123334	0.00733364	-1.38323	ABCA3
0.500917	4.16748	4.93071	2.60444e-06	7.03198e-05	4.30306	GAN
0.500877	-4.57745	2.67186	0.00856974	0.0317435	-2.59914	LOC102725191
0.500716	3.79278	2.92204	0.00414231	0.0184094	-2.56365	PREX2
0.500696	4.75965	4.36594	2.66273e-05	0.000410483	2.07807	VPS13A
0.50061	7.7996	2.95274	0.00377666	0.0171694	-2.38104	BAG3
0.499361	-2.93434	2.17359	0.0316598	0.08483	-3.61335	LOC401040
0.499176	2.73686	4.03204	9.65193e-05	0.00106454	1.04225	LOC107984203
0.498855	1.07411	2.65919	0.00888009	0.0326636	-2.76947	EBF3
0.498852	3.96396	5.92562	2.93566e-08	2.3923e-06	8.61244	ZNF841
0.498547	-0.268261	2.9526	0.00377835	0.0171706	-1.94433	SERPINE3
0.498444	6.57875	3.45338	0.000760886	0.0050355	-0.996884	AFF3
0.498412	0.152775	3.82156	0.000209778	0.00191687	0.50918	PCDHGA1
0.498383	3.11459	6.56876	1.29762e-09	2.39832e-07	11.6495	ZNF506
0.498146	-3.95491	2.19124	0.0303272	0.0821061	-3.58915	SEC14L5
0.497976	-0.0514368	3.20271	0.00173522	0.0095556	-1.29859	ANKK1
0.497494	7.59165	4.80019	4.52664e-06	0.000108931	3.85835	CCNL1
0.497371	2.37725	2.4366	0.0162644	0.0510304	-3.52699	HOMER2
0.497135	3.40149	4.2866	3.63805e-05	0.000520535	1.86442	RPS6KA2
0.496665	0.784993	2.84532	0.00520241	0.0217969	-2.2789	CCDC173
0.49647	0.0278058	3.03906	0.00290192	0.0140724	-1.73329	CLTRN
0.496192	4.21915	2.62257	0.00983497	0.0352572	-3.37313	GOLGA8R
0.496045	5.71857	5.06966	1.43194e-06	4.58427e-05	4.87776	CHD1
0.495696	2.76835	6.01347	1.93484e-08	1.80666e-06	9.07588	ZNF484
0.494167	3.42023	2.73944	0.00707406	0.0275764	-2.99811	MET
0.494156	5.2903	6.134	1.0867e-08	1.16661e-06	9.55606	SPATA13
0.494095	4.28903	2.78466	0.00621035	0.024897	-2.96685	DUSP10
0.493639	1.64346	2.60869	0.0102206	0.0362555	-2.97689	RNF150
0.493387	4.24609	3.46433	0.000733245	0.00488473	-1.01523	EVI2A
0.493169	-1.41571	2.53227	0.0125973	0.0423169	-2.89187	MEGF11
0.492885	6.09221	4.58029	1.12513e-05	0.000216664	2.92889	CPEB4
0.49271	1.2789	4.17745	5.55463e-05	0.000711818	1.69408	PRCD
0.492314	0.940362	4.50286	1.54051e-05	0.000275082	2.84599	HAS3
0.49171	3.13695	5.13614	1.07182e-06	3.66362e-05	5.22913	SCAI
0.491306	3.08565	2.77861	0.00632009	0.0252353	-2.83954	SLC7A11
0.491102	5.34804	4.65248	8.36871e-06	0.00017285	3.18376	SNTB2
0.491063	4.3614	4.8465	3.72422e-06	9.43047e-05	3.95456	ZIC4
0.489992	2.21477	3.74556	0.000275722	0.00234717	0.153902	RAB37
0.48951	-2.88275	2.2924	0.0235896	0.0678182	-3.38666	CALML6
0.489493	4.26795	4.36746	2.64675e-05	0.000409413	2.09536	CRYBG3
0.488719	6.50705	4.76252	5.30049e-06	0.000122616	3.66051	PNRC1
0.488679	4.1182	4.51069	1.49259e-05	0.000268025	2.64509	BAG2
0.488031	1.01023	2.27145	0.0248654	0.0706478	-3.62118	SPX
0.487614	1.84921	2.63985	0.00937356	0.034018	-2.93844	SYNPO2
0.487415	5.27103	5.57032	1.53406e-07	8.67592e-06	7.00637	TBX15
0.486776	6.0253	5.25583	6.32768e-07	2.43962e-05	5.66849	MAF
0.486531	0.829803	3.29766	0.00127638	0.00752531	-1.07063	NKAIN3
0.486425	-2.16334	2.05215	0.0422866	0.105764	-3.82745	OR11G2
0.486325	1.61422	3.87542	0.000172449	0.00163927	0.651575	PIWIL2
0.485998	-4.7428	2.01449	0.0461489	0.11275	-3.92264	TRIM6-TRIM34
0.485426	5.07897	3.58265	0.000489046	0.00359919	-0.651972	SLC16A7
0.485411	2.89393	2.62219	0.00984543	0.0352877	-3.19402	NDNF
0.485108	4.60518	5.34515	4.25112e-07	1.78763e-05	6.0246	ATXN7
0.485083	0.859352	2.35849	0.0199327	0.0596174	-3.41566	KIF5A
0.484387	1.76994	2.08138	0.0394828	0.100281	-4.1449	MSX1
0.484182	2.67149	4.54008	1.32512e-05	0.000244915	2.90588	LRRC8B
0.484144	2.67059	6.5063	1.76805e-09	3.04785e-07	11.3566	PSTPIP2
0.483948	1.50213	3.55005	0.000547293	0.00392946	-0.377801	OR10H1
0.483919	-3.52267	2.16803	0.0320908	0.0856518	-3.62833	ANKDD1B
0.483661	1.01743	3.91094	0.000151388	0.0014888	0.800796	ZNF772
0.48347	7.30369	3.89093	0.000162931	0.00157468	0.473451	RND3
0.483087	-4.86393	2.07955	0.0396536	0.10061	-3.8094	SETDB2-PHF11
0.482846	3.81291	5.26182	6.1618e-07	2.38593e-05	5.70036	ZNF529
0.482016	0.949747	2.67735	0.00843842	0.03139	-2.70747	DUOX2
0.481924	3.16739	3.64984	0.000386928	0.00304515	-0.310151	CASR
0.481729	2.78942	4.24433	4.28954e-05	0.000588276	1.79197	ZNF594
0.481403	-2.32771	2.04166	0.0433334	0.107557	-3.84724	DCDC2B
0.48124	2.56604	6.09697	1.29818e-08	1.33757e-06	9.45926	CPEB3
0.479828	-0.367554	2.84855	0.00515323	0.0216464	-2.19713	YPEL4
0.479099	2.49515	3.22213	0.00163042	0.00906645	-1.50934	CFAP91
0.479072	-4.60811	2.54292	0.0122388	0.041416	-2.88468	USP17L7
0.478966	1.27011	2.27193	0.0248357	0.0706116	-3.6626	GPR132
0.478598	1.91221	4.53688	1.34241e-05	0.000247346	2.96625	RSKR
0.478488	2.13932	4.04583	9.1645e-05	0.00102441	1.17376	CLHC1
0.477327	7.42241	4.56948	1.17582e-05	0.00022307	2.94745	NFIL3
0.47684	1.7889	3.19622	0.00177162	0.00970114	-1.46404	STX11
0.476575	7.95632	2.51884	0.0130628	0.0435354	-3.47356	THBS2
0.475556	0.0259011	2.97122	0.00357115	0.0164627	-1.90695	ERVW-1
0.475014	-4.2724	2.28156	0.0242423	0.0692835	-3.41954	ARL13A
0.47491	1.06403	3.41919	0.000853645	0.00550113	-0.733818	GPR75
0.474849	-4.92936	2.68844	0.00817846	0.0306487	-2.56464	TDRD15
0.474516	-3.10753	2.00873	0.0467656	0.113916	-3.9107	UPK3B
0.474377	0.0203585	2.82001	0.00560325	0.023056	-2.28275	ZNF404
0.473441	-3.7906	1.99695	0.0480482	0.116457	-3.938	TLX2
0.473397	5.7971	2.68366	0.00828946	0.0309547	-3.20959	ZNF66
0.473283	3.05569	5.06815	1.4413e-06	4.606e-05	4.9566	FBXO32
0.473007	1.45633	3.35714	0.00104961	0.00647312	-0.953505	FHDC1
0.472934	-0.351616	2.37978	0.0188668	0.0572325	-3.24917	ZNF229
0.472448	0.864627	3.76383	0.000258278	0.00224341	0.330694	ZNF625
0.472033	-1.18262	2.71932	0.00749251	0.0287697	-2.48339	LGALS4
0.471671	7.4344	2.35341	0.0201951	0.0602188	-3.89059	EGR3
0.471514	4.75874	2.34307	0.0207378	0.0613831	-4.04641	FILIP1L
0.471459	2.67519	3.99922	0.000109142	0.0011647	0.939548	ASTN2
0.471097	4.97902	4.28777	3.62139e-05	0.000518979	1.78761	NBEAL1
0.47102	0.540231	3.39141	0.000936687	0.00589432	-0.786643	ASAH2
0.470804	-1.01049	2.59915	0.0104935	0.0369021	-2.75391	KLKB1
0.470745	-4.92346	4.28303	3.68911e-05	0.000524908	1.9355	LOC105373091
0.470438	-0.656246	3.10836	0.00233952	0.0119564	-1.54346	PDZK1
0.470275	-0.822876	2.73758	0.0071119	0.0276697	-2.44717	ZNF382
0.469856	1.66069	2.89327	0.00451414	0.0196574	-2.26985	EPHA4
0.469742	3.81877	2.93568	0.00397606	0.0178661	-2.52826	HSF4
0.469688	2.75563	2.25095	0.026172	0.0734291	-4.01385	GALR1
0.469211	6.42105	4.17889	5.524e-05	0.0007084	1.43978	SLC38A1
0.469128	8.79009	3.89923	0.000158045	0.00153657	0.585345	ZFP36
0.468887	5.68653	4.52466	1.41058e-05	0.000256824	2.69834	ARHGAP29
0.468864	12.9309	2.97662	0.00351308	0.0162535	-2.02213	PRELP
0.468709	0.330148	3.96702	0.000123045	0.00127585	0.978456	YPEL1
0.468636	2.6032	2.34998	0.0203739	0.0605891	-3.76608	COL25A1
0.468558	3.14284	3.43869	0.000799508	0.00523888	-0.974721	ZNF91
0.468543	3.76782	4.94759	2.42309e-06	6.65255e-05	4.39675	TP53INP1
0.468274	-0.181878	2.28456	0.0240601	0.0688618	-3.45561	GABRE
0.467841	0.519147	2.64134	0.00933462	0.0339042	-2.7444	SPAAR
0.467504	1.70441	5.98817	2.18244e-08	1.95634e-06	8.919	ZCCHC18
0.467204	-1.72803	2.57406	0.0112424	0.0387975	-2.80242	LRRC7
0.467064	-0.280101	2.93146	0.00402675	0.0180209	-1.99644	LHX4
0.466873	-4.28146	2.07791	0.0398068	0.100913	-3.80207	GALNTL6
0.466677	8.32828	2.67858	0.00840923	0.0313171	-3.05907	PTGS2
0.466574	-3.83001	2.02769	0.0447626	0.110144	-3.88505	WDR38
0.466566	-3.72928	2.05117	0.0423837	0.1059	-3.84256	LOC107987044
0.466403	4.71294	6.63267	9.44263e-10	1.92372e-07	11.9133	PLSCR1
0.466225	5.04091	4.42417	2.11263e-05	0.000345262	2.29823	BTBD19
0.465818	11.2183	4.8306	3.98282e-06	9.86242e-05	4.08786	CCN2
0.465471	-1.86101	2.65411	0.00900732	0.0330164	-2.62809	PFKFB1
0.465144	4.08746	5.07053	1.42654e-06	4.57512e-05	4.88224	ZNF141
0.465067	3.99849	2.87832	0.0047191	0.0202888	-2.69991	ADIRF
0.464972	-0.128009	2.74638	0.00693494	0.0271225	-2.45089	EBLN2
0.46423	-1.58257	2.16979	0.0319536	0.0854099	-3.61054	CCDC141
0.464015	4.78458	5.65639	1.03284e-07	6.3197e-06	7.38222	TTLL4
0.463871	3.72539	6.15101	1.00128e-08	1.12899e-06	9.65959	TNRC6C
0.463868	2.58427	4.16282	5.87567e-05	0.000738703	1.52852	THAP9
0.46359	5.01366	4.82272	4.11733e-06	0.000101256	3.85232	ZNF83
0.463338	3.1484	2.73825	0.00709825	0.0276438	-2.95372	NPIPA3
0.463297	0.27669	3.55257	0.000542561	0.0039033	-0.309839	TSGA10
0.463134	5.39967	4.36951	2.62535e-05	0.000406805	2.10033	RBM12B
0.462597	1.57966	3.4449	0.000782973	0.00514935	-0.705637	OR1A1
0.462588	4.48831	6.48074	2.00592e-09	3.26636e-07	11.1866	COBLL1
0.46208	5.03053	3.32357	0.00117247	0.00705013	-1.46176	KCNQ5
0.461901	4.94335	7.4693	1.31582e-11	6.93822e-09	16.0552	DOCK5
0.460903	4.55447	5.82203	4.78051e-08	3.5991e-06	8.12562	SESN1
0.4609	-0.826224	2.31304	0.0223888	0.0651706	-3.35664	ECT2L
0.460813	0.243603	3.18814	0.00181789	0.0099001	-1.34498	PTK6
0.459838	4.42976	5.28272	5.61584e-07	2.23735e-05	5.76118	STARD9
0.459431	1.65983	3.22889	0.00159532	0.00891272	-1.35142	ZNF544
0.45942	4.21999	5.19228	8.37801e-07	3.04667e-05	5.38505	POU2F1
0.459272	4.53592	4.83826	3.85611e-06	9.69599e-05	3.91689	MOB1B
0.458824	4.47639	3.87389	0.000173416	0.00164497	0.318018	LMCD1
0.458733	-0.613918	2.24035	0.0268716	0.0748414	-3.51047	USP44
0.458394	2.63096	5.24846	6.53766e-07	2.50979e-05	5.74339	ZNF736
0.458217	-4.91883	3.81768	0.00021275	0.00193417	0.455287	PRAP1
0.457924	-2.99848	2.10228	0.037577	0.0965574	-3.74456	SMIM41
0.457833	-0.980927	2.07688	0.0399038	0.101116	-3.7939	LAX1
0.457684	9.2249	5.44489	2.71437e-07	1.27725e-05	6.57656	TSC22D1
0.457566	-3.13036	2.18963	0.0304465	0.0823308	-3.58493	CRX
0.456803	4.31481	3.00641	0.00320807	0.0151513	-2.37135	AXIN2
0.456474	6.30576	4.93713	2.53391e-06	6.89721e-05	4.35362	ANKRD28
0.456168	2.2558	3.02862	0.00299674	0.0144462	-2.01089	PLAAT3
0.455975	2.09022	3.62677	0.00041947	0.00323085	-0.209408	LOC105374301
0.455959	4.07931	4.85673	3.56667e-06	9.09577e-05	4.00859	CEP126
0.455891	8.53718	4.77866	4.95443e-06	0.000116024	3.81244	DDX3X
0.45578	5.22085	5.16361	9.50287e-07	3.36031e-05	5.25599	CLIC6
0.455212	0.764633	2.8381	0.00531401	0.0221454	-2.29329	BTBD16
0.454835	4.82868	4.03908	9.40022e-05	0.0010461	0.887505	ALS2CL
0.45474	3.90398	4.16305	5.8706e-05	0.000738583	1.36662	ZNF473
0.454677	2.716	4.63013	9.17481e-06	0.00018566	3.24701	EPOR
0.454465	1.98123	3.99923	0.000109138	0.0011647	1.03362	ZNF69
0.454325	4.13773	4.11599	7.02701e-05	0.000843242	1.18122	TNFSF9
0.454148	0.864059	2.0356	0.0439487	0.108543	-4.05876	TENM1
0.454049	-1.4209	2.09609	0.0381334	0.0976231	-3.74507	PM20D1
0.453919	4.47686	3.42045	0.000850029	0.00548572	-1.161	IGFL4
0.45363	1.0987	4.17091	5.69609e-05	0.000724019	1.67434	ZNF610
0.452771	4.69337	5.49088	2.20372e-07	1.13857e-05	6.65425	MAML2
0.45241	1.16841	2.08664	0.0389954	0.0993758	-4.01403	TMEM140
0.451827	4.5065	6.32588	4.2891e-09	5.69593e-07	10.452	RBMXL1
0.451827	4.71174	3.18572	0.00183201	0.00995886	-1.87233	MLF1
0.451689	5.08176	4.30294	3.41257e-05	0.000495574	1.8448	MYO15B
0.451679	4.49517	5.21199	7.68139e-07	2.85709e-05	5.45961	LCOR
0.451309	4.54581	4.61336	9.82819e-06	0.000195995	3.02613	ZNF397
0.451304	4.60996	4.30548	3.3788e-05	0.000493439	1.85428	CCDC71L
0.451107	6.37395	4.41088	2.22761e-05	0.000359789	2.29343	MAP3K8
0.450984	5.64971	3.65526	0.000379629	0.00300946	-0.399462	SESN3
0.450624	-2.19892	2.14232	0.0341474	0.0898832	-3.66616	UBQLNL
0.450521	4.05753	3.84712	0.000191193	0.00177685	0.247343	IPMK
0.450404	4.71056	5.44639	2.69604e-07	1.27532e-05	6.46049	CENPC
0.45007	5.06222	3.6844	0.000342602	0.00277675	-0.321609	KDM7A
0.449975	-4.14456	2.07111	0.0404494	0.10221	-3.81237	KDF1
0.449401	4.2623	4.50024	1.55692e-05	0.000276634	2.5987	BRWD3
0.449239	2.65598	2.64961	0.00912149	0.0333055	-3.07918	TFPI
0.449064	4.87207	6.81121	3.85821e-10	9.35691e-08	12.7795	MAP7D3
0.448979	2.2984	2.45483	0.0155	0.0491831	-3.45958	FOXA2
0.448977	3.27935	3.88471	0.000166683	0.00160059	0.457116	AMZ1
0.448416	5.97876	3.12813	0.00219869	0.0113925	-2.00374	MYC
0.448351	2.61553	2.89556	0.00448347	0.0195666	-2.44259	SRGAP1
0.448225	0.807055	2.5678	0.0114369	0.0393019	-2.94472	DIRAS3
0.447816	4.62206	5.02654	1.72579e-06	5.25313e-05	4.6829	STON1
0.447711	2.58396	2.74211	0.00702031	0.0274086	-2.83388	SAMD9
0.447669	-1.35793	2.08792	0.0388781	0.0991584	-3.76054	FAM240A
0.447556	4.38747	4.89766	2.99818e-06	7.94544e-05	4.16087	ZBTB25
0.447503	3.0305	3.62899	0.000416231	0.00320954	-0.353976	TMEM212
0.447437	3.80202	4.76072	5.34059e-06	0.000123225	3.64289	SP4
0.44733	1.80232	3.14408	0.00209084	0.0109861	-1.6094	ZC2HC1C
0.447286	-1.19428	2.16807	0.0320876	0.0856518	-3.61921	SLC16A11
0.447214	2.25632	4.40325	2.29636e-05	0.00036923	2.44202	ZNF737
0.447112	5.75994	3.75414	0.000267391	0.00229478	-0.0685467	RGPD8
0.447102	-2.12127	2.30348	0.0229379	0.0663169	-3.36069	LOC441155
0.447061	7.19781	3.32324	0.00117377	0.00705442	-1.36018	TIAM2
0.446956	0.247994	2.37594	0.0190551	0.0576378	-3.30481	APCDD1
0.44694	-4.49457	2.41507	0.0172102	0.0532525	-3.15387	H2AC16
0.446786	0.99829	3.40696	0.000889313	0.00566581	-0.764542	STX1B
0.446716	2.15143	3.67933	0.000348796	0.0028193	-0.0500257	OSGIN1
0.446015	4.54836	6.16846	9.20548e-09	1.05118e-06	9.71395	TRIM38
0.445939	5.71322	3.65364	0.000381794	0.00301783	-0.402365	LIMA1
0.445808	1.22572	3.47733	0.000701656	0.00471841	-0.572986	ZNF543
0.445671	-1.22386	2.03875	0.043628	0.108053	-3.85117	DNAH17
0.445654	0.894179	2.5291	0.012706	0.0425702	-3.04384	OR2A7
0.44517	5.64959	7.72986	3.35135e-12	2.07183e-09	17.3856	USP24
0.444996	0.196434	2.34071	0.020864	0.0616937	-3.37287	SYT8
0.444825	2.03252	3.01738	0.00310202	0.0148143	-1.99847	ZNF860
0.444795	4.4046	1.99383	0.0483928	0.117036	-4.76152	DYSF
0.444677	3.55996	4.25631	4.09424e-05	0.000568123	1.73829	KLHDC1
0.444477	-0.418393	2.56014	0.0116786	0.0399493	-2.8602	NEB
0.444459	4.90618	5.16409	9.48288e-07	3.35986e-05	5.25424	NCOA3
0.444428	7.22165	3.3095	0.00122789	0.0073131	-1.40011	MAB21L3
0.444189	6.36237	5.41604	3.09187e-07	1.41406e-05	6.36456	TACC1
0.4439	2.68079	2.06098	0.0414218	0.104094	-4.38229	ITIH4
0.443808	3.99339	5.11329	1.18433e-06	3.94915e-05	5.06549	MTERF2
0.443688	2.62804	3.41604	0.000862704	0.00552309	-0.954519	RUNX1T1
0.443592	1.30386	4.50235	1.54373e-05	0.000275357	2.85355	ZNF829
0.443069	2.81564	3.86887	0.000176626	0.00166661	0.47342	CLMN
0.443055	1.13549	3.17213	0.00191299	0.010285	-1.44683	HOXA6
0.442995	-0.351516	3.45091	0.000767278	0.00506099	-0.612173	SPDYE11
0.442831	0.934433	4.43946	1.98747e-05	0.000331146	2.61616	ZNF222
0.442823	1.52152	4.31582	3.24434e-05	0.000479115	2.17558	EVA1C
0.442707	-1.3889	2.39646	0.0180668	0.0553463	-3.17307	WFIKKN1
0.442635	4.38681	3.87256	0.000174261	0.0016495	0.31674	NKX3-1
0.44235	3.43765	4.19894	5.11346e-05	0.000667692	1.54305	GYPE
0.442244	5.71137	5.01479	1.81557e-06	5.45304e-05	4.6499	PHC3
0.442056	1.72099	3.67662	0.00035214	0.00283993	-0.00302204	LSMEM1
0.442012	2.06067	4.8751	3.2996e-06	8.56082e-05	4.26018	ZNF439
0.44186	6.73346	2.4562	0.0154438	0.0490743	-3.70664	ITPRIP
0.441708	-4.57096	2.11727	0.0362596	0.0940348	-3.73552	SPDYE17
0.440921	3.96526	2.97778	0.00350078	0.0162134	-2.42645	PDLIM3
0.440875	-0.446444	2.8729	0.00479561	0.0205585	-2.13545	C2orf92
0.440547	0.998896	2.07104	0.0404558	0.102211	-4.0127	MAP2
0.440075	-1.60268	2.56569	0.0115029	0.0394687	-2.82001	FUT2
0.439934	7.88152	3.54397	0.000558867	0.00399337	-0.635965	TIPARP
0.439798	3.4294	5.05102	1.55243e-06	4.86573e-05	4.85057	RAB30
0.439441	2.87424	4.42952	2.06803e-05	0.000340754	2.46586	ZNF546
0.439269	4.3171	3.72213	0.000299734	0.00249997	-0.186928	TPD52L1
0.439247	4.97817	2.61593	0.0100178	0.0357056	-3.40665	RGPD5
0.439224	6.08987	6.41625	2.75551e-09	4.15952e-07	10.8954	SVIL
0.43919	-0.448942	2.3471	0.0205249	0.0609627	-3.30838	EPPK1
0.43919	5.30069	2.49051	0.0140957	0.0459802	-3.7014	DIO2
0.439132	2.31933	3.58233	0.000489574	0.00360104	-0.384266	HSPA1L
0.438912	6.51885	2.75406	0.00678364	0.0266704	-2.99226	ISM1
0.438836	4.9614	3.95577	0.000128294	0.00131884	0.595695	DENND3
0.438722	5.00598	4.31746	3.22355e-05	0.000476932	1.89759	INO80D
0.438578	3.18002	2.84754	0.00516858	0.0216855	-2.6744	RFX2
0.438542	1.5436	4.08755	7.82864e-05	0.000911375	1.3739	ZNF571
0.438415	1.92607	2.91828	0.00418916	0.0185624	-2.24664	KBTBD11
0.438391	1.98477	5.20003	8.09695e-07	2.96855e-05	5.57018	ZNF597
0.437985	0.934841	2.6755	0.00848243	0.031529	-2.70901	SARDH
0.437845	4.99251	2.88556	0.00461875	0.019951	-2.71313	MAN1A1
0.437287	-0.402921	2.98906	0.00338263	0.0158091	-1.84924	SPDYE1
0.437226	7.61563	3.50899	0.000629997	0.00435748	-0.762863	FAM43A
0.437204	2.49717	3.47246	0.000713337	0.00477826	-0.757052	UBAP1L
0.436765	2.94478	3.96189	0.000125412	0.00129441	0.770468	ZSWIM4
0.436575	0.724939	2.80045	0.00593205	0.0240938	-2.3821	ZNF177
0.436086	4.59106	3.29669	0.00128041	0.00753122	-1.54156	RANBP3L
0.435792	-2.22659	2.26355	0.0253623	0.0717273	-3.43886	KCNK7
0.435753	-1.56784	2.08629	0.0390279	0.0994446	-3.76183	MEIOC
0.43558	4.85637	3.43216	0.00081727	0.00531611	-1.13038	WSCD2
0.435556	6.8651	4.3072	3.35602e-05	0.000491918	1.92979	SYNM
0.435456	4.71766	3.6495	0.000387381	0.0030452	-0.437171	FGD5
0.435421	6.85796	4.80705	4.39797e-06	0.000106406	3.85173	OGT
0.435315	3.43882	4.9848	2.06582e-06	5.937e-05	4.57793	RBM43
0.435109	0.483317	2.56753	0.0114452	0.0393019	-2.90958	ATP8A1
0.435014	5.05485	8.02187	7.11287e-13	6.92028e-10	18.8887	EPS15
0.434986	5.89831	3.66709	0.00036417	0.00290817	-0.350426	MN1
0.434878	2.45842	4.82226	4.12519e-06	0.00010131	4.02438	ZNF577
0.434709	0.333473	3.62245	0.000425837	0.00326955	-0.100628	SLC45A1
0.434478	3.22637	4.49502	1.59005e-05	0.000280576	2.66851	LZTS3
0.433882	3.37474	3.11844	0.00226674	0.0116709	-1.9618	P2RY6
0.433845	-4.21645	2.03889	0.0436132	0.108051	-3.87079	ZAR1L
0.43376	3.2044	4.46408	1.80076e-05	0.000307761	2.55285	CEP85L
0.433757	-4.17154	2.0376	0.0437444	0.108187	-3.87238	SPATA32
0.43368	4.12569	4.1302	6.65654e-05	0.000808526	1.23319	BICC1
0.432927	1.85792	2.50413	0.0135905	0.0447486	-3.25466	PPL
0.432909	6.02052	3.2969	0.00127955	0.00753111	-1.50658	IL6R
0.432813	3.3818	5.39378	3.41781e-07	1.52046e-05	6.29753	ZNF431
0.432727	3.91195	5.93804	2.76814e-08	2.34091e-06	8.67237	RASA2
0.432451	1.7657	3.02389	0.00304067	0.014603	-1.93432	SPTBN4
0.432446	-1.09594	2.44199	0.0160348	0.05046	-3.08553	QRFP
0.431742	0.951445	2.51049	0.0133601	0.0442081	-3.09179	TIGD4
0.43105	-1.08575	2.39646	0.0180668	0.0553463	-3.17891	LOC112268387
0.430985	4.90143	3.64599	0.000392179	0.00306628	-0.449214	GALNT4
0.430855	5.44479	4.28783	3.62048e-05	0.000518979	1.79726	PHIP
0.43071	3.98979	4.65423	8.30871e-06	0.000172007	3.20997	FAM126B
0.430416	1.77466	3.05479	0.00276427	0.0135887	-1.85201	MYCBPAP
0.43016	3.71972	4.18317	5.43379e-05	0.000698831	1.45619	ALG10B
0.430152	7.84539	4.83207	3.95815e-06	9.85579e-05	3.99502	IL6ST
0.430133	-1.36014	2.34863	0.0204447	0.0607545	-3.26904	ASB14
0.429987	-1.3817	2.26159	0.0254869	0.0720027	-3.43862	OR4K17
0.429843	1.42599	3.76096	0.000260944	0.00225891	0.294567	SLC25A34
0.429815	4.09294	4.69293	7.0809e-06	0.000151487	3.35566	ZBTB37
0.429689	3.85091	4.24418	4.29198e-05	0.000588276	1.66648	TRIM66
0.429348	-4.72867	2.54592	0.0121394	0.0411489	-2.87974	DNAH8
0.429345	0.679362	2.2751	0.0246386	0.0702148	-3.56421	MAGI1
0.428993	5.0927	3.14968	0.00205414	0.0108345	-1.97562	NIBAN1
0.428961	2.07017	3.97885	0.000117751	0.00123289	0.95481	SHROOM3
0.428901	0.818091	3.26461	0.00142141	0.00819656	-1.16159	SPDYE18
0.428769	5.4782	4.10826	7.23686e-05	0.000860932	1.1452	ZNF292
0.428757	-0.466873	3.00624	0.00320975	0.0151552	-1.8049	FRMD3
0.428693	6.90185	4.59392	1.06421e-05	0.000208531	3.01583	ETS2
0.428618	0.373991	2.58084	0.0110354	0.0383267	-2.8689	TRAPPC2B
0.428294	3.57824	2.61124	0.0101487	0.0360624	-3.3355	KLF15
0.428145	2.95898	5.47737	2.3431e-07	1.17011e-05	6.69216	PHLPP1
0.428123	-0.00514354	2.49126	0.0140675	0.0459217	-3.03644	GOLGA8K
0.427976	0.257179	2.78949	0.00612397	0.0246942	-2.36944	YJEFN3
0.427533	0.0723301	2.8506	0.00512208	0.0215613	-2.20915	WDR88
0.427167	5.37755	3.94521	0.000133409	0.00135434	0.567207	BACH1
0.427097	0.277054	2.93249	0.00401436	0.0179834	-2.01629	PKDREJ
0.426544	4.99533	3.86342	0.000180174	0.00169296	0.277597	NUAK1
0.426165	7.6562	3.93089	0.000140657	0.00140799	0.628887	RAPH1
0.425456	5.03728	5.17689	8.96484e-07	3.21962e-05	5.3088	SPEG
0.425376	3.51208	4.56001	1.22207e-05	0.000229899	2.88489	ALG10
0.425366	-4.68401	1.98966	0.0488566	0.117887	-3.96521	HBQ1
0.425355	0.00119472	3.01625	0.00311285	0.0148508	-1.79022	SLC16A8
0.425096	1.68564	3.58759	0.000480739	0.0035541	-0.277966	CELSR3
0.425068	5.05821	5.10936	1.20477e-06	3.99243e-05	5.02615	CCNT1
0.424785	7.97155	2.82041	0.00559664	0.0230341	-2.72439	CD55
0.424744	6.62435	4.76473	5.25189e-06	0.000121806	3.67291	RLIM
0.424716	5.19892	3.72367	0.000298092	0.00249267	-0.189622	HIVEP1
0.424494	4.27689	4.35485	2.78207e-05	0.000425571	2.04868	ZNF10
0.424218	2.99419	5.1181	1.1597e-06	3.89348e-05	5.17085	FADS3
0.424172	-1.07509	2.37814	0.0189471	0.0573887	-3.21616	ENDOU
0.424056	-1.58089	2.30391	0.022913	0.0662662	-3.3561	STXBP5L
0.423953	5.74484	3.13916	0.00212354	0.0110832	-1.98378	IFITM10
0.423628	6.50169	5.01428	1.8196e-06	5.45304e-05	4.67616	ARHGAP5
0.423336	7.1925	3.78042	0.000243342	0.0021438	0.0920043	JMJD1C
0.423293	4.06848	5.03559	1.65962e-06	5.13758e-05	4.73934	PHACTR2
0.423216	0.402735	3.43699	0.000804107	0.00525366	-0.650312	FLT3LG
0.42306	-0.0014659	2.47246	0.0147912	0.0475235	-3.07693	C11orf42
0.422754	5.94868	2.52605	0.0128111	0.0428344	-3.58885	ITPKC
0.422587	4.9792	3.32919	0.00115101	0.00694789	-1.44577	ANK2
0.422331	0.140395	2.88415	0.00463814	0.0200126	-2.13013	ZNF221
0.422213	2.85298	2.2687	0.0250376	0.071058	-3.99197	SYT12
0.421842	4.06998	3.39471	0.000926443	0.00585865	-1.2185	P2RY2
0.421797	2.75962	4.46335	1.80606e-05	0.000308371	2.6081	RPGR
0.421734	1.64137	2.98753	0.00339845	0.01585	-2.0125	CDNF
0.421562	5.71696	4.83747	3.86901e-06	9.71479e-05	3.92812	TSC22D2
0.421504	6.34365	4.19832	5.1258e-05	0.000668816	1.50536	REL
0.42136	2.10803	3.06429	0.00268412	0.0132857	-1.88157	OR2L2
0.421317	2.77805	2.07573	0.0400113	0.101345	-4.37544	FBLN5
0.420832	-0.0267999	2.77675	0.00635421	0.0253208	-2.38274	CFAP126
0.420601	-1.02346	2.34145	0.0208243	0.0615969	-3.29138	RPS6KL1
0.42043	4.96642	3.47558	0.000705842	0.00473945	-0.994421	SULT1B1
0.420336	-0.605614	2.10354	0.0374649	0.0963658	-3.76758	TAS2R20
0.420299	-4.41253	2.1517	0.0333839	0.0884583	-3.66957	NLRP2B
0.420167	5.8559	4.90938	2.85234e-06	7.62097e-05	4.22343	BTAF1
0.419884	0.922115	3.79148	0.000233854	0.0020848	0.417827	PCDHB9
0.419831	7.35843	4.08226	7.98714e-05	0.00092562	1.14078	IL1R1
0.419747	6.40763	5.79049	5.54068e-08	3.93387e-06	8.01416	MDM2
0.419497	2.49102	3.57837	0.000496339	0.00363347	-0.423879	SPSB4
0.419462	0.478103	3.94622	0.000132913	0.00135083	0.914883	ABCC2
0.418877	-0.14651	2.62524	0.00976248	0.0350464	-2.72902	CPO
0.418328	3.8041	3.35495	0.00105724	0.00650009	-1.31682	CFAP44
0.418159	6.27942	5.91806	3.04243e-08	2.43503e-06	8.58651	FEM1B
0.417328	4.09676	4.10103	7.43831e-05	0.000879644	1.131	LOC101060341
0.417248	6.47727	3.99609	0.000110426	0.00117491	0.790797	EPAS1
0.417227	5.26138	2.97208	0.00356187	0.0164284	-2.47305	HEG1
0.416967	5.07833	5.35812	4.01122e-07	1.72454e-05	6.07988	CDC37L1
0.416902	3.00043	5.99005	2.16303e-08	1.94868e-06	8.961	SANBR
0.416894	-1.15246	2.48097	0.0144598	0.0467937	-3.00305	VAX2
0.416823	2.25134	3.78832	0.000236533	0.00209721	0.292396	BTBD8
0.416598	3.68027	4.54509	1.29847e-05	0.000241513	2.81148	UVSSA
0.416139	6.94082	3.59085	0.000475336	0.00353359	-0.543973	NKTR
0.415481	8.06033	2.93687	0.00396185	0.0178239	-2.40885	C11orf96
0.415448	3.16406	5.17587	9.00509e-07	3.22242e-05	5.39485	AGAP5
0.415214	5.67492	2.43329	0.0164067	0.051378	-3.82003	IFFO2
0.415142	1.4855	2.95961	0.00369904	0.0169304	-2.06439	EDA2R
0.415129	2.51295	3.3938	0.000929273	0.0058662	-0.999156	AVIL
0.414956	3.06073	2.92169	0.00414664	0.0184156	-2.45211	LRP2BP
0.414844	4.45773	5.76801	6.15369e-08	4.26881e-06	7.88448	RAB33B
0.414583	1.40363	2.92022	0.00416498	0.0184735	-2.15614	BMPR1B
0.414538	6.13685	2.23895	0.0269646	0.0750653	-4.227	H1-2
0.414494	7.01234	3.58042	0.000492836	0.00361521	-0.573253	ZBTB10
0.414353	3.15876	2.86182	0.00495546	0.0211025	-2.63052	SLC25A27
0.414198	2.46667	4.4907	1.61795e-05	0.000283821	2.74705	PCDHGB2
0.414004	4.92685	4.1793	5.51537e-05	0.000707799	1.38955	ADARB1
0.413209	4.46102	3.05034	0.00280265	0.0137359	-2.25434	CTH
0.413145	-0.987535	2.66717	0.0086835	0.0320523	-2.60314	GP1BA
0.413079	8.20644	3.02265	0.00305225	0.014639	-2.16424	GPRC5A
0.412511	4.03722	4.03487	9.5499e-05	0.00105816	0.900419	RDH10
0.411761	4.12234	3.4532	0.000761354	0.00503673	-1.0407	KIAA0895
0.411604	5.65292	4.39979	2.32816e-05	0.000371956	2.22142	KLHL15
0.411348	-0.580707	2.17821	0.0313061	0.0840832	-3.63015	LOC105376722
0.411109	6.2483	4.03462	9.55889e-05	0.0010585	0.915001	KMT2A
0.411057	5.15327	5.14712	1.02153e-06	3.53553e-05	5.18511	ZNF791
0.410749	8.02821	3.2553	0.00146496	0.00837222	-1.51066	TXNIP
0.410609	-0.62692	2.7842	0.00621859	0.0249188	-2.34242	GLTPD2
0.410316	5.25738	3.47619	0.00070439	0.00473148	-0.987452	RPAP2
0.410272	4.25595	2.86266	0.00494308	0.0210623	-2.75828	CBS
0.410215	-1.36721	2.06774	0.0407709	0.102834	-3.79557	ACSBG1
0.410189	3.22411	4.24301	4.31158e-05	0.000589612	1.7313	CARF
0.410078	0.737715	2.93268	0.00401205	0.0179775	-2.04923	LOC400499
0.409991	1.80729	2.13537	0.034722	0.0911416	-4.03461	LOC105374103
0.409944	5.05801	3.93751	0.000137261	0.00138481	0.533093	PLEKHH2
0.409926	3.46568	4.02785	9.80488e-05	0.00107512	0.930291	JAK3
0.409913	-0.711812	2.65715	0.00893109	0.0328108	-2.63228	SLC16A14
0.409786	4.62143	3.77686	0.000246476	0.00216496	-0.0140697	NKX6-1
0.409637	2.82243	3.65831	0.000375592	0.00298188	-0.223564	NPIPB11
0.409626	1.94095	3.31396	0.00121007	0.00723378	-1.14117	CCDC122
0.409292	4.38989	5.21639	7.53366e-07	2.81382e-05	5.48129	GAB1
0.409173	-4.31614	2.01902	0.0456686	0.111799	-3.90746	MOGAT1
0.408806	3.60144	6.1803	8.69418e-09	1.00561e-06	9.80255	FZD6
0.408789	2.36134	2.78989	0.00611686	0.0246711	-2.65954	CFAP70
0.408146	-0.737509	2.52699	0.0127786	0.0427576	-2.91745	SUPT20HL2
0.408071	-0.581743	2.26124	0.0255092	0.0720544	-3.47025	LDB3
0.408011	4.17804	3.96136	0.000125659	0.00129621	0.633783	LOC107986800
0.407305	5.36918	2.19358	0.0301538	0.0817482	-4.36031	H2BC21
0.406778	7.4473	4.09407	7.63754e-05	0.00089494	1.18725	ECM2
0.406722	5.09068	2.97994	0.00347784	0.01613	-2.45547	RIN2
0.406602	6.19154	3.25028	0.00148891	0.00847942	-1.63765	ASAP2
0.406264	1.45728	3.0725	0.00261654	0.0130123	-1.75629	AGBL3
0.406226	6.78744	5.02654	1.72584e-06	5.25313e-05	4.73764	OSMR
0.406015	5.16264	5.42332	2.99206e-07	1.37896e-05	6.36211	CREBRF
0.405966	8.73264	3.73983	0.000281417	0.00238545	0.0468147	CDKN1A
0.405802	4.82	4.31711	3.22802e-05	0.000477098	1.89534	RUBCNL
0.405185	-4.79903	2.67799	0.00842319	0.0313496	-2.58753	SOAT2
0.405156	-0.20283	2.37829	0.0189399	0.0573862	-3.26029	ZNF724
0.405151	4.35828	4.28699	3.63244e-05	0.000520146	1.79336	SYNJ2
0.405122	5.77075	4.36038	2.7219e-05	0.000417435	2.07784	ARL5B
0.404669	0.203628	3.07916	0.00256293	0.0128096	-1.63389	TDRD1
0.404419	4.7524	3.83687	0.000198452	0.001833	0.186728	EEA1
0.404331	-0.365779	2.183	0.0309431	0.0832703	-3.6359	MASP2
0.404319	3.9757	3.48173	0.000691277	0.00466436	-0.940254	GPR155
0.404089	3.17092	4.8117	4.3127e-06	0.000105195	3.90814	GOLGA6L4
0.404016	1.96321	2.42302	0.0168555	0.0524538	-3.45765	TMEM184A
0.403319	3.88609	4.95945	2.30314e-06	6.40165e-05	4.43856	THAP6
0.403162	-1.27567	2.46221	0.0151996	0.0485219	-3.03955	CT45A5
0.403121	-4.97582	3.74095	0.000280292	0.00237704	0.224978	SSTR4
0.402876	1.37563	2.92499	0.00410582	0.0182971	-2.13921	PRRT1
0.402743	1.96469	3.423	0.000842799	0.00544297	-0.819935	ODF3B
0.402619	1.0948	2.87441	0.0047742	0.0204943	-2.23399	ZFHX2
0.401762	5.4482	5.07806	1.38065e-06	4.48024e-05	4.90309	ARID4B
0.401434	0.962673	3.01925	0.00308425	0.0147412	-1.84331	CAPS2
0.401297	6.05913	3.3237	0.001172	0.00705013	-1.42494	TNFAIP2
0.401207	1.25902	2.4356	0.0163074	0.051134	-3.30181	RIBC1
0.401122	14.5208	3.355	0.00105708	0.00650009	-0.91715	CLU
0.400667	3.90838	2.95673	0.00373143	0.0170438	-2.47723	PLCB4
0.400378	0.731088	2.32707	0.0216038	0.0633485	-3.46164	DCLK2
0.400096	1.62913	2.39627	0.0180757	0.0553478	-3.45179	MUC20
0.399253	4.63759	4.346	2.881e-05	0.000436606	2.00467	THAP5
0.399176	5.29124	3.17844	0.001875	0.0101372	-1.888	SLC4A7
0.398687	3.46616	4.84083	3.81448e-06	9.60479e-05	3.99406	N4BP2L1
0.397944	0.211301	2.78994	0.00611599	0.0246711	-2.36404	IQUB
0.397636	3.77577	5.75854	6.43137e-08	4.33172e-06	7.87018	ACACB
0.397438	3.3496	3.65851	0.000375326	0.00298188	-0.304621	SGK3
0.397185	4.61023	5.81864	4.85688e-08	3.5991e-06	8.10973	GPD2
0.396327	1.70329	3.54434	0.000558154	0.00399146	-0.414263	EGFL8
0.395984	2.27509	5.20242	8.01234e-07	2.95566e-05	5.57419	ZNF280C
0.39592	-4.57277	2.16483	0.0323407	0.0862418	-3.64784	OR13J1
0.395819	3.49484	5.21384	7.61882e-07	2.83971e-05	5.52437	AP1AR
0.395759	2.66145	3.38118	0.000969165	0.00606887	-1.06355	ANKRD36C
0.395181	-1.20465	2.20233	0.0295144	0.0804644	-3.55409	MYO1H
0.395063	-4.43025	2.09083	0.0386111	0.0986238	-3.78162	IRGC
0.39463	5.19828	5.81992	4.82802e-08	3.5991e-06	8.11623	ATG2B
0.394486	0.0183926	3.55835	0.000531872	0.00384337	-0.294939	RAB9B
0.394403	-1.16061	2.68253	0.00831612	0.0310284	-2.56599	TP63
0.394338	2.9238	4.9756	2.14905e-06	6.1059e-05	4.59491	USP49
0.394321	6.81937	4.03079	9.69759e-05	0.00106793	0.929502	RGPD6
0.39426	6.5565	5.0652	1.45988e-06	4.65708e-05	4.88771	NUFIP2
0.394145	0.0991174	2.50026	0.0137321	0.0450649	-3.02283	ZNF257
0.394092	-0.242687	2.27637	0.0245606	0.0700501	-3.46402	SNCG
0.394009	2.8738	3.84081	0.00019563	0.00180947	0.371147	NHS
0.393894	7.89344	2.77116	0.00645749	0.025636	-2.85823	LOX
0.393586	5.7139	4.32313	3.1525e-05	0.00046864	1.93663	ZFHX3
0.393551	3.52579	4.68885	7.20165e-06	0.000153887	3.38538	PLCE1
0.3935	3.96381	3.7188	0.0003033	0.00252089	-0.174582	SLC26A6
0.393258	1.44206	2.83346	0.00538689	0.0223763	-2.38377	CCDC7
0.393045	4.49866	3.46797	0.000724274	0.00483425	-1.01319	SHISA9
0.392782	4.37219	3.09105	0.0024697	0.0124653	-2.13514	ZDBF2
0.392776	4.1063	4.27393	3.82259e-05	0.000540468	1.75825	USP37
0.392673	-0.594957	2.2545	0.0259415	0.0729537	-3.48232	SGK2
0.39253	-0.265617	2.58494	0.0109121	0.0380162	-2.81217	C2CD6
0.392477	2.97036	4.9806	2.10338e-06	6.0091e-05	4.61041	USP45
0.39224	3.35894	4.3929	2.39275e-05	0.000378283	2.26914	KIF27
0.392138	5.13883	3.52226	0.000602075	0.00421184	-0.845059	STING1
0.391937	2.57961	5.1627	9.54108e-07	3.36535e-05	5.39252	ZNF528
0.391751	2.68435	4.4293	2.06984e-05	0.000340754	2.49162	ZNF283
0.391714	3.00109	2.60752	0.0102537	0.0363298	-3.2459	H3-2
0.391691	4.94894	4.7516	5.548e-06	0.000127096	3.56703	TTBK2
0.391354	1.20965	2.81416	0.0056997	0.0233938	-2.40004	PHOSPHO2
0.391137	5.02077	5.02815	1.7139e-06	5.25243e-05	4.68843	DENND4C
0.391084	1.85281	2.00006	0.0477059	0.115859	-4.30384	KIAA0408
0.390918	-0.44268	2.85226	0.00509721	0.0215101	-2.18488	RAB40A
0.390777	-4.72805	2.36805	0.0194478	0.0585393	-3.25369	SLURP2
0.390694	3.80922	3.9177	0.000147666	0.00146263	0.511098	NOPCHAP1
0.390408	0.204016	2.36503	0.0195996	0.0589271	-3.32062	LOC102723750
0.390327	7.61315	3.79934	0.000227324	0.00203875	0.17871	CREB5
0.390281	1.40114	3.34654	0.00108705	0.00663331	-0.974699	C5orf63
0.390151	2.42087	3.78381	0.000240397	0.00212412	0.25444	ZNF525
0.390121	5.15123	4.38373	2.48154e-05	0.000388551	2.14658	XRN1
0.390031	5.22779	3.2632	0.00142789	0.00821805	-1.64008	TTC14
0.389829	1.12501	3.88653	0.000165579	0.00159169	0.719053	APOL4
0.389649	5.44582	3.75892	0.000262853	0.00226918	-0.0658036	BDP1
0.389465	6.28189	5.21725	7.50505e-07	2.80899e-05	5.51253	C2CD2
0.389182	3.10985	4.80965	4.3502e-06	0.000105717	3.90752	PHLPP2
0.388908	7.4124	3.86689	0.000177909	0.00167783	0.395078	LENG8
0.38881	2.57258	2.11384	0.0365579	0.094644	-4.24729	ARAP2
0.388721	4.40551	3.55132	0.000544919	0.00391869	-0.746035	SH3D21
0.388718	3.52156	3.72367	0.000298097	0.00249267	-0.113249	CNKSR3
0.388595	3.84686	4.49333	1.60089e-05	0.00028221	2.59955	ATAD2B
0.388551	4.18576	4.4596	1.83346e-05	0.000312159	2.44849	FAM76B
0.388158	3.91125	3.4861	0.000681088	0.00461967	-0.920473	FOXL1
0.388151	2.74843	2.25346	0.0260092	0.073097	-4.00062	CXADR
0.388141	1.55406	3.00269	0.00324477	0.0152763	-1.95918	TMOD2
0.387875	6.79932	3.18451	0.0018391	0.00998526	-1.7972	FAM241A
0.387782	4.42663	2.74322	0.00699798	0.0273333	-3.07876	CDKN1C
0.387635	9.00112	3.13259	0.002168	0.0112693	-1.80347	GADD45B
0.387586	1.15303	2.948	0.00383108	0.0173443	-2.05058	FAM71F2
0.387468	1.56625	3.38849	0.000945849	0.00594363	-0.870278	WNT2B
0.387327	7.35805	3.93142	0.000140385	0.00140626	0.612818	AFF4
0.387295	5.41577	2.39021	0.018363	0.0559883	-3.93008	DDIT4L
0.387054	2.45356	2.39184	0.0182855	0.0558472	-3.63454	KIF26A
0.387048	4.14013	6.10879	1.22667e-08	1.27859e-06	9.44752	PAPOLG
0.386553	1.15187	3.41846	0.00085573	0.00550863	-0.739951	NRIP2
0.386478	1.5393	2.88464	0.00463146	0.019998	-2.2658	HOGA1
0.386381	2.49079	2.50898	0.0134143	0.0443143	-3.37462	BRCA2
0.38574	-2.04333	2.35128	0.0203057	0.0604538	-3.26612	WBP2NL
0.385698	6.79794	8.40551	9.06198e-14	1.35386e-10	20.8798	OGA
0.385537	1.42913	3.79006	0.000235052	0.00209086	0.389332	ZNF124
0.385505	4.74105	3.69426	0.000330876	0.00270125	-0.29061	MYSM1
0.385416	1.9531	2.57466	0.0112241	0.0387533	-3.10653	DPY19L2
0.385374	4.23604	3.77888	0.000244696	0.0021515	0.00732099	INTU
0.385282	-1.15849	2.08599	0.0390556	0.0994939	-3.76821	B3GNT4
0.384652	6.4129	4.29347	3.54156e-05	0.000510805	1.85599	JDP2
0.384353	3.03384	5.50492	2.06746e-07	1.08063e-05	6.80723	NUBPL
0.383904	1.5569	3.01247	0.00314914	0.0149597	-1.93212	MOB3B
0.38382	2.91211	3.06158	0.00270679	0.0133758	-2.03969	PLA2G4B
0.38381	2.97998	3.56576	0.000518446	0.00376151	-0.543722	NIPSNAP3B
0.383793	2.96798	4.11255	7.11976e-05	0.000850858	1.29896	SPEF2
0.383715	0.677007	4.06232	8.61241e-05	0.000976618	1.30135	ZNF443
0.383616	4.83424	5.62148	1.21308e-07	7.24937e-06	7.22718	GABPB2
0.3833	3.39371	3.12103	0.00224837	0.0115963	-1.95386	NPIPB6
0.383238	4.65293	4.74489	5.70551e-06	0.000129315	3.54173	PM20D2
0.382492	2.01255	2.30933	0.0226004	0.0656163	-3.71838	ITGA9
0.382204	2.95504	4.37171	2.60262e-05	0.000404681	2.24136	ZNF300
0.382134	0.401389	2.48228	0.0144092	0.0467055	-3.08953	TDRD6
0.382033	2.33426	4.41737	2.17071e-05	0.000352186	2.4891	ZNF595
0.381868	2.81132	4.10387	7.35845e-05	0.000871925	1.29135	TRIM74
0.381835	3.64737	5.29987	5.20332e-07	2.0963e-05	5.87644	DNAH1
0.381646	2.66558	4.65655	8.2296e-06	0.000170764	3.35858	ZNF808
0.381546	7.18208	5.821	4.80346e-08	3.5991e-06	8.17355	EPB41L2
0.381193	3.60276	5.07826	1.37941e-06	4.48024e-05	4.94957	CDC14B
0.380813	5.07334	4.39389	2.38336e-05	0.000377797	2.18357	SOWAHC
0.38058	4.90788	4.34568	2.88467e-05	0.000436793	2.00156	CCDC82
0.380501	-0.276674	1.99433	0.0483375	0.11692	-3.98819	PITX1
0.380282	3.68361	3.87267	0.000174193	0.0016495	0.36957	NSUN6
0.380159	5.18736	2.98794	0.00339415	0.0158382	-2.43182	CYP26B1
0.379906	6.37087	4.23763	4.40258e-05	0.000598858	1.64888	SMC5
0.379866	4.92922	4.00221	0.00010793	0.00115521	0.757333	GOLGA8N
0.379579	5.47074	6.34253	3.95422e-09	5.41155e-07	10.5338	ZC3HAV1
0.379322	6.58521	4.18494	5.39698e-05	0.000695094	1.46723	CNN3
0.379103	6.08106	3.68249	0.000344921	0.00279302	-0.292824	CRY1
0.378878	1.14806	3.00761	0.00319636	0.0151116	-1.89187	LTB4R2
0.378607	2.23712	3.38611	0.000953387	0.0059847	-0.972555	CPT1B
0.378374	2.76048	3.63861	0.00040245	0.00312478	-0.275041	FSD1L
0.378315	1.69012	4.12199	6.8683e-05	0.000828076	1.48516	LIPT1
0.37826	3.46999	4.86653	3.42165e-06	8.80104e-05	4.09747	TRMT13
0.378205	3.51891	5.3516	4.13003e-07	1.75043e-05	6.10741	CEP44
0.378174	1.31156	2.9527	0.00377711	0.0171694	-2.05659	PJVK
0.377936	4.64629	2.65547	0.00897316	0.0329316	-3.30754	LNX1
0.377892	-0.223751	2.35567	0.0200779	0.0599328	-3.30461	TMEM71
0.377707	3.38883	3.74865	0.000272694	0.0023247	-0.0121803	ABCC9
0.377655	3.53923	3.77742	0.000245986	0.00216178	0.0647611	ZNF181
0.377516	-4.91867	3.19798	0.00176168	0.00965558	-1.30925	TEX13D
0.37743	-0.00607661	2.33892	0.0209598	0.0618547	-3.35546	NRG2
0.377418	2.16038	3.65012	0.000386548	0.00304349	-0.140014	FAM227A
0.377374	4.04358	3.03778	0.00291343	0.0141015	-2.26441	ANKRD36B
0.377228	4.41299	4.89436	3.04064e-06	8.04021e-05	4.14731	MSANTD2
0.377186	3.98491	4.75702	5.42385e-06	0.000124665	3.61698	DENND5B
0.376894	5.43246	3.22728	0.00160364	0.00893967	-1.74069	ZNF217
0.376469	2.27239	5.40623	3.23166e-07	1.46402e-05	6.42645	MTARC2
0.376427	6.58597	4.60912	1.00007e-05	0.000198552	3.05912	RBM25
0.37628	2.84862	5.65963	1.01747e-07	6.26847e-06	7.49484	ZNF347
0.375914	1.65886	4.02512	9.90591e-05	0.00108288	1.15409	ZNF880
0.375537	3.26369	2.11296	0.0366343	0.0948145	-4.39508	GOLGA8Q
0.375515	6.35903	4.17266	5.65784e-05	0.000721434	1.41206	KMT2E
0.37546	7.57622	3.93722	0.000137411	0.00138517	0.644639	AKAP13
0.375429	3.64617	5.78463	5.69441e-08	4.00351e-06	7.99532	WDR27
0.375159	1.55197	3.74943	0.000271937	0.00232157	0.249593	ZNF563
0.375123	5.9275	2.6302	0.00962871	0.0346773	-3.3389	IFITM2
0.374976	-0.184554	2.61624	0.0100092	0.0356946	-2.74554	REM2
0.374776	-4.85532	2.45793	0.015373	0.0488925	-3.06967	VSTM2A
0.37473	2.28415	5.04124	1.61961e-06	5.03229e-05	4.91486	ZNF585A
0.374587	0.407746	2.71533	0.00757814	0.0290239	-2.55629	CADM2
0.374216	7.598	2.77978	0.00629875	0.025163	-2.85723	PER2
0.37383	0.0150799	2.56136	0.0116396	0.0398311	-2.88154	BEND7
0.373591	1.33329	3.47833	0.000699289	0.00470602	-0.576468	CCDC146
0.373235	-1.78077	2.04719	0.0427789	0.106579	-3.83297	RNF183
0.373215	2.61177	2.61138	0.0101448	0.0360623	-3.15356	AJM1
0.373154	4.40798	3.76177	0.000260189	0.00225564	-0.0579908	CSAD
0.373113	2.53366	2.6851	0.00825584	0.0308613	-2.95579	DNAH6
0.372946	4.39542	4.05597	8.82105e-05	0.00099609	0.956035	ELL
0.37286	0.362757	2.15278	0.0332973	0.0883068	-3.7629	SLC9A4
0.372107	5.1585	3.68627	0.000340353	0.00276537	-0.314799	ANKRD12
0.371863	4.3503	4.09018	7.75083e-05	0.000904667	1.0796	NRBP2
0.371854	2.89384	4.35298	2.80267e-05	0.000427953	2.18177	ZNF780A
0.371784	4.96404	5.80434	5.19318e-08	3.80014e-06	8.04369	PXK
0.371535	4.74818	4.12282	6.84664e-05	0.000827133	1.18596	ZNF518A
0.371483	2.36061	4.95505	2.34695e-06	6.49577e-05	4.56301	ZNF776
0.37105	6.33593	3.16182	0.00197665	0.0105218	-1.88998	ARRDC4
0.370946	4.214	3.47453	0.000708361	0.00475458	-0.979062	PARP15
0.37092	3.67697	3.12399	0.00222749	0.011512	-1.98278	C12orf50
0.369812	-1.8516	2.06376	0.0411531	0.10355	-3.8046	FTCD
0.36972	5.45542	4.76191	5.31401e-06	0.00012277	3.61684	ITSN2
0.369703	4.5866	3.47912	0.000697419	0.00469873	-0.980511	GCLM
0.369577	4.71053	5.15144	1.00237e-06	3.48265e-05	5.20156	DCP2
0.369272	5.36895	6.01703	1.90235e-08	1.78562e-06	9.01607	OTUD7B
0.368943	4.59745	3.91126	0.00015121	0.00148869	0.443831	RICTOR
0.368921	5.624	5.02429	1.74268e-06	5.28642e-05	4.68507	MTURN
0.368842	2.22427	4.5448	1.29998e-05	0.000241513	2.97602	ADAT2
0.368486	2.60387	4.58274	1.11395e-05	0.000215665	3.08191	C1orf162
0.36802	3.62748	5.0751	1.3985e-06	4.51754e-05	4.93492	HOXD8
0.367943	-0.680213	2.39078	0.0183357	0.0559527	-3.2049	CDH26
0.367889	-0.070243	2.13988	0.0343485	0.0903064	-3.74184	CYSLTR1
0.367846	2.40161	3.00043	0.0032673	0.0153703	-2.1091	ZNF107
0.367791	3.79015	2.44926	0.0157301	0.0497109	-3.7463	ZSWIM6
0.367713	3.77734	2.06678	0.0408624	0.102984	-4.56467	HLF
0.36756	-0.0124958	2.2603	0.0255689	0.0721774	-3.51332	EFCAB3
0.367367	5.77122	3.87727	0.000171284	0.00163166	0.346273	SUSD6
0.367121	5.46783	2.58165	0.0110108	0.0382637	-3.47896	C5AR2
0.366912	1.2599	2.25158	0.0261313	0.0733669	-3.69316	FRMD7
0.366878	4.3747	4.23959	4.36927e-05	0.000595682	1.61887	KLHL28
0.366773	4.55835	3.19453	0.00178118	0.00974459	-1.84331	TUFT1
0.366691	4.95812	4.99379	1.98747e-06	5.79371e-05	4.54628	LARP4
0.366681	1.00558	3.68621	0.000340426	0.00276537	0.0834617	TFAP2E
0.366619	5.60254	7.31645	2.91363e-11	1.16079e-08	15.2878	SLFN11
0.366298	8.85426	2.98575	0.00341692	0.0159279	-2.22327	BCAT1
0.366069	4.0629	3.61479	0.00043737	0.0033356	-0.521795	TCP11L2
0.365773	6.16058	3.61923	0.000430654	0.00329666	-0.495671	KIF1B
0.365542	5.46658	3.39235	0.00093376	0.0058821	-1.24223	KPNA5
0.365446	3.59535	5.34255	4.30089e-07	1.80155e-05	6.06276	DONSON
0.36531	3.86051	4.54482	1.2999e-05	0.000241513	2.79633	PTBP2
0.365159	3.14546	5.1153	1.17399e-06	3.93406e-05	5.14649	ZNF700
0.364927	4.73932	3.82723	0.000205515	0.00188212	0.15408	KANSL1L
0.364622	1.16618	3.27371	0.00137999	0.00798851	-1.16112	ZNF345
0.364217	10.3423	3.05902	0.00272832	0.0134512	-1.92903	LTBP2
0.364098	0.602461	2.3405	0.0208752	0.0617169	-3.41379	PDE11A
0.363323	0.511905	3.02107	0.00306712	0.0146962	-1.80103	MCMDC2
0.363182	-0.353098	2.16816	0.0320806	0.0856503	-3.6637	DLGAP3
0.363015	6.75718	4.06763	8.44127e-05	0.000963304	1.05546	SYNE1
0.36285	2.89252	3.46511	0.000731332	0.00487591	-0.843997	KLF8
0.362797	1.29853	2.0463	0.0428673	0.106709	-4.10514	KCNN3
0.362689	0.615178	2.16771	0.0321156	0.0856894	-3.76497	PRSS50
0.362557	3.71525	3.68462	0.000342336	0.00277585	-0.262861	SSH2
0.362473	-0.366648	2.17138	0.0318308	0.0851482	-3.6563	SRRM5
0.362405	2.78478	3.17321	0.00190647	0.010264	-1.6983	GSDMB
0.362274	-0.110472	2.43526	0.016322	0.0511575	-3.14635	ZNF285
0.3621	-1.06792	2.10142	0.0376538	0.0966714	-3.74342	SYCE2
0.361829	5.46015	3.99031	0.000112833	0.00119344	0.725868	EPM2AIP1
0.36174	3.67589	4.35066	2.82847e-05	0.000430465	2.07798	ZNF587
0.361542	3.17562	2.4895	0.014134	0.0460801	-3.55794	H2AC6
0.361507	5.37249	3.53312	0.00058007	0.0040959	-0.805144	ROCK2
0.361438	3.62071	4.31048	3.31311e-05	0.000487664	1.93436	ZNF44
0.361398	0.471565	2.64402	0.00926497	0.0337264	-2.72923	NUDT13
0.36133	6.10964	3.60327	0.000455274	0.00342372	-0.549868	ATP13A3
0.361194	-0.363716	2.45957	0.0153063	0.0487726	-3.07821	CFAP45
0.361131	8.96514	3.88248	0.000168051	0.00161027	0.534929	CLIC4
0.360919	8.09651	3.24525	0.00151336	0.00857239	-1.53751	STK38L
0.360918	4.80527	3.6947	0.000330362	0.00269829	-0.289666	ZBTB18
0.360834	5.97749	4.73771	5.87878e-06	0.000131908	3.53816	DDX21
0.360751	4.80075	3.99686	0.000110106	0.0011722	0.73865	CASP3
0.360707	1.75052	3.64946	0.000387444	0.0030452	-0.0882373	ZNF782
0.360502	2.22279	2.87019	0.00483426	0.0207044	-2.42001	ZNF396
0.359977	4.39008	4.85774	3.55138e-06	9.08262e-05	4.00023	ZNF827
0.359886	6.62667	5.3089	4.99808e-07	2.03949e-05	5.91296	TBL1XR1
0.3597	4.82418	3.51864	0.000609573	0.00425396	-0.859201	SPATA18
0.359569	0.87861	3.37294	0.000996068	0.00620483	-0.853855	ZNF773
0.358948	5.85165	4.68022	7.46338e-06	0.00015816	3.30657	HECA
0.358904	1.42169	3.50524	0.000638106	0.00439829	-0.502529	ZNF675
0.358621	5.59884	3.83399	0.000200535	0.00184748	0.191809	PTAR1
0.358595	-0.0311736	2.29005	0.0237296	0.0681223	-3.45161	TMEM232
0.358364	2.44157	3.91581	0.000148702	0.00147045	0.694843	EPB41L4A
0.358135	4.85791	5.17844	8.90397e-07	3.20543e-05	5.31414	SOS2
0.358086	9.64095	3.88358	0.000167377	0.00160553	0.573071	SLC39A14
0.358008	5.46664	4.20834	4.93128e-05	0.000649104	1.50495	DICER1
0.357992	0.286581	2.22055	0.0282209	0.077769	-3.62036	ZDHHC11
0.35783	3.32115	3.11115	0.00231917	0.0118794	-1.96869	DNHD1
0.357791	1.94406	3.71758	0.000304617	0.00253066	0.106055	PARD3B
0.357619	4.3718	5.79007	5.55148e-08	3.93387e-06	7.98624	CYP2U1
0.357615	2.94756	3.51313	0.000621164	0.0043097	-0.703568	LETM2
0.357487	0.381872	2.79974	0.00594431	0.0241326	-2.35094	DOCK3
0.357397	2.77929	2.8584	0.00500567	0.0212524	-2.56485	TET3
0.357366	4.64903	3.42703	0.000831473	0.00538535	-1.14447	LGR4
0.357036	5.65192	3.16866	0.00193424	0.0103792	-1.90414	HIPK2
0.356938	5.08306	4.47711	1.70895e-05	0.000295165	2.49868	CCNT2
0.356636	-0.0734305	2.02743	0.044789	0.110193	-3.94689	PARD6B
0.356562	2.49136	3.49622	0.00065804	0.00450452	-0.677188	ZFP37
0.356372	2.3974	3.53952	0.000567471	0.00403559	-0.526031	MTHFD2L
0.356347	2.68034	3.55894	0.000530801	0.00383718	-0.513448	ZNF678
0.355684	3.93425	4.25883	4.05426e-05	0.000563885	1.71577	ZCCHC2
0.355639	7.81959	2.79912	0.00595506	0.0241623	-2.79257	NFATC1
0.355564	6.81379	4.98964	2.02322e-06	5.86931e-05	4.58633	PNRC2
0.355537	5.63771	4.8911	3.08301e-06	8.12789e-05	4.14083	MKLN1
0.355426	2.65299	4.23333	4.4767e-05	0.00060618	1.77772	SYTL4
0.355297	4.74246	2.77809	0.00632947	0.0252615	-2.99721	DUSP8
0.353837	0.407174	2.1745	0.0315903	0.0846942	-3.72487	CNKSR2
0.353831	6.14961	5.1544	9.89446e-07	3.45785e-05	5.24309	TNRC6A
0.353764	3.72876	5.35382	4.08932e-07	1.74141e-05	6.10154	DBT
0.353694	1.00516	2.51518	0.0131924	0.0437908	-3.08469	SMIM38
0.353553	1.4763	3.25094	0.00148574	0.00846942	-1.25702	DUSP19
0.353203	2.64797	3.71019	0.000312721	0.00258006	-0.021752	DENND2C
0.353133	7.42603	5.48062	2.30882e-07	1.15996e-05	6.67918	RUNX1
0.352821	0.59307	2.38249	0.0187346	0.0569279	-3.32293	CFAP43
0.352444	-0.21004	2.20989	0.0289713	0.0793458	-3.59546	RBM44
0.352369	3.61464	4.1431	6.33668e-05	0.000778997	1.32516	ARL13B
0.352295	2.76407	3.57154	0.000508199	0.00370516	-0.488008	BARD1
0.352284	6.35532	5.88854	3.49729e-08	2.69096e-06	8.45375	SESTD1
0.351744	3.55988	4.4411	1.97451e-05	0.000329292	2.42945	C5
0.351562	2.21228	4.70559	6.71871e-06	0.000146358	3.5921	ZNF566
0.351535	0.187419	2.2011	0.0296035	0.080646	-3.64824	CATSPER2
0.351167	5.2554	2.82053	0.00559475	0.0230316	-2.88199	PROCR
0.350967	1.70457	2.05832	0.0416808	0.104584	-4.16012	TNFRSF10A
0.350846	3.46186	4.37511	2.56776e-05	0.000400303	2.19247	EPB41L5
0.350681	3.65093	5.65833	1.02364e-07	6.28485e-06	7.43323	ZNF426
0.349547	3.17655	3.86174	0.000181282	0.00170069	0.399843	MPV17L
0.349537	1.86601	2.33086	0.0213956	0.0628306	-3.63739	RAI2
0.349418	5.84824	3.26636	0.00141336	0.00815801	-1.60815	SLC25A25
0.349328	3.69027	3.20165	0.00174109	0.00957492	-1.75906	ARL17A
0.349326	-4.80446	2.23723	0.0270804	0.0752709	-3.51462	OR1B1
0.349297	2.71188	3.96431	0.000124291	0.00128505	0.819874	CEP135
0.34891	5.19718	3.72119	0.00030073	0.00250534	-0.198943	ZKSCAN8
0.348675	5.36136	4.1229	6.8446e-05	0.000827133	1.19267	LYSMD3
0.348511	6.14838	4.30284	3.41384e-05	0.000495574	1.87809	LATS2
0.348446	6.19667	3.14033	0.00211575	0.0110586	-1.9601	GPRASP1
0.347938	3.23129	4.65144	8.40473e-06	0.000173395	3.2733	AJUBA
0.347924	2.83077	3.32155	0.0011803	0.00708604	-1.26966	MICU3
0.347725	6.05833	3.36355	0.00102757	0.00636347	-1.30514	PCF11
0.347707	5.72665	3.79511	0.000230813	0.00206282	0.0652289	KMT2C
0.347635	-1.52284	2.0165	0.0459356	0.112305	-3.88394	TMEM269
0.347591	2.99001	2.70711	0.00775727	0.0295396	-2.9917	TNK1
0.347455	1.64901	4.8685	3.3932e-06	8.76562e-05	4.24158	ZNF846
0.347161	2.08202	3.76319	0.000258864	0.00224742	0.238016	IDNK
0.346992	3.85442	3.49728	0.000655657	0.00449335	-0.878638	C9orf72
0.346845	-0.384673	2.52982	0.012681	0.0425104	-2.92577	SPATA9
0.34677	3.79633	3.36201	0.00103284	0.0063917	-1.29184	USF3
0.346694	1.20322	3.01141	0.00315936	0.0150003	-1.88695	KLHL33
0.346517	2.2926	3.92474	0.000143885	0.0014323	0.747154	NUTM2D
0.346083	5.00912	5.7487	6.73291e-08	4.47065e-06	7.79379	EPG5
0.345549	-0.192999	2.81373	0.00570697	0.0234183	-2.28502	TSTD3
0.345443	2.698	4.55002	1.27271e-05	0.000237927	2.94739	ZNF134
0.345439	2.99725	2.74358	0.00699071	0.0273108	-2.90206	ZNF708
0.345301	2.86199	2.72059	0.00746556	0.0287032	-2.93585	AGAP9
0.345261	6.48664	2.67731	0.0084393	0.03139	-3.19169	PALM2AKAP2
0.345206	1.96112	3.37646	0.000984477	0.00613903	-0.954785	LRRC34
0.344791	6.63729	2.72404	0.00739247	0.0284893	-3.06459	GOLGA8A
0.344749	3.41004	4.5195	1.44035e-05	0.000260998	2.74399	CNNM4
0.344316	5.27309	4.4064	2.26775e-05	0.000365285	2.23376	HECTD4
0.344209	7.2257	3.14627	0.00207643	0.0109328	-1.88258	SUSD5
0.344053	1.66539	3.05626	0.0027517	0.013538	-1.82648	LRMDA
0.343959	5.83704	4.16749	5.77139e-05	0.000729187	1.36991	LIMCH1
0.343606	2.40517	2.88932	0.00456743	0.0197885	-2.40504	ARHGEF26
0.343475	2.37082	2.89666	0.00446868	0.0195163	-2.37807	ZBED8
0.343397	0.964779	2.27072	0.0249109	0.0707373	-3.6058	TEX26
0.343327	6.51306	5.55541	1.64232e-07	9.08843e-06	6.97392	RHOQ
0.343044	5.36679	4.41052	2.23079e-05	0.000359978	2.25156	CEP350
0.342851	1.71254	2.4762	0.0146448	0.0471925	-3.28571	CORO2B
0.342752	5.45686	4.08249	7.98006e-05	0.000925397	1.05095	PURA
0.342702	2.96118	2.7022	0.00786611	0.029821	-2.99914	USP51
0.342654	-0.789781	2.24975	0.0262508	0.0735926	-3.47947	NNAT
0.34264	5.947	3.54628	0.000554443	0.00396967	-0.740594	DAAM2
0.342624	2.47481	2.57626	0.0111751	0.038677	-3.20507	ANXA2R
0.342583	5.7354	5.55539	1.64249e-07	9.08843e-06	6.94995	FNBP4
0.342555	4.96508	4.09841	7.5126e-05	0.000886091	1.09804	SOCS4
0.342528	2.04141	3.05369	0.00277369	0.0136237	-1.89502	CCDC9B
0.342277	1.39882	2.37376	0.0191632	0.0578574	-3.45806	SOGA3
0.342206	4.53984	4.94707	2.42855e-06	6.65735e-05	4.35854	YTHDC2
0.342158	2.09898	2.92168	0.00414672	0.0184156	-2.26052	KIAA1958
0.341875	1.39635	2.71912	0.00749686	0.0287802	-2.65911	CCDC110
0.341788	3.87921	4.79845	4.55972e-06	0.000109433	3.79019	TAF1D
0.341284	3.91636	3.51582	0.000615472	0.00428365	-0.825855	ZDHHC21
0.341157	5.32379	3.85309	0.000187087	0.0017442	0.247437	PIK3C2A
0.341128	6.44982	2.93027	0.00404117	0.0180718	-2.53387	HIVEP2
0.340909	3.64644	4.39417	2.38076e-05	0.000377797	2.24397	SIX1
0.340882	4.00644	2.14868	0.0336284	0.0888564	-4.42362	RASL11A
0.340673	4.29622	4.19928	5.10678e-05	0.000667306	1.47558	TUBE1
0.340602	5.7507	3.54014	0.000566272	0.00403182	-0.769039	RYBP
0.340322	3.13359	5.01775	1.79254e-06	5.40113e-05	4.74721	ACVR1B
0.340296	6.13519	2.31834	0.022089	0.064497	-4.05732	LHFPL2
0.340268	2.52949	4.24346	4.30405e-05	0.00058948	1.83133	KIAA1586
0.340023	2.86003	2.68377	0.00828693	0.0309517	-3.02479	PRTG
0.339981	2.66353	3.62565	0.000421116	0.00324163	-0.297457	ZNF699
0.339964	5.60613	4.73581	5.92552e-06	0.00013246	3.51721	SERPINB1
0.339603	6.01803	3.88718	0.000165183	0.00158959	0.390255	AFF1
0.339054	-1.20575	2.15621	0.0330226	0.0876819	-3.63835	RBP5
0.339048	4.54289	5.39424	3.41084e-07	1.52046e-05	6.23742	DCAF16
0.338858	4.6618	5.09457	1.28495e-06	4.22688e-05	4.96461	MORC4
0.33884	3.33481	3.58679	0.000482079	0.00355879	-0.530064	CHIC1
0.338484	5.1663	4.04581	9.16526e-05	0.00102441	0.913281	KLHL24
0.338436	3.59723	3.2105	0.00169244	0.00937639	-1.72155	LACC1
0.338426	4.12587	3.15277	0.00203416	0.0107682	-1.94232	FAXDC2
0.338233	5.39511	3.81261	0.000216687	0.001963	0.112028	ELK4
0.337978	4.85662	3.00568	0.00321525	0.0151719	-2.38655	ABTB2
0.337974	3.17478	3.69932	0.000324997	0.00266661	-0.140913	TUBD1
0.337894	5.57857	4.48175	1.6773e-05	0.0002911	2.52803	HIP1
0.337746	2.98223	3.59318	0.000471503	0.00351189	-0.45414	SH2D4A
0.33759	4.32968	3.27589	0.00137024	0.00794233	-1.59313	TRIM52
0.337587	1.89183	2.29749	0.0232882	0.0671032	-3.71406	PHKG1
0.33698	3.89838	3.12731	0.00220434	0.0114185	-1.99631	NPIPB2
0.336967	5.76645	4.15492	6.05628e-05	0.000755978	1.32162	ING1
0.33679	1.04299	3.37971	0.000973906	0.00608793	-0.843993	AKR1E2
0.336466	8.10618	4.09175	7.70493e-05	0.000900482	1.21299	DDR2
0.336426	5.25439	4.21707	4.76773e-05	0.000633624	1.53071	MDN1
0.336379	2.7703	3.1811	0.00185916	0.0100728	-1.66963	NEIL1
0.336364	2.15146	3.60314	0.000455478	0.00342382	-0.285264	TMEM91
0.336336	-4.78014	2.11151	0.0367615	0.0949654	-3.75089	TOX3
0.335993	5.21187	3.32455	0.00116872	0.0070335	-1.45717	KLF7
0.335649	-1.19684	2.02879	0.0446481	0.109953	-3.86629	SMIM17
0.335583	0.874225	2.78895	0.00613357	0.0247253	-2.42043	ZNF681
0.335116	4.87383	2.59338	0.0106615	0.0373539	-3.4632	AOC3
0.335101	0.149269	3.09054	0.00247364	0.0124817	-1.60084	PROCA1
0.334971	5.10134	3.29222	0.00129924	0.00761203	-1.55665	SACS
0.334939	0.480725	2.59312	0.0106693	0.0373704	-2.84661	PBX4
0.334778	6.96331	2.76547	0.00656446	0.0259624	-2.93832	SULF2
0.334681	4.8227	4.07408	8.23803e-05	0.000944363	1.01124	CCDC117
0.334646	8.65138	3.23245	0.00157716	0.00884156	-1.53971	SCARA3
0.334234	4.64786	4.36323	2.69142e-05	0.000414178	2.06913	DENND4A
0.33416	4.7782	2.95932	0.00370231	0.0169411	-2.51406	LRP8
0.333996	3.09121	2.3874	0.0184973	0.0562831	-3.77612	CASP4
0.333597	3.64307	3.53676	0.000572882	0.0040557	-0.730255	ZNF605
0.33359	6.88809	3.4946	0.000661668	0.00452245	-0.855204	UACA
0.333339	4.54237	3.70914	0.00031388	0.00258724	-0.237313	PAQR3
0.333244	4.43739	4.93846	2.51965e-06	6.87553e-05	4.32631	C1orf52
0.333179	7.45501	2.66687	0.00869081	0.032066	-3.15504	ITGBL1
0.333138	0.650344	2.78163	0.00626509	0.0250528	-2.41599	RFESD
0.3327	-0.134376	3.13582	0.0021461	0.0111717	-1.47464	IQCD
0.332448	9.57209	2.92106	0.00415447	0.0184406	-2.35223	MCL1
0.332443	0.108788	2.50241	0.0136533	0.0449048	-3.01665	KLLN
0.332231	4.73748	3.69133	0.00033432	0.00272193	-0.300195	CDC42EP4
0.33197	6.40731	4.5422	1.31378e-05	0.000243321	2.79185	N4BP2L2
0.331816	3.25853	4.70275	6.7984e-06	0.000147735	3.47128	CSPP1
0.331784	3.30413	4.68636	7.27611e-06	0.000155108	3.40207	PIGL
0.331781	5.44542	2.89128	0.00454092	0.0197174	-2.68838	NOTCH2NLB
0.331745	4.00892	3.95381	0.000129228	0.00132464	0.620585	EOGT
0.331679	4.30246	4.29237	3.55684e-05	0.000512185	1.81674	XPO4
0.331426	5.67706	3.65827	0.000375643	0.00298188	-0.391126	CREBZF
0.331337	6.32891	3.43734	0.000803165	0.00525177	-1.06488	ATM
0.331004	6.18127	3.9639	0.000124482	0.00128629	0.662296	ZEB1
0.330701	3.77934	3.17987	0.00186644	0.0101062	-1.83179	SINHCAF
0.330615	4.58406	4.30874	3.33581e-05	0.000490602	1.86744	ZNF337
0.330527	-1.19463	2.05814	0.0416979	0.104612	-3.81496	KCNG2
0.330188	3.38585	2.56628	0.0114844	0.0394204	-3.41037	NPIPA8
0.33008	4.23963	3.63659	0.000405308	0.00314425	-0.461909	ZNF274
0.33007	5.04574	5.45228	2.62518e-07	1.24839e-05	6.48578	GYG1
0.330037	1.75742	2.6125	0.0101133	0.0359736	-2.97468	GVQW3
0.329713	2.49044	3.24151	0.00153171	0.0086626	-1.44196	RAB3IP
0.329588	5.30912	3.847	0.000191283	0.00177685	0.226125	GCC2
0.329317	2.53458	3.48126	0.000692365	0.00466819	-0.728981	AK9
0.329284	5.01845	5.4191	3.04955e-07	1.39827e-05	6.34171	APPL2
0.328858	4.04001	4.36224	2.70197e-05	0.000415446	2.09186	LMTK2
0.328701	6.87755	3.51028	0.000627223	0.004345	-0.806567	PRRC2C
0.328666	5.58026	4.66764	7.86173e-06	0.000164463	3.24727	AHCTF1
0.328646	8.93279	2.38165	0.0187753	0.057032	-3.72168	CRYAB
0.32864	-0.0604851	2.5706	0.0113494	0.0390886	-2.85421	SLC26A1
0.32863	3.45301	4.16469	5.83361e-05	0.000734961	1.42224	UBE2D1
0.328595	6.91484	3.54093	0.000564729	0.00402403	-0.707417	SMG1
0.32828	5.52278	3.77104	0.00025168	0.00219996	-0.0237838	BOD1L1
0.328135	3.45822	3.06364	0.00268954	0.0133089	-2.1222	ZNF680
0.328128	4.11638	3.65407	0.000381218	0.00301581	-0.397	SIX4
0.328022	3.88518	4.78718	4.78056e-06	0.000113289	3.74522	RUFY2
0.328002	3.09243	2.3901	0.0183683	0.0559951	-3.76789	TRMT9B
0.327909	6.70731	2.67067	0.00859841	0.0318102	-3.1955	DAB2
0.327909	5.40235	2.71423	0.00760194	0.0291026	-3.15268	DHRS3
0.327704	3.85618	3.05785	0.00273822	0.0134828	-2.18893	ANKRD26
0.327498	4.63144	3.02823	0.00300033	0.0144596	-2.32074	BAIAP2
0.327344	-0.0787429	2.5091	0.0134099	0.0443143	-2.98862	ZNF726
0.327103	4.40684	4.19178	5.25666e-05	0.000680443	1.44369	CDKL5
0.326954	0.982511	3.38356	0.000961517	0.00602941	-0.828519	YY2
0.326945	4.86416	2.55202	0.0119397	0.0406543	-3.56341	FAM126A
0.326917	4.69347	4.03864	9.41557e-05	0.00104716	0.886867	NCOA2
0.326791	6.12482	3.83537	0.000199537	0.00184018	0.218225	NR1D2
0.32675	0.683323	3.17294	0.00190808	0.0102696	-1.40467	RNASE10
0.326575	3.55072	5.23073	7.07119e-07	2.68585e-05	5.59312	EDRF1
0.326569	4.46306	4.33046	3.06292e-05	0.000457982	1.95163	ZDHHC17
0.32656	1.59241	3.23859	0.00154623	0.00871724	-1.30557	PCDHGA7
0.326519	4.41652	3.11349	0.0023022	0.0118128	-2.07215	ECHDC2
0.326357	3.23012	2.00831	0.0468101	0.113977	-4.59004	H2BC5
0.326256	1.56593	4.10845	7.2315e-05	0.000860866	1.44712	ZNF549
0.326193	0.0823865	2.36169	0.0197693	0.0592485	-3.31428	RADIL
0.32597	7.85071	2.8924	0.00452584	0.0196892	-2.546	NNMT
0.32596	5.91887	3.24687	0.00150542	0.00854563	-1.66333	CPEB2
0.325927	3.28194	5.18978	8.4708e-07	3.07418e-05	5.44528	MAGI3
0.325765	5.43706	3.64197	0.000397746	0.00309899	-0.453275	SMCHD1
0.325729	4.78889	3.28017	0.0013513	0.00785289	-1.59404	CCDC186
0.325657	2.82447	4.14663	6.25168e-05	0.000771133	1.44443	ZNF789
0.325593	6.80625	3.4851	0.00068339	0.00463031	-0.889942	POLR2A
0.325442	1.55606	2.43494	0.0163356	0.0511822	-3.3482	PLEKHH1
0.325257	-0.0602448	2.55698	0.0117796	0.0402332	-2.8843	ASB16
0.325251	2.80535	3.94782	0.000132127	0.00134666	0.751179	ZNF611
0.324928	4.96786	2.62071	0.00988608	0.0353768	-3.39606	SYBU
0.324894	8.46455	3.32139	0.00118089	0.00708604	-1.28872	SERPING1
0.324742	4.22114	4.68107	7.43707e-06	0.000158119	3.30422	SCAPER
0.324724	4.9918	7.02905	1.27778e-10	3.88273e-08	13.85	RBMS2
0.324593	5.03129	4.77424	5.04688e-06	0.00011766	3.65732	UBR3
0.324504	1.68662	3.22662	0.00160705	0.00895316	-1.3522	PRX
0.323834	5.48372	3.73641	0.000284868	0.00240448	-0.140818	RIF1
0.323516	5.21068	3.70302	0.000320768	0.00263916	-0.25914	CEP95
0.323329	1.54067	2.64714	0.00918469	0.0334817	-2.85354	MORN1
0.323031	5.75697	4.97006	2.20076e-06	6.20364e-05	4.4657	REEP3
0.323013	1.34675	3.14211	0.00210387	0.0110255	-1.54795	C5orf34
0.322879	3.01117	3.53135	0.000583601	0.00411435	-0.653763	PCDHGA6
0.322814	5.53106	4.68774	7.23484e-06	0.000154412	3.32469	DIS3
0.32276	2.88589	2.47207	0.0148064	0.0475544	-3.53742	GHR
0.322613	1.17865	2.32041	0.0219732	0.0642215	-3.53472	ZNF714
0.322531	6.12515	2.51844	0.013077	0.0435609	-3.6005	B4GALT1
0.322517	1.23306	2.89412	0.00450263	0.0196168	-2.19662	ZNF454
0.322306	3.01344	4.53437	1.35617e-05	0.000248531	2.84994	ZNF136
0.322197	4.42409	2.64215	0.0093134	0.0338477	-3.33258	TSPOAP1
0.322168	3.03216	2.58751	0.0108351	0.0378732	-3.29424	TLE2
0.322125	4.50135	4.33791	2.97434e-05	0.000446974	1.97819	RIC1
0.322091	6.18201	5.15296	9.95725e-07	3.47303e-05	5.2376	SH3BP5
0.322075	0.965339	2.34568	0.0205997	0.0611193	-3.44864	ESYT3
0.321695	3.42039	2.83363	0.00538415	0.0223701	-2.74278	PRKCH
0.32158	4.82873	4.39235	2.39798e-05	0.000378775	2.17638	FAM199X
0.321486	3.12459	3.3325	0.00113853	0.00687719	-1.28532	FAM200A
0.321184	5.10679	3.17131	0.001918	0.0103075	-1.91402	ALDH1L2
0.32118	3.17664	2.19753	0.0298641	0.0811216	-4.19966	DSCAML1
0.321121	4.10911	5.52633	1.87546e-07	1.00971e-05	6.82659	CEP68
0.321115	0.193171	2.55674	0.0117874	0.0402523	-2.90337	ZNF256
0.321022	5.42844	3.34073	0.00110809	0.00673417	-1.40227	SSH1
0.32093	1.43534	2.04139	0.0433606	0.107594	-4.13602	RSC1A1
0.320905	5.36137	3.0926	0.00245774	0.0124119	-2.13445	VPS13C
0.32067	3.85864	3.97853	0.000117892	0.00123289	0.719741	TTC39B
0.320651	2.89551	3.98284	0.000116014	0.00121917	0.857928	IL1RAP
0.320491	5.37119	4.62639	9.31667e-06	0.000187463	3.07973	MTR
0.32044	4.81163	2.75694	0.00672769	0.0264853	-3.05259	NOTCH2NLC
0.320439	7.44843	3.62672	0.000419534	0.00323085	-0.40122	RANBP2
0.319981	3.99981	2.40304	0.01776	0.0546142	-3.87179	CDH23
0.319875	5.06579	3.48236	0.000689792	0.00465961	-0.973004	ZNF703
0.319857	4.62506	2.51322	0.0132623	0.0439332	-3.65279	SLFN5
0.31956	6.45448	3.84091	0.000195559	0.00180947	0.252776	PLEKHA1
0.319549	4.75608	2.65014	0.00910791	0.0332695	-3.32252	RAB23
0.319499	1.02366	2.57639	0.011171	0.0386705	-2.94464	DYNC1I1
0.319471	5.20465	5.29288	5.36765e-07	2.15765e-05	5.80133	ZNF655
0.319403	3.14943	2.60113	0.0104363	0.0367658	-3.28343	MROH7
0.319383	4.28455	3.49396	0.000663117	0.0045289	-0.92107	CPLANE1
0.319344	1.75443	2.25155	0.0261335	0.0733669	-3.78026	SCNN1D
0.318802	4.17861	2.10277	0.0375333	0.0964866	-4.53119	NOCT
0.318738	-4.82303	2.22266	0.0280744	0.0775339	-3.54331	FGL1
0.318454	0.859102	2.24926	0.0262823	0.0736695	-3.63496	DAGLA
0.318293	5.12709	2.98092	0.00346754	0.0160927	-2.45323	UBN2
0.318286	4.89013	4.3083	3.34155e-05	0.000491044	1.86221	AGO3
0.318278	0.878682	2.49024	0.0141061	0.0459973	-3.12182	CES3
0.318195	2.85038	3.80388	0.000223629	0.00201335	0.257508	TMEM220
0.318164	6.79979	3.74639	0.000274902	0.00234242	-0.0464609	MED13L
0.318123	6.38855	4.08043	8.04261e-05	0.000929638	1.08149	WTAP
0.317979	3.4227	4.42971	2.06647e-05	0.000340754	2.40322	INTS2
0.317958	3.90577	4.92899	2.62363e-06	7.06252e-05	4.31516	LMBR1L
0.317854	-4.68605	2.00872	0.0467661	0.113916	-3.9331	ABCG5
0.317782	2.49624	4.14653	6.25406e-05	0.000771133	1.48987	SLC22A15
0.317654	9.7128	2.57717	0.011147	0.0386097	-3.21445	EMP1
0.317394	6.13953	4.56708	1.18736e-05	0.000225022	2.87619	PHF3
0.317149	4.23487	2.82664	0.00549563	0.0226808	-2.85023	BCL2
0.316793	7.36349	3.82914	0.000204099	0.00187165	0.262403	TGFBR1
0.316761	2.99815	2.47244	0.0147919	0.0475235	-3.55928	SYCP2
0.316726	2.71375	2.56409	0.0115531	0.0396032	-3.28489	PELI2
0.316573	3.35914	3.42872	0.000826768	0.00536126	-1.02954	IL1RL2
0.316484	1.84841	2.83785	0.00531783	0.0221553	-2.4315	ZNF214
0.316445	5.15163	3.32126	0.0011814	0.00708604	-1.46855	ITGA1
0.316298	3.58483	4.71135	6.5602e-06	0.000143603	3.47104	PLEKHA8
0.316127	4.48134	4.50725	1.51348e-05	0.000271066	2.61887	LONRF1
0.316123	4.75596	3.99481	0.000110953	0.00117772	0.731783	KATNAL1
0.315692	2.68766	4.43188	2.0486e-05	0.000339125	2.5046	PROSER3
0.315416	6.67638	3.95936	0.000126597	0.00130514	0.670373	CLK1
0.315363	3.30046	3.50664	0.000635078	0.00438924	-0.777929	ZNF662
0.315236	2.42166	4.08004	8.05454e-05	0.000929638	1.26619	ZNF614
0.314663	4.64099	4.0111	0.0001044	0.0011284	0.790839	ARID4A
0.314534	6.75024	4.83471	3.91441e-06	9.80132e-05	3.9551	XPO1
0.314482	3.79592	4.38465	2.47244e-05	0.000387465	2.19553	CTC1
0.31369	1.34429	3.78932	0.000235683	0.00209278	0.394822	PHF7
0.31357	6.91237	3.95912	0.000126706	0.00130531	0.682032	RHOBTB3
0.313564	4.7784	4.93566	2.54994e-06	6.91608e-05	4.30834	UBR1
0.313545	3.31287	3.9087	0.000152642	0.00149458	0.542033	ZNRF2
0.31352	4.39931	2.40326	0.0177499	0.0546019	-3.89985	LRRC2
0.313276	9.64265	3.36842	0.00101112	0.00627678	-1.07562	MFGE8
0.313147	5.48735	2.49465	0.0139405	0.0456485	-3.68753	ZIC1
0.313102	4.22063	2.89193	0.00453213	0.0197022	-2.67576	CHST15
0.312778	3.87203	2.77328	0.00641812	0.0255093	-2.9585	ANKRD36
0.31267	2.93327	2.81192	0.00573716	0.0235045	-2.71069	PCDHGA5
0.312466	1.06624	2.17992	0.0311761	0.0837844	-3.80224	DNAH7
0.312441	8.90593	3.23608	0.00155882	0.00876343	-1.51327	CYBRD1
0.312333	6.52216	2.73291	0.00720757	0.0279128	-3.04983	AKAP9
0.312237	5.00453	2.93791	0.00394937	0.0177722	-2.57277	RSRP1
0.311746	4.46284	3.18175	0.0018553	0.0100549	-1.87674	ADNP2
0.311729	2.89228	3.61138	0.000442596	0.00336508	-0.378857	HTD2
0.31152	2.2853	2.46538	0.0150724	0.04821	-3.423	PCDHB15
0.311428	3.90196	4.00748	0.000105825	0.00113811	0.817414	ARID2
0.311388	3.01338	2.98466	0.00342831	0.0159602	-2.26604	NPIPB15
0.311287	0.772578	3.17967	0.00186762	0.0101095	-1.39166	SPRY3
0.311175	5.87946	4.03287	9.62193e-05	0.0010632	0.890235	SIK2
0.311164	2.20778	3.74283	0.000278424	0.00236344	0.155983	PVRIG
0.31105	5.32904	5.35006	4.15874e-07	1.75844e-05	6.04809	OTULIN
0.310861	2.24492	3.5827	0.000488947	0.00359919	-0.362588	TTC21A
0.310739	0.478196	1.98993	0.0488266	0.117856	-4.07767	MACIR
0.31064	5.30355	5.80199	5.25066e-08	3.81109e-06	8.03626	RBM33
0.310607	1.99417	3.02122	0.00306568	0.0146956	-1.97066	ZNF14
0.310462	2.28853	3.0137	0.00313727	0.0149389	-2.04548	L3MBTL1
0.310384	3.11332	3.97617	0.000118933	0.00124111	0.803141	RCL1
0.31021	1.47967	2.62905	0.00965951	0.0347673	-2.88675	DLG2
0.310149	7.62443	2.81359	0.00570921	0.0234221	-2.77005	MIDEAS
0.309989	4.15994	3.52288	0.000600788	0.00420739	-0.821664	PCDHGB5
0.309936	-4.86205	2.48902	0.0141521	0.0460972	-3.00443	DUXB
0.309896	6.42034	4.718	6.38148e-06	0.000140549	3.4768	STOM
0.309871	2.47914	3.88867	0.000164287	0.00158351	0.600434	ATF7IP2
0.309862	5.22508	3.53857	0.000569334	0.00404078	-0.792548	TNRC6B
0.309656	3.95699	4.90198	2.94363e-06	7.83565e-05	4.2023	NAA25
0.309497	1.30113	2.44385	0.0159565	0.0502756	-3.28479	NPIPB13
0.309334	0.530635	2.78442	0.00621465	0.0249086	-2.39853	DDO
0.30922	1.58565	3.16815	0.00193732	0.0103856	-1.50344	ZNF112
0.309052	5.81727	4.22489	4.62555e-05	0.000620666	1.577	PRDM2
0.30902	1.72596	3.23615	0.00155846	0.00876343	-1.32922	ZFP82
0.308956	2.55336	3.39164	0.000935998	0.00589413	-1.00584	ZNF480
0.308736	13.4998	2.8609	0.00496886	0.0211345	-2.30316	DCN
0.308654	1.98765	3.19381	0.00178527	0.00976399	-1.48964	NUTM2A
0.308621	4.07298	3.59021	0.000476388	0.00353359	-0.60033	NPAT
0.308355	4.21686	3.81789	0.000212589	0.00193369	0.14142	SMAD9
0.308345	4.50406	5.40608	3.23378e-07	1.46402e-05	6.28968	CDK2
0.30826	1.23058	2.4553	0.0154805	0.0491384	-3.24764	DDTL
0.308076	8.83561	2.16974	0.0319573	0.0854099	-4.18422	TSC22D3
0.307984	3.09065	5.18069	8.81618e-07	3.18021e-05	5.42624	NAPB
0.307907	4.56929	3.04778	0.00282486	0.0138107	-2.26413	ZNF608
0.307802	6.34443	4.03301	9.617e-05	0.0010632	0.911455	SSPN
0.307789	8.19661	4.66637	7.9029e-06	0.000165132	3.35457	NDRG1
0.307676	10.2583	4.05133	8.97656e-05	0.00100961	1.17424	H3-3B
0.307579	1.7151	2.03823	0.0436806	0.10814	-4.19551	C4orf47
0.307572	1.70445	3.05989	0.00272101	0.0134312	-1.81975	WNK3
0.307383	3.91676	4.15628	6.02479e-05	0.000753225	1.34546	SLC25A44
0.307329	2.08272	3.17273	0.00190937	0.010273	-1.5654	DENND2D
0.307253	4.35514	4.33229	3.04097e-05	0.000455659	1.96288	EXOC8
0.30725	6.72007	3.1359	0.00214552	0.0111717	-1.9449	TSPYL2
0.307083	2.20207	3.26796	0.00140601	0.00812077	-1.31044	ZNF669
0.307065	3.80896	5.71044	8.04297e-08	5.1498e-06	7.65557	SNRNP48
0.306973	5.44076	3.57106	0.000509049	0.00370834	-0.68279	MAP3K20
0.306892	2.07566	2.43973	0.0161309	0.0506913	-3.43757	SCO2
0.306832	5.49569	2.64623	0.00920815	0.0335468	-3.32047	IRS2
0.306831	2.02476	3.69502	0.000329988	0.00269811	0.0270447	ZNF461
0.306753	3.28435	2.02361	0.0451867	0.110928	-4.57082	PANX1
0.30674	1.30248	2.60979	0.0101896	0.036167	-2.90527	ZNF572
0.306598	3.86076	3.65397	0.00038135	0.00301581	-0.37541	RAPGEF6
0.306477	3.23248	2.83988	0.00528628	0.0220606	-2.69369	ZNF92
0.30645	4.73974	2.45702	0.0154102	0.048976	-3.7871	VAMP1
0.306339	5.12423	2.37503	0.0191003	0.0577203	-3.97404	THRB
0.3063	0.498164	2.19323	0.0301801	0.0818065	-3.69677	GCNA
0.306006	3.2636	4.28624	3.64308e-05	0.000520838	1.88965	PRDM15
0.305916	4.49948	2.60002	0.0104682	0.0368495	-3.43941	PATJ
0.305775	5.06195	3.73765	0.000283618	0.00239731	-0.146928	ORC4
0.305729	-0.357601	2.20899	0.0290357	0.0794701	-3.5837	SSUH2
0.305653	5.69247	3.71615	0.000306171	0.00253695	-0.200595	MYO9A
0.305265	5.57533	3.75379	0.000267727	0.00229546	-0.0800238	ETNK1
0.305032	1.49001	2.8408	0.00527196	0.0220311	-2.36637	ZNF138
0.305003	5.41846	5.37916	3.64995e-07	1.60415e-05	6.17504	KCTD9
0.304947	0.34054	2.1199	0.036033	0.0935959	-3.81964	EFHC2
0.304624	2.74434	4.04753	9.10605e-05	0.00102097	1.10759	ABAT
0.30445	3.18746	2.5554	0.0118303	0.0403604	-3.40114	PLEKHA2
0.304356	3.94851	4.69794	6.93548e-06	0.000149964	3.38778	UTP23
0.304232	-0.245607	2.46104	0.015247	0.0486254	-3.0804	PRR29
0.30416	1.54036	2.8407	0.00527347	0.0220311	-2.37316	B3GALT9
0.303874	7.07257	3.32891	0.00115207	0.00695195	-1.3553	SERTAD2
0.303862	3.7994	5.51847	1.94383e-07	1.03717e-05	6.81007	RSBN1L
0.303563	-4.81287	2.01126	0.0464936	0.113433	-3.93157	CCL25
0.303461	5.09978	3.93058	0.000140821	0.00140884	0.508555	AHI1
0.303435	5.73255	4.70079	6.85401e-06	0.000148666	3.38229	NFE2L2
0.303411	5.59962	3.3179	0.00119452	0.00715755	-1.46541	EP300
0.303402	3.94347	4.09454	7.62392e-05	0.000893928	1.12211	SYNJ1
0.303357	5.6812	3.45626	0.000753521	0.00499228	-1.03714	APBB2
0.303285	5.71109	4.36693	2.65229e-05	0.000409916	2.09812	ZBTB38
0.303195	6.80176	3.02964	0.00298739	0.0144089	-2.2409	CD9
0.303108	2.45568	2.18907	0.0304883	0.0823912	-4.06265	NABP1
0.302995	-0.0457311	2.11617	0.0363551	0.0942142	-3.78554	RAG1
0.30292	4.85263	4.61253	9.86163e-06	0.000196444	3.01931	NUDT16
0.302849	1.3125	2.44592	0.0158695	0.0500495	-3.28131	TTC32
0.302333	2.82291	3.16618	0.00194952	0.0104267	-1.71965	NACAD
[truncated: 5,472 more rows]

## Sheet: DEGs of C3 subtype
logFC	AveExpr	t	P.Value	adj.P.Val	B	SYMBOL
3.04569	-1.44967	4.63406	9.03139e-06	4.14528e-05	3.33619	EIF3CL
2.74763	-2.31866	5.2754	5.80505e-07	3.28306e-06	5.83411	DEFA3
2.72247	3.3549	5.94886	2.63228e-08	1.86749e-07	8.51964	LOC102723728
2.50627	3.05203	9.91443	2.2932e-17	1.09634e-15	28.9688	PCDHGC4
2.43856	-2.75122	5.04787	1.57462e-06	8.24948e-06	4.88586	DEFA1B
2.3918	-1.09304	4.74266	5.76111e-06	2.73894e-05	3.75387	S100A8
2.32668	-3.233	3.00158	0.00325606	0.0088651	-1.86471	SERPINB2
2.21454	-3.93724	3.76813	0.000254375	0.00088621	0.347027	PRTN3
2.21176	-3.73361	4.98243	2.08797e-06	1.07074e-05	4.61676	PGBD3
2.20409	-3.97143	3.98756	0.000114021	0.000424718	1.0549	EPB42
2.17974	-4.23273	5.36442	3.9021e-07	2.27059e-06	6.13	RETN
2.05876	5.54559	2.30077	0.0230965	0.0503495	-4.37059	HBA2
2.04261	-3.81296	3.55626	0.000535792	0.00173513	-0.306616	CTSG
2.04183	4.08894	2.43605	0.0162885	0.0369318	-4.1419	HBA1
2.02027	-2.14282	2.90872	0.00431116	0.0113964	-2.13156	HBG2
2.00739	-3.26936	3.38621	0.00095319	0.00290873	-0.80661	HBG1
2.003	6.18788	2.17246	0.031748	0.0662991	-4.59681	HBB
1.95283	5.81693	2.5007	0.0137169	0.0317515	-3.89816	CHRDL2
1.92519	0.478481	3.46415	0.000733802	0.00229432	-0.815291	BCAN
1.88976	-0.633986	3.10523	0.00236279	0.00658895	-1.7133	ALAS2
1.8875	3.33216	3.50321	0.000642633	0.00203693	-1.18341	AMTN
1.83011	-1.17891	5.83786	4.44213e-08	3.01775e-07	8.21995	TNNI2
1.82214	-4.30057	4.85983	3.52181e-06	1.73841e-05	4.15749	HSH2D
1.8077	2.39424	3.50283	0.000643485	0.00203895	-1.06825	IGLL5
1.80669	-4.20861	4.4054	2.27749e-05	9.69854e-05	2.48705	GNLY
1.78687	-1.25074	2.55151	0.011957	0.0281837	-3.05235	HBD
1.78081	1.59713	4.388	2.4406e-05	0.000103269	2.16305	PPP1R1A
1.75829	0.501544	3.75751	0.000264239	0.000917188	0.123951	S100A9
1.75677	-4.08635	3.44055	0.000794652	0.0024665	-0.652771	GYPA
1.74166	-2.18318	2.78407	0.00622141	0.015803	-2.43116	AHSP
1.69933	-1.5397	4.8411	3.81196e-06	1.86877e-05	4.1158	MUSTN1
1.6852	-3.25396	3.35715	0.0010497	0.00317459	-0.891573	TECTA
1.65189	-4.03261	3.4343	0.000811529	0.0025141	-0.671163	CST7
1.6481	-4.29453	4.29335	3.54424e-05	0.000145237	2.09362	GZMH
1.62294	1.09494	3.00108	0.00326104	0.00887566	-2.26605	MAGED4B
1.59679	-4.09487	3.8693	0.000176383	0.000634977	0.669368	GJA5
1.59556	-3.95217	3.18096	0.00186018	0.00531125	-1.39175	MS4A1
1.53179	-3.40358	3.46156	0.000740273	0.00231092	-0.588709	S100A12
1.50672	1.88514	6.51412	1.70312e-09	1.47363e-08	11.3275	RAMP1
1.50356	-0.525533	2.77553	0.00637699	0.016157	-2.56876	FCN1
1.49732	-1.09483	3.23723	0.00155321	0.00451311	-1.27923	ELANE
1.49075	-3.77941	3.33743	0.00112036	0.0033684	-0.951368	NPAS4
1.47253	0.488477	3.70505	0.000318527	0.00108565	-0.018382	CIDEA
1.46791	-3.55944	3.54034	0.000565961	0.00182179	-0.354867	COX4I2
1.45582	-4.38643	3.89335	0.000161524	0.000585246	0.746905	RERGL
1.45509	-3.62145	2.79507	0.00602595	0.0153718	-2.39748	GMNC
1.45234	-1.86259	3.56922	0.000512376	0.00166864	-0.272261	IL17B
1.43449	-3.09333	4.14877	6.2022e-05	0.000243204	1.59309	MT3
1.41947	-4.365	3.52523	0.000596073	0.00190217	-0.403416	MS4A3
1.41751	1.98318	5.0198	1.77765e-06	9.22691e-06	4.61747	TNNT3
1.41364	-2.70911	3.78147	0.000242475	0.00084871	0.389835	SLURP1
1.38028	-2.59798	2.2091	0.029029	0.061321	-3.69276	AZU1
1.37086	-1.54485	3.44047	0.000794865	0.00246674	-0.663883	CASQ2
1.36699	0.989223	4.32107	3.17909e-05	0.000131324	2.06114	SGCG
1.36574	-4.45514	3.49055	0.000670957	0.00211889	-0.507746	GFI1B
1.34805	1.10544	4.47694	1.71069e-05	7.49125e-05	2.62385	BIRC7
1.34289	-2.96751	2.27274	0.0247857	0.0535694	-3.5703	HBM
1.32394	-4.23817	3.38306	0.000963226	0.00293536	-0.822759	HP
1.32388	5.47716	5.05058	1.55622e-06	8.16265e-06	4.56633	SLPI
1.31755	-3.7519	2.75904	0.00668752	0.0168627	-2.48775	ICAM4
1.30865	-3.43757	2.69074	0.00812586	0.0200358	-2.64958	PADI4
1.30567	-1.77927	2.72237	0.00742805	0.018483	-2.58306	GABRA5
1.29521	-2.81662	2.99023	0.00337087	0.00914264	-1.89651	MYL4
1.29204	-3.4426	3.17966	0.0018679	0.0053299	-1.39335	PTPRCAP
1.29048	-0.433835	2.01407	0.0461943	0.0912987	-4.24164	CCL3L1
1.28996	-1.55608	2.86853	0.00485842	0.0126749	-2.23332	SLAMF9
1.28354	2.87258	3.35842	0.00104529	0.00316448	-1.56533	ORM1
1.27772	-4.36336	3.35532	0.00105607	0.00319118	-0.904011	PRSS57
1.27643	5.28117	3.01649	0.00311078	0.00850023	-2.63773	APOD
1.27141	-1.85958	2.7855	0.00619555	0.0157484	-2.42357	GIMAP1
1.26724	-2.5305	2.75323	0.00680018	0.0171059	-2.4903	JAML
1.26567	3.84432	6.55255	1.40804e-09	1.23198e-08	11.3351	FXYD1
1.25869	1.21518	6.56199	1.34363e-09	1.1799e-08	11.6171	TIAF1
1.24992	0.0173713	4.44755	1.92484e-05	8.35153e-05	2.63166	PEBP4
1.24846	-4.22342	2.65455	0.00899683	0.021927	-2.744	CHL1
1.24719	4.38608	3.26015	0.00144228	0.00422157	-1.96882	EPYC
1.23772	-4.04413	3.68521	0.00034169	0.00115669	0.0860907	HIGD1B
1.2376	-2.82763	2.03902	0.0436018	0.0868548	-4.02477	ACTG2
1.23529	-4.29009	3.17918	0.00187074	0.00533629	-1.40066	FCRL1
1.2337	-2.38963	2.71154	0.00766071	0.0190065	-2.58962	TESC
1.23064	-1.97751	2.90003	0.00442441	0.0116545	-2.13178	IHH
1.22655	4.971	3.48492	0.000683905	0.00215522	-1.25542	MATN4
1.22368	5.46017	3.67603	0.000352933	0.00119115	-0.60951	GDF5
1.22327	-4.56707	3.87893	0.000170284	0.000614627	0.699778	MZB1
1.22264	-4.80137	6.82602	3.58573e-10	3.49755e-09	12.481	VPREB3
1.22075	0.515811	3.65688	0.000377549	0.00126565	-0.155178	CNTFR
1.21653	-4.53233	5.33194	4.51261e-07	2.59634e-06	6.01444	MYMK
1.21531	-1.05088	3.64195	0.000397841	0.00132623	-0.0641148	MLXIPL
1.21476	-1.7532	2.60293	0.0103852	0.0249211	-2.86293	NKG7
1.20011	5.4155	2.69123	0.00811465	0.0200152	-3.50438	IBSP
1.19745	2.53648	3.2938	0.00129271	0.00382058	-1.69388	COL9A1
1.19618	1.85307	2.56933	0.0113897	0.0269849	-3.5138	COMMD3-BMI1
1.19515	1.67598	2.94415	0.0038762	0.0103519	-2.50149	MPO
1.19018	-4.04261	2.95431	0.00375918	0.010077	-2.00019	CCK
1.18708	-4.10519	3.28404	0.00133452	0.00393121	-1.10639	CAMP
1.18106	4.3303	4.04863	9.07054e-05	0.000344017	0.624871	GDF10
1.17493	0.638595	2.9481	0.00383026	0.0102384	-2.25928	LY6D
1.17454	-0.903764	4.48062	1.68555e-05	7.39021e-05	2.7731	FOLR1
1.1668	4.90816	3.24545	0.00151255	0.00440353	-1.99885	CLEC3B
1.16489	-4.48185	3.53538	0.000575686	0.0018483	-0.374275	SERTM1
1.16365	-1.89345	3.13341	0.00216262	0.00607608	-1.51808	WFDC1
1.16143	-2.94138	3.26426	0.00142319	0.00417252	-1.1558	SCT
1.16092	-1.06603	2.75478	0.00676995	0.0170514	-2.54117	NCF1
1.1601	0.283331	4.22078	4.70096e-05	0.000187745	1.79278	RPL36A-HNRNPH2
1.15704	1.29657	3.88071	0.000169179	0.000611132	0.459101	BCAM
1.15697	-2.53411	2.60129	0.0104323	0.0250208	-2.8509	EXOC3L1
1.15373	-1.56126	2.91885	0.00418236	0.0110935	-2.09833	KLK11
1.14877	-1.72811	3.55712	0.000534211	0.00173064	-0.306155	PRG2
1.14687	-4.29786	3.75447	0.000267124	0.000926484	0.302214	RNASE13
1.14225	1.45164	3.17804	0.00187755	0.00535487	-1.77543	LEFTY2
1.14109	-3.92584	2.56024	0.0116758	0.0275862	-2.9602	CYP1A1
1.14053	-4.50969	3.01157	0.00315809	0.00862164	-1.85562	CTSE
1.13754	2.54821	3.55032	0.000546877	0.00176656	-0.882741	DEFB1
1.13747	1.14913	5.45093	2.64304e-07	1.58503e-06	6.58045	SH3BGR
1.1346	-2.16769	3.35976	0.00104068	0.00315157	-0.881223	CD247
1.13435	-2.78516	3.32327	0.0011738	0.00351199	-0.988095	ADIG
1.13277	-0.33152	3.32222	0.00117782	0.00352226	-1.07226	KLHDC7B
1.13248	-3.39037	2.72375	0.00739901	0.018421	-2.57108	GTF2A1L
1.12649	-4.58302	3.69104	0.000334724	0.00113568	0.10222	RNASE3
1.12616	-0.281115	2.24748	0.0264005	0.0565413	-3.77584	GSG1L
1.12544	1.76676	4.15294	6.10408e-05	0.000239671	1.33307	PALM
1.12375	1.05977	3.41045	0.000879104	0.0027015	-1.00828	RARRES2
1.11988	-3.27165	2.13845	0.0344676	0.0712107	-3.84352	GABRD
1.11926	-3.93686	2.69121	0.00811525	0.0200152	-2.65454	SOWAHB
1.11621	0.821292	3.47951	0.000696598	0.00219022	-0.748037	SCG5
1.11541	-1.7602	2.9724	0.00355871	0.00959262	-1.95002	S100P
1.11472	4.95264	2.62974	0.0096417	0.02334	-3.68799	ADAMTSL2
1.11459	-3.17211	3.47092	0.000717191	0.00224787	-0.56123	NPB
1.10938	3.89917	5.90865	3.18358e-08	2.2191e-07	8.29343	LGI4
1.1085	6.37868	2.38731	0.0185025	0.0412937	-4.16886	FRZB
1.10678	2.60433	3.74003	0.000281264	0.000970646	-0.274395	ENHO
1.10468	-0.873003	3.30152	0.00126051	0.00373959	-1.09192	MEPE
1.10413	-1.8894	4.14024	6.40785e-05	0.000250884	1.5642	PCOTH
1.10399	-4.56244	4.38876	2.4332e-05	0.000103029	2.43202	CEACAM8
1.10161	3.64785	2.45725	0.0154016	0.03517	-4.09757	TIGIT
1.1008	0.115827	3.62479	0.000422448	0.00140227	-0.194542	OTOS
1.09962	5.79028	4.02813	9.79701e-05	0.000369226	0.61395	CHADL
1.095	0.85447	3.4306	0.000821695	0.00254383	-0.909513	RAMP3
1.09319	-3.9845	3.45492	0.000757048	0.00236	-0.611803	GZMB
1.08907	0.868867	3.59197	0.000473564	0.00155325	-0.407111	RCAN2
1.0887	2.37949	3.04716	0.00283051	0.00778961	-2.36419	CES1
1.08831	0.905996	6.37165	3.43309e-09	2.83633e-08	10.7243	MTRNR2L6
1.08699	-1.59471	3.77288	0.000250076	0.00087276	0.360467	GDF1
1.08445	-1.80719	2.24702	0.0264306	0.0565923	-3.62714	RASAL3
1.08145	-2.92281	2.99497	0.00332249	0.00902919	-1.88627	IGLL1
1.08004	1.75354	5.44878	2.66884e-07	1.59917e-06	6.50426	ARHGEF4
1.07491	2.18125	4.58545	1.1021e-05	4.98198e-05	2.87464	HRCT1
1.0742	-3.14955	2.10683	0.0371739	0.0760099	-3.90313	GATA1
1.07291	-4.49634	3.49786	0.000654456	0.00206969	-0.48721	HRC
1.07167	-4.81391	4.33522	3.00698e-05	0.000124847	2.24408	NELL1
1.07131	-0.0831504	3.69708	0.000327652	0.00111358	0.0568429	HMX1
1.07094	0.991235	4.69354	7.066e-06	3.30669e-05	3.4934	CERS1
1.0709	-2.91751	2.02108	0.0454528	0.090002	-4.06083	GIMAP1-GIMAP5
1.06808	0.182011	2.67733	0.00843922	0.0207201	-2.877	EGFL7
1.068	-0.723441	3.1652	0.00195577	0.00555356	-1.48444	NFE2
1.06689	0.449961	2.38365	0.0186794	0.0416574	-3.60672	STAC2
1.06598	-1.4203	3.46225	0.000738535	0.0023063	-0.595522	ROPN1
1.06352	0.213867	2.28574	0.0239893	0.0520741	-3.7694	C8B
1.06115	0.0801292	3.46128	0.000740961	0.00231267	-0.699694	LCN2
1.05844	-4.43088	2.9076	0.00432555	0.0114227	-2.12546	IFNG
1.0576	1.39308	4.68378	7.35734e-06	3.43585e-05	3.40316	DBNDD1
1.05688	5.68667	4.26253	3.99749e-05	0.000162142	1.45632	ADSS1
1.05673	-1.09514	2.82351	0.00554648	0.0142746	-2.36233	SLX1B
1.0528	-4.42937	4.29443	3.52934e-05	0.000144659	2.09932	C19orf33
1.05075	3.27981	6.7291	5.83809e-10	5.47127e-09	12.2343	UPK3BL1
1.04996	-2.05117	2.20317	0.0294548	0.0620815	-3.70359	GIMAP7
1.04832	0.87249	3.29848	0.0012731	0.00377072	-1.29888	MMP23B
1.04792	2.38897	2.12938	0.0352257	0.0725437	-4.61792	ACTA2
1.0464	0.358528	2.58555	0.0108941	0.0259755	-3.12235	ORM2
1.04108	2.96733	3.14677	0.00207336	0.00585096	-2.18956	CRHR1
1.03983	-4.10813	3.91067	0.000151571	0.000551636	0.803212	VNN3
1.0379	-4.44908	2.98723	0.00340187	0.00921836	-1.91964	PAX5
1.03149	6.69488	4.00214	0.000107984	0.000403909	0.582845	SNORC
1.02985	3.99849	5.91129	3.14407e-08	2.19583e-07	8.30262	ADIRF
1.02772	-1.57972	3.42305	0.000842769	0.00260458	-0.705929	RAB33A
1.02406	-3.9589	2.33972	0.0209176	0.0461121	-3.44592	SLC3A1
1.02362	1.37991	4.88411	3.17737e-06	1.57795e-05	4.20166	TGFBR3L
1.02333	-0.282725	4.3747	2.57275e-05	0.000108273	2.38404	CD7
1.01856	-0.73512	4.44769	1.9237e-05	8.34861e-05	2.65374	FAM178B
1.01526	-0.413287	2.64661	0.00919883	0.0223767	-2.85739	KCNH2
1.01364	-2.45913	3.27125	0.00139123	0.00408484	-1.1339	MTRNR2L10
1.01344	-4.01274	3.45741	0.000750729	0.00234234	-0.604858	ERAS
1.01187	5.34704	2.10807	0.0370647	0.0758037	-4.85236	LAMC3
1.01168	0.498757	2.63155	0.00959308	0.0232412	-3.03508	IGFBP2
1.01082	2.76638	4.44866	1.91627e-05	8.31836e-05	2.24579	GGTA1
1.01062	-3.22397	3.59487	0.00046882	0.00154022	-0.189892	SHBG
1.01057	3.80279	3.56187	0.000525545	0.00170595	-1.0168	PGAM2
1.00893	-2.52925	3.30632	0.00124089	0.00368994	-1.03534	MORN5
1.00695	-0.507465	6.12979	1.11006e-08	8.41846e-08	9.49985	MESP1
1.00578	2.21102	2.75731	0.00672088	0.0169349	-3.10873	SCUBE1
1.00573	3.87185	5.05706	1.51312e-06	7.96923e-06	4.55386	DBP
1.00528	-3.67917	2.15134	0.0334137	0.0694058	-3.82442	H4C11
1.00382	1.04641	2.76927	0.00649331	0.0164229	-2.78663	CLGN
1.00139	-4.70093	3.58267	0.00048908	0.00160033	-0.232884	DNTT
1.00011	4.33056	5.61255	1.26483e-07	8.02405e-07	6.94444	MTRNR2L1
0.991065	1.57928	2.46739	0.0149928	0.0343458	-3.64541	PPP1R1B
0.990947	1.54042	3.60203	0.000457315	0.00150657	-0.48545	MRAP2
0.987	2.89096	4.45928	1.83639e-05	8.00652e-05	2.26693	NRTN
0.983188	-4.06335	2.57694	0.0111546	0.0264978	-2.92485	TEX44
0.982856	0.408335	5.35961	3.98705e-07	2.31851e-06	6.23108	BEND5
0.982578	2.21655	7.40674	1.82638e-11	2.24116e-10	15.7236	GAMT
0.979559	-2.41632	2.77241	0.00643468	0.016287	-2.4447	WSCD1
0.976467	-3.47196	2.66345	0.0087751	0.0214479	-2.71669	LRG1
0.976307	-1.62845	2.44929	0.0157296	0.0358506	-3.2049	GRID1
0.976237	2.14513	3.71239	0.000310336	0.00105955	-0.253972	PODXL2
0.972914	-0.924056	3.31497	0.00120619	0.00359811	-1.04175	FXYD2
0.971707	-3.58263	2.67267	0.00855061	0.0209607	-2.69594	CCR2
0.96978	7.01154	4.67053	7.77137e-06	3.61695e-05	3.10604	S100A1
0.964703	0.601346	3.00677	0.00320486	0.00873602	-2.07488	FAIM2
0.963821	2.6977	7.83628	1.9129e-12	2.79641e-11	17.8858	COX7A1
0.96236	3.14614	3.2461	0.00150938	0.00439504	-1.92214	TRIB3
0.959118	4.08915	3.42695	0.000831818	0.0025734	-1.45916	CFD
0.956355	-4.30197	2.44893	0.0157443	0.035875	-3.21644	GPR174
0.956133	-1.40564	2.27439	0.0246839	0.0533622	-3.59006	MFNG
0.954713	-2.28096	2.2703	0.0249379	0.0538206	-3.56933	PERM1
0.954471	-4.702	3.60093	0.000459063	0.00151094	-0.177321	TCL1A
0.954438	-0.884397	5.43075	2.89536e-07	1.7171e-06	6.46203	H2AC20
0.953856	0.529015	2.09936	0.0378399	0.0771782	-4.19608	RSPO4
0.953098	3.59842	3.17189	0.00191465	0.00544769	-2.19866	GFRA2
0.952148	-3.37589	2.66243	0.00880016	0.0214886	-2.71828	FCRLA
0.951819	-2.34417	3.14565	0.0020807	0.00586983	-1.48067	KCNA5
0.947904	-4.69299	4.27525	3.80405e-05	0.000154998	2.03368	MEIG1
0.94775	-1.22332	2.8626	0.00494434	0.0128859	-2.25009	CTSW
0.946676	0.395055	2.28799	0.0238539	0.0517928	-3.79195	IFI27
0.946673	-3.7766	2.38463	0.0186319	0.0415618	-3.34872	LILRA5
0.944668	2.37542	9.59387	1.35586e-16	5.25009e-15	27.2371	PET100
0.943897	-0.408463	3.6464	0.000391689	0.00130837	-0.0736702	TBX1
0.943552	-0.500365	2.57551	0.0111986	0.0265744	-3.01377	NRGN
0.942612	2.62466	2.85325	0.00508272	0.0132024	-2.92638	MYOT
0.942536	6.15556	9.58626	1.41414e-16	5.45219e-15	27.1844	RPS21
0.94229	4.63539	6.35747	3.67983e-09	3.02208e-08	10.3892	PLAC9
0.937796	-2.04273	2.43919	0.0161546	0.0366839	-3.21144	SEMA5B
0.935142	-3.5857	2.8479	0.00516337	0.0133809	-2.26867	MYH7
0.934511	0.13433	4.36761	2.64606e-05	0.000110972	2.34406	FXYD3
0.933051	-3.42269	2.66533	0.00872891	0.0213524	-2.71199	NEU4
0.930529	0.458581	4.64688	8.56755e-06	3.9567e-05	3.36819	SFTPD
0.930172	-2.58376	2.1604	0.0326903	0.0680779	-3.79361	KLRK1
0.928672	-2.01588	3.16224	0.00197424	0.00559858	-1.4342	PLAAT1
0.927704	-0.242687	5.12424	1.12967e-06	6.09469e-06	5.25379	SNCG
0.923397	7.13643	4.44462	1.94751e-05	8.43111e-05	2.23556	LOC112267876
0.923332	-4.22031	3.51982	0.000607204	0.00193563	-0.420446	C17orf64
0.920008	2.03667	5.77367	5.99828e-08	4.01557e-07	7.90864	LDLRAD2
0.919829	4.00644	5.31834	4.79509e-07	2.7439e-06	5.65917	RASL11A
0.916882	-0.114736	3.72943	0.000292096	0.00100435	0.169739	TSPAN7
0.913014	-0.15314	2.91767	0.00419718	0.0111279	-2.20043	DMTN
0.91103	7.2678	2.9374	0.00395584	0.0105442	-2.72669	PLA2G2A
0.910484	1.4821	2.53771	0.0124137	0.0290995	-3.44765	PCSK2
0.909985	5.75561	8.97727	4.04684e-15	1.04692e-13	23.8774	TOMM7
0.908322	2.58414	6.00827	1.98528e-08	1.44156e-07	8.8972	LOC102724770
0.907348	2.29146	8.30714	1.54459e-13	2.81132e-12	20.369	ICAM2
0.906555	2.31408	5.92612	2.9314e-08	2.06338e-07	8.56172	ODAD3
0.90588	6.61301	4.90501	2.90735e-06	1.44947e-05	4.01738	MIA
0.904899	4.67641	4.56203	1.21252e-05	5.44131e-05	2.54242	IFITM1
0.903218	1.9142	3.79725	0.000229084	0.00080593	0.0908355	MGAT3
0.90299	4.19764	9.01446	3.30075e-15	8.79488e-14	24.0543	LRRC75A
0.902008	-4.43191	3.95259	0.00012984	0.000478374	0.940097	C19orf81
0.901329	1.28969	3.13417	0.00215749	0.00606263	-1.83902	FGFR4
0.900142	-1.12413	3.0909	0.00247105	0.00687262	-1.65459	CX3CR1
0.899979	-3.48402	3.05061	0.00280056	0.00771726	-1.74435	TH
0.898848	5.40235	6.86809	2.89926e-10	2.87966e-09	12.8952	DHRS3
0.898739	-3.74691	2.78093	0.00627819	0.0159269	-2.43667	CTRB2
0.898378	-3.82967	2.89417	0.00450238	0.0118286	-2.15425	ARSF
0.897736	1.28386	3.14418	0.00209039	0.00589438	-1.80691	KLK10
0.894964	-0.355206	4.00682	0.000106112	0.000397489	1.10127	ACAP1
0.89425	2.09471	2.45996	0.0152911	0.034932	-3.78889	GATD3A
0.892775	-2.18541	2.87515	0.00476406	0.0124668	-2.18822	VTN
0.890697	4.41479	6.71764	6.18335e-10	5.7677e-09	12.1292	NPDC1
0.890623	-3.73944	2.31984	0.022006	0.0482008	-3.48578	SLITRK6
0.890039	-4.16087	2.67331	0.00853535	0.0209275	-2.70162	ANXA3
0.889959	4.0454	2.82521	0.005519	0.0142199	-3.19863	PHOSPHO1
0.889818	-2.41163	2.65784	0.00891429	0.0217377	-2.72004	CALML3
0.888607	3.57826	5.2564	6.31565e-07	3.55389e-06	5.42175	FABP3
0.888559	-1.36403	2.95259	0.00377873	0.0101172	-2.0097	DRD4
0.887586	-0.49378	3.07696	0.00258079	0.00716228	-1.73785	CHST13
0.886634	-0.108369	4.2462	4.25967e-05	0.000171689	1.92135	TFF3
0.886576	-4.10089	3.10831	0.00234012	0.00653078	-1.59457	H4C1
0.886499	-2.9066	2.26206	0.0254574	0.0547808	-3.59535	GDPD2
0.886416	0.756716	2.41964	0.0170062	0.0383652	-3.55234	GABRG3
0.886333	0.414049	3.03136	0.00297186	0.00814672	-1.97219	JAG2
0.885699	-1.76776	3.16615	0.00194986	0.00554084	-1.42617	PRR36
0.885486	2.62579	3.07344	0.00260915	0.00722868	-2.31972	LMO2
0.884536	3.78084	4.95062	2.39308e-06	1.21435e-05	4.1202	GSTM5
0.88348	-2.31509	2.3614	0.0197851	0.0438777	-3.38121	TCAP
0.882526	-3.19889	2.40976	0.0174518	0.0392169	-3.28847	C14orf180
0.880745	-4.17397	2.48442	0.0143278	0.0330123	-3.13667	HAND1
0.880728	-4.588	2.92892	0.00405794	0.0107939	-2.07421	FCRL3
0.879601	3.88445	10.9714	6.3666e-20	6.67488e-18	34.7575	NDUFA1
0.879438	1.5864	2.94079	0.00391567	0.0104433	-2.43538	CBFA2T3
0.879133	1.75569	7.28584	3.41986e-11	3.99682e-10	15.1428	C4orf48
0.877295	0.50485	2.50505	0.0135574	0.031431	-3.32022	LTF
0.876383	-3.14704	2.69531	0.00802147	0.0198111	-2.63857	ENTPD8
0.876215	-0.944148	2.97143	0.00356926	0.00961818	-1.98291	FAM180B
0.875985	1.25967	3.27664	0.00136707	0.00401653	-1.41526	PTGER1
0.875972	6.50605	9.64063	1.04664e-16	4.12397e-15	27.485	RPL36A
0.875455	4.67861	2.10392	0.0374318	0.0764499	-4.89768	CXCL14
0.875315	-0.0934344	2.27017	0.0249463	0.0538321	-3.74205	BST2
0.875209	-0.576262	3.01262	0.00314791	0.00859646	-1.90139	GPT
0.874853	1.54129	3.18003	0.00186572	0.00532453	-1.76762	CPXM2
0.872884	-1.82566	2.60455	0.0103387	0.0248262	-2.84313	CABP1
0.872877	2.12614	3.54735	0.000552497	0.00178247	-0.772995	SNX22
0.87259	1.02487	2.35556	0.0200842	0.0444696	-3.76532	CORO1A
0.872545	-0.0176689	2.751	0.00684395	0.0171967	-2.64343	GMFG
0.872353	1.13613	2.59816	0.0105228	0.0252041	-3.21879	ALDH1L1
0.87193	4.83163	3.61036	0.000444246	0.00146729	-0.871852	CRIP1
0.871392	4.56213	8.91518	5.68493e-15	1.42147e-13	23.5179	CDC42EP5
0.868891	4.74626	4.8206	4.15605e-06	2.02472e-05	3.57086	GADD45G
0.868492	-0.493032	4.38548	2.46514e-05	0.000104209	2.42857	ESRP2
0.867818	-3.71232	3.04668	0.00283471	0.00779698	-1.75667	NPW
0.8673	5.70005	8.86377	7.53027e-15	1.80726e-13	23.2644	RPS29
0.866981	2.50477	8.74357	1.45108e-14	3.28887e-13	22.6713	ATP5ME
0.866953	-0.635802	2.43498	0.0163346	0.0370144	-3.30754	IGSF21
0.86651	1.5194	4.79266	4.67404e-06	2.25744e-05	3.82577	RAMP2
0.865181	-4.5564	3.29421	0.00129099	0.00381677	-1.08282	MGAT5B
0.864144	-3.26149	3.03806	0.00291117	0.00799013	-1.77626	TNNC2
0.863919	-3.71192	3.15599	0.00201372	0.005697	-1.46174	APOA1
0.863332	-2.54685	2.73714	0.00712132	0.017784	-2.53272	ASGR1
0.862498	4.62124	5.9017	3.28976e-08	2.28511e-07	8.25254	PTH1R
0.862192	-3.15831	2.08435	0.0392078	0.0795786	-3.94766	NELL2
0.860621	3.24408	4.58848	1.08854e-05	4.92564e-05	2.72088	MRPL23
0.860483	0.153712	3.73119	0.000290276	0.00099886	0.156744	HID1
0.858821	4.70849	9.69357	7.80682e-17	3.18567e-15	27.7433	TMEM258
0.858629	-4.64039	3.37314	0.000995537	0.00302611	-0.85674	KCNN2
0.85824	6.49602	11.8434	4.95223e-22	1.16762e-19	39.5325	PFDN5
0.857909	-1.25893	3.14697	0.00207202	0.00584903	-1.49424	CFP
0.856834	-4.68907	2.8354	0.00535657	0.0138435	-2.31376	LOC102723407
0.856471	4.64449	5.83069	4.59414e-08	3.1163e-07	7.92794	HSPB6
0.855752	-2.48852	2.20604	0.0292481	0.0617084	-3.7031	LTB
0.855654	5.02144	8.74904	1.40846e-14	3.20036e-13	22.6312	SEC61G
0.855496	-3.08526	2.20063	0.029639	0.0624257	-3.72131	S1PR5
0.855026	5.01146	8.31252	1.50049e-13	2.73661e-12	20.3037	METRN
0.854756	2.15123	3.82029	0.000210787	0.000746835	0.117643	MMP28
0.854638	4.3004	7.6181	6.04881e-12	8.06867e-11	16.6643	HCFC1R1
0.854439	4.54849	12.325	3.42542e-23	1.33502e-20	42.1796	PHPT1
0.853751	1.26014	3.28667	0.00132312	0.00390211	-1.38884	ITGA7
0.852967	-3.56568	2.83566	0.0053526	0.0138353	-2.29962	FKBP6
0.85235	6.35925	4.59522	1.05899e-05	4.80041e-05	2.75817	S100B
0.852043	1.61676	3.30715	0.00123751	0.00368296	-1.40023	SMIM11A
0.848796	-2.40622	2.81588	0.00567164	0.0145571	-2.3388	OXT
0.848304	4.58862	8.34664	1.24847e-13	2.3051e-12	20.4776	CCDC85B
0.847593	0.263822	6.41781	2.73764e-09	2.29992e-08	10.8875	SLC27A5
0.847023	3.00769	10.1442	6.39563e-18	3.52803e-16	30.2323	LAGE3
0.844533	1.36568	9.68425	8.22055e-17	3.29789e-15	27.5663	DPM3
0.844505	5.25592	4.79642	4.60084e-06	2.22508e-05	3.49167	NXPH4
0.843176	3.58875	10.5534	6.54702e-19	5.01603e-17	32.4649	DDT
0.84266	0.309829	3.46608	0.000729029	0.00228138	-0.694004	CST6
0.842218	6.03587	3.66463	0.000367392	0.00123555	-0.628226	TIMP4
0.841396	3.12353	12.2732	4.56464e-23	1.6367e-20	41.8748	NAA38
0.840842	-1.53365	2.39533	0.0181207	0.0405325	-3.32139	REM1
0.840643	3.62754	2.04472	0.0430267	0.0858617	-4.97864	SPARCL1
0.838666	1.88626	2.83086	0.00542849	0.0140112	-2.80303	GRIN2C
0.837563	1.86717	3.32468	0.00116835	0.00349685	-1.39752	LMO1
0.837375	1.02559	2.89664	0.00446932	0.0117556	-2.43874	PTGDS
0.837129	-0.853446	2.23581	0.0271762	0.0579742	-3.70559	RPRM
0.836605	6.18509	9.86442	3.02698e-17	1.39934e-15	28.6992	SELENOM
0.836326	-4.61957	2.81754	0.00564422	0.0144991	-2.35757	CETP
0.835824	-4.32153	2.86305	0.00493783	0.0128708	-2.23906	FAM181B
0.83554	6.05136	9.03136	3.00852e-15	8.14755e-14	24.175	RPL38
0.835495	4.56697	4.49037	1.62069e-05	7.12152e-05	2.2612	IGFBP6
0.835351	-1.75645	2.66302	0.00878561	0.0214706	-2.70747	WFDC2
0.834952	1.81544	6.17251	9.03638e-09	6.96792e-08	9.7639	RASSF7
0.83372	4.37217	10.945	7.37872e-20	7.39027e-18	34.6093	COX6B1
0.829624	4.01741	10.3992	1.54592e-18	1.04586e-16	31.6116	GADD45GIP1
0.829253	-1.12811	2.74227	0.00701756	0.0175762	-2.54825	MEF2B
0.82704	4.69918	10.9041	9.26827e-20	9.07987e-18	34.3848	NDUFA13
0.82616	1.86611	8.59005	3.34475e-14	6.98889e-13	21.8506	MCRIP2
0.825062	4.79884	6.28191	5.31955e-09	4.24806e-08	10.0302	CD320
0.824667	4.63972	11.6389	1.5449e-21	2.94649e-19	38.423	ETFB
0.82313	8.76274	3.96197	0.000125404	0.000462696	0.590202	SCRG1
0.822521	2.18247	10.8758	1.08495e-19	1.02373e-17	34.1646	TMEM256
0.822085	5.57519	10.0284	1.21742e-17	6.16553e-16	29.586	MZT2B
0.82206	7.079	3.90611	0.000154137	0.000560406	0.264847	FBXO2
0.821858	-1.16089	2.15071	0.0334645	0.069479	-3.84954	C15orf48
0.82039	6.68975	8.80285	1.05025e-14	2.46129e-13	22.9636	SSR4
0.819945	0.26192	3.30047	0.00126484	0.00375057	-1.18222	EGFLAM
0.819791	-0.804085	2.51793	0.0130956	0.0305262	-3.10283	VIT
0.819781	-2.96899	2.41284	0.0173119	0.0389469	-3.27986	SERPINA11
0.819562	3.18548	11.5231	2.9425e-21	5.0241e-19	37.7834	MRPL53
0.819187	-3.56949	2.58105	0.0110296	0.0262487	-2.9108	OOEP
0.819013	3.25618	10.7557	2.12e-19	1.85401e-17	33.5787	ROMO1
0.817836	5.15947	11.1781	2.01102e-20	2.54772e-18	35.8938	NDUFA11
0.816745	-3.69683	2.01262	0.0463489	0.0915741	-4.08878	XAGE2
0.816594	-1.00828	2.09844	0.0379218	0.0773186	-3.96113	TMEM179
0.816366	2.90829	8.4316	7.89128e-14	1.52287e-12	20.9955	GP1BB
0.816223	6.52293	7.34733	2.48687e-11	2.99024e-10	15.3444	S100A13
0.815509	-3.9011	2.94968	0.00381209	0.0101959	-2.01306	ASCL2
0.815382	2.061	8.84089	8.53299e-15	2.02623e-13	23.1867	NDUFB1
0.814707	-4.59931	2.3202	0.0219857	0.048174	-3.49995	PPBP
0.81442	3.77693	10.8808	1.05536e-19	1.00108e-17	34.2607	METTL26
0.814228	3.39524	4.30426	3.39603e-05	0.000139738	1.61996	CA11
0.813931	2.51665	5.07237	1.41595e-06	7.50373e-06	4.79717	MTRNR2L9
0.813333	1.4308	7.16296	6.4448e-11	7.18101e-10	14.5321	COMTD1
0.812876	2.19085	5.44325	2.7364e-07	1.63582e-06	6.4366	SPAG4
0.812191	2.23755	9.28312	7.54029e-16	2.40538e-14	25.5553	POLR2I
0.812117	6.61375	9.69893	7.57841e-17	3.10196e-15	27.803	RPL39
0.812023	5.40282	8.41623	8.57478e-14	1.63541e-12	20.8633	COPZ2
0.810243	0.90327	2.7486	0.00689122	0.0172961	-2.79545	DLX5
0.809398	6.76819	7.85162	1.76354e-12	2.59366e-11	17.944	MIF
0.808038	-4.32514	2.63644	0.00946338	0.0229642	-2.7918	CD177
0.807867	-4.497	3.14021	0.00211674	0.00595838	-1.51231	B3GAT1
0.807867	7.88508	3.03346	0.00295275	0.00809805	-2.41345	IGF2
0.806743	0.631919	2.96614	0.00362693	0.00975743	-2.17549	LINGO1
0.806237	-0.935992	3.69542	0.000329573	0.00111969	0.109124	RHBDL1
0.806226	2.72256	3.09373	0.00244929	0.00681741	-2.27307	GASK1A
0.805997	4.61995	10.1314	6.86528e-18	3.76393e-16	30.1389	NENF
0.805535	-3.13611	2.15555	0.0330759	0.0687997	-3.81106	S1PR4
0.804313	6.02826	6.84342	3.28414e-10	3.23329e-09	12.7981	PPDPF
0.804046	4.43171	9.50691	2.19309e-16	8.00769e-15	26.7239	COX6C
0.803839	-1.5727	2.97826	0.0034959	0.00944461	-1.93123	SYNE4
0.80374	5.46792	11.0578	3.93227e-20	4.4903e-18	35.2344	COX7C
0.802732	5.77501	5.12879	1.10742e-06	5.98548e-06	4.88899	PHGDH
0.802292	4.68459	10.0473	1.09595e-17	5.61375e-16	29.6781	SIVA1
0.802096	4.75658	10.6131	4.69545e-19	3.69211e-17	32.7847	ELOB
0.802052	3.54923	9.8196	3.88178e-17	1.73547e-15	28.4467	DPCD
0.801928	-4.77486	3.90528	0.000154606	0.000561656	0.784525	SIRPG
0.801928	-1.03553	3.90474	0.000154913	0.000562658	0.781726	NPFF
0.801505	3.08491	11.6312	1.61189e-21	3.0419e-19	38.3711	NDUFA2
0.80149	3.5882	4.60939	9.99338e-06	4.55071e-05	2.76723	ATF5
0.801018	3.76225	11.0713	3.64706e-20	4.25699e-18	35.308	NME3
0.800589	6.66969	3.5921	0.00047336	0.00155286	-0.821624	RBP4
0.800124	6.42659	9.32645	5.9387e-16	1.94286e-14	25.7774	RPS28
0.799499	3.42899	4.41051	2.23163e-05	9.53453e-05	2.01642	MT1F
0.798842	-3.15929	2.24296	0.0266984	0.0571043	-3.63764	LRRC38
0.798688	-3.69349	2.25391	0.0259807	0.0557556	-3.622	C16orf74
0.797754	3.05828	4.44552	1.9405e-05	8.41132e-05	2.20353	SMIM5
0.797449	0.238246	3.69702	0.000327714	0.00111358	0.0416098	CDKN2A
0.797086	4.96832	7.72274	3.48679e-12	4.8609e-11	17.2105	ATP5F1E
0.79656	4.94791	9.37467	4.55192e-16	1.55441e-14	26.0082	COMMD6
0.79498	1.2041	6.26545	5.7626e-09	4.57133e-08	10.2306	BOLA2
0.7946	2.81571	8.79793	1.0788e-14	2.51832e-13	22.9506	NUDT2
0.794454	3.93842	6.06319	1.52764e-08	1.12845e-07	9.01094	CITED4
0.794211	5.74383	2.29739	0.0232951	0.050733	-4.43612	EMILIN3
0.793402	-1.76607	2.77264	0.00643047	0.0162805	-2.44343	CLCNKB
0.792852	5.45399	3.9201	0.0001464	0.000534117	0.199144	CRELD1
0.792719	4.60208	4.12842	6.70374e-05	0.000261263	0.906551	FGF11
0.792713	4.07247	11.0488	4.13639e-20	4.6935e-18	35.1815	NDUFB7
0.79263	4.55427	12.6112	7.04502e-24	4.2101e-21	43.7393	UBL5
0.791604	-3.46972	2.2711	0.0248878	0.0537253	-3.58399	KRTAP17-1
0.791089	-0.835873	2.38403	0.0186608	0.0416211	-3.39287	PPP2R2B
0.790853	-4.61813	2.58473	0.0109189	0.0260278	-2.91739	CLC
0.789909	-4.77011	3.53927	0.000568043	0.00182736	-0.366065	ANO9
0.789862	2.13203	7.63548	5.52081e-12	7.41957e-11	16.8983	TREX1
0.789828	4.4413	11.4926	3.4868e-21	5.68285e-19	37.6199	KRTCAP2
0.789644	-4.14007	1.99148	0.0486548	0.0953837	-4.135	SLC26A9
0.789576	4.03205	7.69178	4.10506e-12	5.65684e-11	17.0509	RHOD
0.789485	4.3171	6.00234	2.04204e-08	1.47798e-07	8.71587	TPD52L1
0.788811	5.67088	10.0744	9.42604e-18	4.99134e-16	29.839	PRDX2
0.78841	0.268255	3.98434	0.000115396	0.000429306	0.990853	SMIM1
0.787962	6.34315	6.05114	1.61822e-08	1.19046e-07	9.0146	VWA1
0.787304	-3.5125	2.75446	0.00677622	0.0170581	-2.49981	TMEM31
0.787221	5.73743	8.50109	5.41825e-14	1.08656e-12	21.324	C12orf57
0.786868	3.95171	3.9434	0.000134337	0.000493724	0.262916	CLIC3
0.786695	-4.75305	2.43656	0.0162668	0.0368873	-3.25384	TEX49
0.786216	-3.08023	2.66712	0.00868505	0.0212538	-2.70549	RCVRN
0.786164	4.51439	11.0998	3.1119e-20	3.71934e-18	35.4608	UQCR11
0.786123	-1.99726	2.65039	0.00910201	0.0221683	-2.73378	GRB7
0.785656	6.71435	9.24243	9.4337e-16	2.93481e-14	25.3284	RPL36
0.785553	4.0299	12.4229	1.99361e-23	9.70241e-21	42.7124	LAMTOR4
0.785012	5.70361	6.16417	9.40739e-09	7.22294e-08	9.50868	FAM162A
0.78361	4.4162	12.6752	4.94897e-24	3.16876e-21	44.0875	C19orf53
0.783012	4.66185	4.02088	0.000100671	0.00037853	0.521401	CYBA
0.782721	2.2228	9.53649	1.86225e-16	6.94104e-15	26.9161	ENDOG
0.779784	6.38109	3.17274	0.00190947	0.00543554	-2.13927	CA9
0.778615	4.94751	10.9088	9.02632e-20	8.89142e-18	34.412	TMA7
0.778586	4.80496	2.76798	0.00651744	0.0164732	-3.35421	SRGN
0.77845	3.9588	4.55271	1.25932e-05	5.63722e-05	2.51664	FZD9
0.777736	-4.35932	2.41266	0.0173198	0.0389597	-3.29853	H2BU1
0.777273	6.39715	12.2819	4.34884e-23	1.59114e-20	41.926	EDF1
0.777179	4.91173	13.6106	2.93804e-26	5.26731e-23	49.1389	WDR83OS
0.777137	4.41891	12.2471	5.27253e-23	1.81947e-20	41.7543	NDUFB11
0.776862	3.64194	10.1263	7.0661e-18	3.86223e-16	30.1217	FKBP2
0.776833	0.40158	2.96455	0.00364449	0.00979441	-2.14066	C1QTNF2
0.776428	4.2617	9.50614	2.20245e-16	8.0255e-15	26.7206	ATP5F1D
0.775592	-1.14154	2.72853	0.00729875	0.0182017	-2.57915	KRT31
0.775471	2.77887	11.7321	9.19607e-22	1.91706e-19	38.9001	NDUFAF8
0.775378	-4.70819	3.21362	0.00167578	0.00483011	-1.31221	VSTM1
0.775197	3.60305	3.73724	0.000284081	0.000979237	-0.412776	TAS1R3
0.774041	0.463592	3.6529	0.000382856	0.001282	-0.121327	CAMK2B
0.773556	6.33319	9.58667	1.41096e-16	5.45166e-15	27.1876	RABAC1
0.773335	2.65062	2.8179	0.00563818	0.0144857	-3.01534	CCDC3
0.773192	-2.35905	2.90444	0.00436658	0.0115175	-2.11674	SSC4D
0.773045	0.357331	3.83749	0.000198046	0.000706017	0.489759	PDZK1IP1
0.772929	3.79154	8.70046	1.83516e-14	4.04684e-13	22.3776	SWI5
0.772843	3.55771	11.654	1.41993e-21	2.73725e-19	38.5059	RNF181
0.772773	4.73998	11.4955	3.43062e-21	5.68285e-19	37.6361	MRPL51
0.772399	2.45238	9.91771	2.25187e-17	1.08525e-15	28.9899	NDUFA3
0.772353	-1.77377	3.07415	0.0026034	0.00721722	-1.67258	TMC4
0.772169	-1.68025	1.98879	0.0489553	0.095882	-4.11478	NOTUM
0.771884	-3.28928	2.21424	0.0286639	0.0606428	-3.69716	RASGEF1C
0.771773	2.2558	4.79038	4.7189e-06	2.27788e-05	3.70084	PLAAT3
0.771612	5.96744	5.34853	4.18982e-07	2.42542e-06	5.83737	ALDOC
0.770687	3.86499	11.1114	2.91644e-20	3.51299e-18	35.5277	HYPK
0.770646	2.67011	7.34112	2.56833e-11	3.07581e-10	15.3619	HDHD3
0.770593	-2.00804	2.91729	0.00420194	0.0111356	-2.08072	GLT1D1
0.770317	4.76989	4.0941	7.63839e-05	0.000294117	0.784988	CGREF1
0.770034	2.84355	8.71543	1.69148e-14	3.76707e-13	22.5095	TRAPPC6A
0.769886	-4.46977	2.54882	0.0120449	0.0283723	-2.99745	APOBEC3A
0.769744	4.21886	10.6326	4.21206e-19	3.34132e-17	32.8919	MZT2A
0.769708	4.66925	6.33074	4.19326e-09	3.40629e-08	10.2589	NOL3
0.769563	5.56572	8.16813	3.26045e-13	5.55639e-12	19.5549	FBL
0.769458	3.61668	12.1454	9.26445e-23	2.76822e-20	41.1944	ATP5MC1
0.768958	1.22482	3.32494	0.00116734	0.00349443	-1.25633	LMOD1
0.768673	4.50662	3.10385	0.00237306	0.00661548	-2.43731	PLEKHB1
0.768557	5.0007	4.60466	1.01886e-05	4.63255e-05	2.7148	EFNA1
0.767691	-0.903051	2.31207	0.0224446	0.0490686	-3.53818	DUSP26
0.767395	3.02647	10.8657	1.14783e-19	1.0774e-17	34.1799	IFI27L2
0.76728	4.44373	13.2735	1.84966e-25	2.55083e-22	47.3281	TOMM6
0.766574	-0.549586	4.16671	5.79027e-05	0.000228451	1.65724	C19orf38
0.766394	3.26834	10.9406	7.56229e-20	7.53204e-18	34.5925	JOSD2
0.766386	4.03789	6.79021	4.29467e-10	4.13506e-09	12.4934	STARD10
0.765799	3.16652	12.3343	3.25484e-23	1.29673e-20	42.207	PFDN6
0.765075	1.88225	9.08168	2.28278e-15	6.38467e-14	24.45	EXOSC4
0.765025	-4.83368	3.71146	0.000311366	0.00106287	0.163749	CRISP3
0.764211	0.156413	1.99245	0.0485463	0.0952126	-4.31877	NTF3
0.764174	6.0027	11.2909	1.07273e-20	1.46808e-18	36.5144	ARL6IP4
0.76339	4.6882	10.8199	1.48172e-19	1.36227e-17	33.9218	COX5B
0.762265	4.26964	9.34798	5.27398e-16	1.75747e-14	25.8602	MRPL17
0.76211	4.85652	11.4303	4.93292e-21	7.40985e-19	37.2781	SNRPD2
0.761807	4.61166	8.34724	1.24443e-13	2.30239e-12	20.4799	C7orf50
0.761734	1.76894	3.48532	0.000682977	0.00215267	-0.872361	MTUS2
0.761122	4.35881	5.05389	1.53406e-06	8.06527e-06	4.52675	SCX
0.760849	5.30233	13.1827	3.04024e-25	3.40659e-22	46.8316	NDUFB8
0.760347	6.30524	3.36211	0.00103262	0.00312927	-1.57762	SPINT2
0.760227	-3.63289	2.05561	0.0419473	0.0841292	-4.0088	ABCC8
0.760172	-2.76708	2.2775	0.0244918	0.0529852	-3.56318	GALNT14
0.759635	2.47587	7.8073	2.23023e-12	3.2297e-11	17.7616	ZNF581
0.758784	-3.0951	2.21088	0.0289017	0.0610882	-3.70169	LCN10
0.758778	-2.5269	2.41705	0.0171219	0.0385824	-3.26635	AQP6
0.758386	-4.5301	3.00545	0.00321778	0.00876724	-1.87496	EVX1
0.758132	-4.46798	2.47032	0.0148762	0.0341267	-3.17408	KAAG1
0.756778	2.63344	9.82686	3.72856e-17	1.6923e-15	28.5029	FBXL15
0.75655	-4.76383	3.85808	0.000183754	0.000659659	0.631183	CNTN4
0.756087	3.92121	8.6669	2.20283e-14	4.7661e-13	22.1931	UQCRQ
0.756009	6.27869	3.18956	0.00180987	0.0051841	-2.09938	ANGPTL4
0.756002	-4.81898	2.92874	0.00406021	0.0107983	-2.07944	PF4
0.75536	4.57507	8.9	6.17727e-15	1.53176e-13	23.4352	NDUFS5
0.754455	6.37212	3.53459	0.000577243	0.00185164	-1.03191	RRAD
0.753506	5.55271	9.81032	4.0867e-17	1.80905e-15	28.3923	SIL1
0.753386	3.5747	10.9749	6.24563e-20	6.58657e-18	34.7798	NOSIP
0.753138	4.41137	10.309	2.55483e-18	1.60712e-16	31.1133	ZNHIT1
0.753	-4.40098	2.50913	0.0134097	0.0311571	-3.08633	RIPPLY1
0.751889	5.08497	6.86882	2.88849e-10	2.87056e-09	12.8829	PHLDA3
0.7517	3.7764	11.5959	1.9615e-21	3.5521e-19	38.1883	MRPL24
0.750879	6.16	7.21328	4.97429e-11	5.66576e-10	14.6478	CHID1
0.749716	1.95771	8.32374	1.41245e-13	2.58392e-12	20.4567	TMEM160
0.749192	2.94101	9.69185	7.88123e-17	3.20396e-15	27.769	ATOX1
0.74847	0.0985212	3.55291	0.000542026	0.00175342	-0.397494	LYL1
0.748373	2.2525	9.84645	3.34437e-17	1.52954e-15	28.5888	COX14
0.748273	3.52019	6.81386	3.81234e-10	3.70247e-09	12.6433	ANG
0.747181	4.9622	3.6198	0.000429866	0.00142452	-0.840679	TF
0.746971	5.62551	3.10523	0.0023628	0.00658895	-2.38955	SLC38A3
0.746222	-0.965151	2.35788	0.019965	0.0442166	-3.43521	DPYSL4
0.745936	6.27437	9.56481	1.59233e-16	6.06101e-15	27.0673	UQCRB
0.744085	1.46862	8.37485	1.0722e-13	2.01071e-12	20.6813	UQCC3
0.742695	2.68819	3.60894	0.000446446	0.00147347	-0.682858	HLA-G
0.742143	5.30175	8.9787	4.0152e-15	1.04024e-13	23.8704	RRAS
0.741289	5.16738	4.03224	9.64715e-05	0.000364191	0.577047	TCEAL2
0.740744	4.09219	12.4597	1.62596e-23	8.63437e-21	42.9136	UXT
0.740731	3.69585	6.73921	5.5495e-10	5.22539e-09	12.2625	ABHD14A
0.740677	2.31094	8.49552	5.58425e-14	1.1161e-12	21.3621	MDP1
0.74062	2.41036	10.1695	5.55618e-18	3.16226e-16	30.3518	NDUFA7
0.740353	6.99561	8.43184	7.88124e-14	1.52257e-12	20.9941	RPL35
0.739758	5.08295	11.3038	9.98279e-21	1.3767e-18	36.5836	FIS1
0.739521	3.07178	9.22165	1.05772e-15	3.25822e-14	25.2168	TRAPPC5
0.738999	2.97756	9.80544	4.19893e-17	1.84506e-15	28.3862	LSM7
0.738909	6.72326	9.8151	3.97983e-17	1.77048e-15	28.4363	TSPO
0.73729	-2.54392	2.86875	0.00485521	0.0126683	-2.20892	ETV2
0.736148	3.92724	11.8412	5.0149e-22	1.16762e-19	39.5327	MYL6B
0.735098	-1.2039	4.03085	9.69774e-05	0.000365869	1.19924	UCN
0.734956	-4.81748	3.76504	0.000257208	0.000895035	0.332833	IL13
0.73495	1.96847	6.76737	4.8175e-10	4.59405e-09	12.5813	MTFP1
0.73489	-4.88097	4.27707	3.77713e-05	0.000154041	2.04126	BMX
0.734768	4.26917	8.43891	7.58566e-14	1.473e-12	20.9682	MAD1L1
0.734612	4.96055	11.5432	2.63112e-21	4.67037e-19	37.8982	UQCRH
0.734444	3.26395	2.89743	0.00445883	0.0117297	-2.9147	SLC27A2
0.734241	6.61827	4.03074	9.70144e-05	0.000365932	0.661661	IFITM3
0.734229	5.29174	4.60175	1.03107e-05	4.68558e-05	2.71469	LOC728392
0.733398	4.76843	6.57947	1.23195e-09	1.08907e-08	11.456	RPS27L
0.733309	6.9763	8.9576	4.50697e-15	1.1543e-13	23.7985	RPS15
0.732727	3.70301	10.6926	3.01454e-19	2.46987e-17	33.228	BAD
0.73271	-4.50004	2.19764	0.0298566	0.0628324	-3.74977	ATF7-NPFF
0.732478	0.252991	3.21873	0.00164851	0.00475842	-1.41146	PLAAT4
0.732127	3.39755	8.69921	1.8477e-14	4.06948e-13	22.3914	COPS9
0.732126	5.74484	4.56836	1.18166e-05	5.31482e-05	2.60826	IFITM10
0.731353	3.06994	2.56238	0.0116079	0.0274547	-3.74453	MT1M
0.731341	7.3303	8.94418	4.85078e-15	1.23354e-13	23.7333	RPL34
0.731183	5.48424	8.00142	7.95127e-13	1.2439e-11	18.6757	LY6E
0.731137	2.18148	6.01358	1.93566e-08	1.40838e-07	8.99328	TMEM121
0.730325	5.16569	8.16178	3.37333e-13	5.73786e-12	19.5085	ARSA
0.729581	-0.23741	3.83842	0.000197381	0.000703789	0.540806	CMTM5
0.729249	-4.15547	2.27922	0.0243862	0.0527823	-3.57787	ASGR2
0.728936	3.45152	8.29453	1.65312e-13	2.99844e-12	20.2359	NDUFS6
0.728816	7.42638	2.54819	0.0120653	0.0284091	-3.72633	HTRA3
0.728379	4.21135	3.85207	0.000187825	0.000672659	-0.0654462	PFKFB4
0.727771	2.75024	4.32931	3.07772e-05	0.000127489	1.82683	HES6
0.727518	2.99345	3.00318	0.00324019	0.00882427	-2.57536	SBSPON
0.727434	-2.93249	2.31516	0.0222691	0.0487355	-3.48742	C22orf15
0.72738	4.51381	9.81801	3.91609e-17	1.74646e-15	28.4216	SCRN2
0.726664	-4.66852	2.66258	0.00879664	0.0214829	-2.73671	TSPO2
0.726279	0.939349	3.07669	0.00258292	0.00716598	-1.91027	ERICH2
0.725944	6.30242	5.91006	3.16238e-08	2.20603e-07	8.35873	TPM2
0.725143	-0.812869	2.72448	0.00738363	0.0183903	-2.60869	SPEF1
0.72506	-0.935994	2.52272	0.0129275	0.0301697	-3.072	CCNA1
0.72505	-3.07644	2.68673	0.00821852	0.0202198	-2.65929	RDH16
0.725004	5.80978	2.97243	0.00355836	0.00959262	-2.7545	RPS26
0.724372	5.23449	8.89089	6.4928e-15	1.5902e-13	23.3956	CUTA
0.724298	-0.37423	2.08478	0.0391678	0.0795154	-4.05678	MMP17
0.724192	5.47977	8.07639	5.3285e-13	8.7401e-12	19.0685	SELENOW
0.723532	6.85954	9.83286	3.60638e-17	1.64099e-15	28.5342	FAU
0.72327	4.54455	11.9019	3.57964e-22	8.79121e-20	39.8652	SF3B5
0.722974	2.63812	9.37872	4.45143e-16	1.52591e-14	26.0769	POP7
0.722481	1.7609	3.97548	0.000119267	0.000442422	0.751812	CD1D
0.722374	6.19071	8.05968	5.82632e-13	9.43579e-12	19.0055	TALDO1
0.722333	4.62243	12.0471	1.59829e-22	4.47722e-20	40.6605	MEA1
0.721791	3.8256	6.6469	8.80696e-10	7.99449e-09	11.8029	EIF4EBP1
0.721372	5.25798	7.97433	9.18603e-13	1.41362e-11	18.5267	RFNG
0.721195	4.85914	11.7295	9.32949e-22	1.92252e-19	38.9205	TMEM147
0.720955	4.50549	2.15235	0.0333328	0.0692697	-4.80292	PTGES
0.72077	7.33762	8.04111	6.4336e-13	1.028e-11	18.9485	RPLP2
0.720333	1.01691	3.57903	0.000495288	0.00161887	-0.432468	SIGIRR
0.719877	7.80127	8.56702	3.78989e-14	7.8098e-13	21.7296	RPL37A
0.719342	5.31205	11.1787	2.00411e-20	2.54772e-18	35.8975	FAM50A
0.719196	-3.62487	2.10974	0.0369172	0.0755625	-3.90653	SLC25A48
0.718874	3.27201	6.1569	9.74271e-09	7.45967e-08	9.50892	F8A1
0.71776	5.43217	6.22307	7.07759e-09	5.54576e-08	9.7707	CAVIN3
0.717641	3.56071	7.88289	1.49392e-12	2.22821e-11	18.0687	ATP5MK
0.717462	4.08841	10.6498	3.82513e-19	3.06147e-17	32.9883	NDUFC1
0.716701	4.89463	10.0505	1.07688e-17	5.54778e-16	29.6963	HINT1
0.716584	4.02956	10.5161	8.062e-19	5.953e-17	32.2539	TMUB1
0.715899	-2.90658	1.99663	0.0480846	0.0944309	-4.10843	SKAP1
0.715634	3.46243	7.37057	2.20419e-11	2.68096e-10	15.4374	MMP24OS
0.714842	5.1152	7.57495	7.58597e-12	9.92709e-11	16.4496	RPL36AL
0.714596	0.33282	3.76969	0.000252957	0.00088239	0.273519	NUDT14
0.713508	4.17883	12.4585	1.63749e-23	8.63437e-21	42.907	TMEM205
0.713431	6.40087	9.24221	9.44547e-16	2.93481e-14	25.3196	COX4I1
0.713308	4.55849	8.808	1.02115e-14	2.39937e-13	22.94	PSMB3
0.713245	4.58169	11.0702	3.67074e-20	4.25699e-18	35.2977	NHP2
0.713114	4.95043	6.63382	9.40037e-10	8.44761e-09	11.7238	DBI
0.713008	-2.88463	2.39831	0.0179809	0.0402599	-3.31104	KIF12
0.712996	3.03592	8.20138	2.72774e-13	4.71581e-12	19.7757	COX17
0.712409	4.94128	10.1858	5.07406e-18	2.93445e-16	30.4386	COX7A2
0.712292	2.30361	10.1905	4.94238e-18	2.87685e-16	30.4543	HINT2
0.711992	1.96499	5.45345	2.61307e-07	1.56836e-06	6.52424	CRACR2B
0.711426	2.0705	9.68756	8.07119e-17	3.2647e-15	27.71	RPP21
0.711042	3.88503	9.93902	2.00053e-17	9.7076e-16	29.0914	ALKBH7
0.710101	5.7521	3.57087	0.000509463	0.00165976	-0.959682	SEMA3B
0.709679	3.40744	10.2872	2.88581e-18	1.78403e-16	31.0093	UQCR10
0.709622	-4.00601	2.08722	0.0389428	0.0791393	-3.95555	UBASH3A
0.709255	6.06469	10.4367	1.25499e-18	8.64274e-17	31.8279	PRDX5
0.709239	4.26606	9.33015	5.81856e-16	1.91404e-14	25.7635	AURKAIP1
0.708818	3.55347	9.86978	2.93832e-17	1.36726e-15	28.7221	SMIM26
0.708671	4.06806	10.8977	9.60655e-20	9.24055e-18	34.3509	RPS19BP1
0.708506	-4.74752	3.14121	0.00211006	0.00594237	-1.51349	CBLN1
0.708351	-3.14155	2.19131	0.0303224	0.0636781	-3.74153	ACSM1
0.708004	1.95032	5.70737	8.16487e-08	5.32097e-07	7.64191	LRRC75B
0.70739	5.24925	12.5128	1.21247e-23	6.79286e-21	43.2014	TRMT112
0.707269	5.69411	4.88648	3.14553e-06	1.563e-05	3.87458	PDGFRL
0.707244	4.39269	2.69548	0.00801769	0.0198045	-3.54539	APLN
0.707242	3.51228	11.5045	3.26368e-21	5.46834e-19	37.6859	COA3
0.706508	0.196434	3.27681	0.00136632	0.00401562	-1.23325	SYT8
0.706184	5.07938	11.4824	3.69052e-21	5.96068e-19	37.5647	CHMP2A
0.705339	-2.22714	2.02939	0.044587	0.0885317	-4.03905	LOC105379554
0.70525	0.381333	4.70069	6.85973e-06	3.21772e-05	3.58539	C9orf50
0.705245	0.196547	2.80162	0.00591225	0.0151011	-2.526	GOLGA8S
0.705224	1.65621	6.48102	2.00555e-09	1.71543e-08	11.2281	PRKAR1B
0.704879	3.94932	7.74945	3.02832e-12	4.27494e-11	17.3542	MRPL33
0.70454	4.05214	8.67188	2.14396e-14	4.65338e-13	22.2165	TCEA2
0.704406	-2.09361	2.51417	0.0132289	0.0307891	-3.04752	FAM131C
0.703914	0.889327	5.19619	8.23989e-07	4.55659e-06	5.54126	MYL3
0.703552	1.28454	4.81006	4.34455e-06	2.1091e-05	3.9431	KLHL35
0.703378	-2.83738	2.53461	0.0125186	0.029307	-3.01014	GJC3
0.703206	3.42293	5.03041	1.69812e-06	8.84997e-06	4.49405	HILPDA
0.702974	5.16036	11.4785	3.7727e-21	5.97965e-19	37.5432	AIP
0.702781	3.21954	3.63965	0.000401067	0.001336	-0.679479	IL17D
0.702545	1.96469	5.76268	6.31345e-08	4.20928e-07	7.88742	ODF3B
0.702417	2.70195	8.97348	4.13173e-15	1.06734e-13	23.8965	MRPL54
0.702151	5.1606	11.4299	4.94313e-21	7.40985e-19	37.2768	DYNLRB1
0.701712	6.30258	7.32334	2.81633e-11	3.34822e-10	15.2092	NUPR1
0.701591	5.51835	9.86433	3.02847e-17	1.39934e-15	28.6862	EIF3K
0.70133	-0.284994	2.8986	0.00444336	0.0116941	-2.21798	INHA
0.700485	3.66391	11.1978	1.80219e-20	2.35115e-18	36.0035	MRPL40
0.700112	-0.444788	2.31361	0.0223574	0.0488989	-3.57902	UBE2QL1
0.699983	-0.464161	2.00297	0.0473893	0.0932699	-4.19483	BICDL2
0.69904	7.74287	3.15438	0.00202403	0.00572261	-2.08683	CAPS
0.698662	-1.92778	2.1305	0.0351317	0.0723871	-3.84431	CENPV
0.698331	2.96861	4.00281	0.000107715	0.000403156	0.602147	FAM43B
0.698057	-4.53988	2.22978	0.0275856	0.0587148	-3.68649	ZNF831
0.697222	2.01235	7.36173	2.30779e-11	2.79366e-10	15.5186	MTLN
0.697063	2.79576	9.30481	6.69093e-16	2.14973e-14	25.6763	HDDC3
0.696959	-0.492206	2.85029	0.00512717	0.0133005	-2.32072	CYSRT1
0.696742	3.17928	9.30643	6.63134e-16	2.13441e-14	25.6717	MICOS13
0.696405	4.63206	12.3373	3.20038e-23	1.29673e-20	42.2468	NDUFB9
0.696213	2.50189	8.32996	1.36594e-13	2.5065e-12	20.4856	MRPL27
0.696192	3.74678	11.9105	3.41266e-22	8.6172e-20	39.9112	POLR2F
0.696158	1.70137	6.03495	1.74821e-08	1.27979e-07	9.14869	SERP2
0.695684	-4.76394	3.41825	0.000856454	0.00264005	-0.727172	HHLA2
0.695133	3.33863	10.1583	5.91255e-18	3.3125e-16	30.3053	CCDC107
0.695049	4.21053	8.75982	1.32802e-14	3.02977e-13	22.6841	MPST
0.694854	1.13725	3.97418	0.000119845	0.000444472	0.863273	PPM1J
0.694662	4.39683	11.197	1.80979e-20	2.35115e-18	35.9954	MRPL20
0.694582	1.94183	7.87282	1.5759e-12	2.33359e-11	18.1185	ICAM3
0.693936	5.57231	10.5442	6.89151e-19	5.19122e-17	32.4132	COPE
0.693739	-3.63683	2.15266	0.0333079	0.0692332	-3.824	H4C2
0.693668	2.00303	6.7807	4.50526e-10	4.32621e-09	12.6455	FKBPL
0.692978	5.27427	9.1819	1.31622e-15	3.96592e-14	24.9669	TP53I13
0.692891	3.78518	9.45543	2.91476e-16	1.02866e-14	26.4558	SCAND1
0.692455	5.46889	11.4799	3.74262e-21	5.97965e-19	37.5517	ATP5PO
0.692149	4.81659	10.3882	1.64402e-18	1.09978e-16	31.5486	ARL2
0.692066	2.20473	8.89264	6.43079e-15	1.57717e-13	23.4644	EXOSC5
0.691962	7.20823	9.59704	1.33226e-16	5.17031e-15	27.2549	RPL27
0.691294	-4.40024	2.97869	0.00349142	0.00943536	-1.94411	PRR35
0.6911	2.99119	11.6926	1.14581e-21	2.28245e-19	38.6975	MRPL48
0.690559	2.57183	7.56879	7.83503e-12	1.02157e-10	16.5326	TIMM8B
0.690517	-4.71168	3.21568	0.00166475	0.00480374	-1.30721	LRRC29
0.690468	4.09633	6.69282	7.00154e-10	6.45697e-09	12.0144	PACSIN3
0.690054	3.63789	7.57227	7.69323e-12	1.00528e-10	16.4568	ATP5MF
0.689792	-0.65441	2.56753	0.0114458	0.027107	-2.99433	NUPR2
0.689654	3.9372	7.77867	2.595e-12	3.70998e-11	17.5064	NDUFB2
0.689571	3.38088	9.44156	3.14675e-16	1.10618e-14	26.3961	USE1
0.689415	4.63757	9.39078	4.16496e-16	1.43319e-14	26.0914	RNASEH2C
0.688762	4.06307	11.4216	5.17758e-21	7.67138e-19	37.2309	MRPS24
0.688655	4.96306	10.1382	6.61037e-18	3.6353e-16	30.1778	NEDD8
0.688595	2.50764	9.78283	4.75997e-17	2.03668e-15	28.259	ZNRD2
0.68829	4.78822	10.5058	8.53559e-19	6.19539e-17	32.1948	LAMTOR5
0.688218	2.86541	8.88191	6.81945e-15	1.66339e-13	23.4001	PRADC1
0.687995	0.291788	2.52835	0.0127323	0.0297685	-3.20535	KCNJ8
0.687678	5.21629	8.51402	5.05167e-14	1.01532e-12	21.3758	H2AJ
0.687671	4.05292	9.03897	2.88561e-15	7.87416e-14	24.1906	SEM1
0.687377	3.47288	9.96049	1.77561e-17	8.67387e-16	29.2204	ATP5MJ
0.687065	5.18203	2.38163	0.0187772	0.0418548	-4.28633	GALNT16
0.686627	3.1226	3.26225	0.00143248	0.00419771	-1.84595	FOXA3
0.686072	2.78564	10.0484	1.08939e-17	5.59616e-16	29.7095	FAM174C
0.685602	3.05249	7.0096	1.41326e-10	1.48429e-09	13.662	SMARCD3
0.685077	4.964	10.9848	5.90757e-20	6.30423e-18	34.8296	VPS28
0.685047	7.13791	8.60709	3.04907e-14	6.41592e-13	21.9274	RPS15A
0.685033	-0.579752	2.34391	0.0206944	0.0456683	-3.49897	SYT3
0.684963	4.04519	10.0167	1.29919e-17	6.48801e-16	29.5137	REX1BD
0.684653	3.90038	11.829	5.36487e-22	1.19669e-19	39.4661	CIAO2B
0.684556	2.02731	5.94602	2.66797e-08	1.89131e-07	8.70844	ATP6V0E2
0.684485	5.61754	9.44057	3.16408e-16	1.11009e-14	26.3775	OST4
0.68437	1.29185	2.19019	0.0304056	0.0638379	-4.14793	PWP2
0.683798	6.33984	9.07596	2.35559e-15	6.55761e-14	24.4199	MYDGF
0.683421	1.38518	7.65427	5.00144e-12	6.77746e-11	16.9774	PAM16
0.68329	5.1835	12.0165	1.89387e-22	5.14443e-20	40.4927	TMEM219
0.682415	4.65648	5.01787	1.79257e-06	9.29359e-06	4.37525	AP2S1
0.682365	4.54068	8.35962	1.16405e-13	2.17161e-12	20.5448	WBP1
0.68194	5.1577	9.78024	4.82878e-17	2.0612e-15	28.2203	RNASEK
0.681794	7.76395	3.40081	0.000907915	0.00278575	-1.34665	DEPP1
0.680761	5.24414	10.7548	2.13107e-19	1.85465e-17	33.5666	STUB1
0.680701	-1.88855	2.30659	0.0227586	0.0496853	-3.49256	DHDH
0.68028	-4.55444	2.47896	0.0145381	0.0334367	-3.15748	TMEM252
0.68008	2.85298	3.1978	0.00176287	0.00506163	-1.9869	SYT12
0.679339	7.27811	6.79043	4.29003e-10	4.13281e-09	12.5949	VKORC1
0.679289	2.53381	10.0626	1.00681e-17	5.2624e-16	29.7777	PAXX
0.679141	5.54162	3.49503	0.000660796	0.00208864	-1.21694	SOX8
0.678959	2.52919	8.92455	5.40081e-15	1.36567e-13	23.6385	PPP1R35
0.678942	-4.7598	3.23288	0.00157515	0.00456726	-1.25975	OLIG1
0.67877	3.8871	4.8129	4.29303e-06	2.08748e-05	3.55682	IFI6
0.67868	3.21966	10.7996	1.65963e-19	1.49517e-17	33.8193	STX8
0.677892	-1.8372	3.31479	0.00120693	0.00359911	-1.00922	EIF2S3B
0.67735	2.25287	7.97954	8.93498e-13	1.37973e-11	18.6657	NTHL1
0.677238	3.39504	7.01707	1.36041e-10	1.4313e-09	13.6644	DCXR
0.677154	7.41935	8.58349	3.46598e-14	7.22537e-13	21.8085	RPL28
0.676461	4.48288	10.3628	1.89375e-18	1.24363e-16	31.4083	MPG
0.676329	4.0933	9.0673	2.47019e-15	6.83489e-14	24.3428	PGLS
0.676292	3.74937	6.92936	2.12555e-10	2.16516e-09	13.199	POLR2L
0.676265	0.600918	5.09566	1.27956e-06	6.84164e-06	5.14075	LIN7B
0.676083	4.87968	7.73306	3.30208e-12	4.6286e-11	17.2596	MPI
0.675998	-4.06564	2.35081	0.0203311	0.0449439	-3.4273	TNP1
0.675825	-4.76896	2.92917	0.00405485	0.0107873	-2.07835	FCRL2
0.675443	4.07772	11.9039	3.53863e-22	8.79121e-20	39.8766	RAB24
0.675048	-3.56531	2.41076	0.0174061	0.0391343	-3.29194	C1QTNF12
0.674962	-2.82655	2.19506	0.0300456	0.0632004	-3.73075	ALB
0.674694	4.42511	11.3721	6.82152e-21	9.8626e-19	36.9578	NSMCE1
0.674614	-4.49394	2.95518	0.00374926	0.0100564	-2.00677	C6orf58
0.673053	5.29052	9.68961	7.97975e-17	3.23667e-15	27.7275	COX6A1
0.672737	4.14335	9.49327	2.3649e-16	8.49658e-15	26.6526	HSD17B10
0.672677	7.02682	4.54398	1.30477e-05	5.82178e-05	2.5963	S100A4
0.672447	3.02325	10.3346	2.21589e-18	1.41376e-16	31.2731	MRPL55
0.672194	0.851436	3.96772	0.000122754	0.000453948	0.881852	KLHDC9
0.672162	7.86637	9.36354	4.84011e-16	1.63108e-14	25.9949	RPL23
0.672144	4.13195	9.41326	3.67886e-16	1.27572e-14	26.2176	TSR3
0.671861	2.64113	2.54441	0.0121902	0.0286543	-3.68643	GDF15
0.671787	5.31347	7.19252	5.5358e-11	6.24974e-10	14.506	CNPY2
0.671026	6.10016	3.51247	0.000622645	0.00197992	-1.12633	CKB
0.6706	0.396246	4.44298	1.96036e-05	8.47896e-05	2.61537	GPR146
0.670073	2.46313	4.04932	9.04719e-05	0.000343276	0.870445	NKX2-5
0.669846	7.89226	9.08772	2.20831e-15	6.20543e-14	24.5102	RPL31
0.669526	4.09409	6.05587	1.58206e-08	1.16433e-07	8.97205	ISYNA1
0.669299	-1.08739	3.31272	0.00121513	0.00362236	-1.03082	DYNLRB2
0.669124	4.04749	2.57631	0.0111741	0.0265302	-3.82829	TMEM59L
0.668965	2.33817	8.00508	7.79771e-13	1.22414e-11	18.7956	OCEL1
0.668621	2.98141	5.0555	1.52343e-06	8.01411e-06	4.66521	FAAH
0.668335	3.33185	10.8137	1.53395e-19	1.39597e-17	33.8969	MRPL11
0.667265	3.4275	7.47495	1.28e-11	1.62176e-10	15.9751	HSPB2
0.667079	4.56012	6.84545	3.25068e-10	3.20562e-09	12.7563	NME1
0.667067	3.41314	7.47151	1.30322e-11	1.65001e-10	15.9586	NFKBIL1
0.667051	4.34118	9.2937	7.1134e-16	2.27731e-14	25.5648	SNRPA
0.666886	-4.83409	3.59427	0.000469802	0.00154289	-0.199944	DGKB
0.666606	-4.8347	3.53672	0.000573046	0.00184147	-0.374975	APOA5
0.666511	5.68155	6.71823	6.16522e-10	5.75378e-09	12.1621	SNRPN
0.666085	4.12872	10.8058	1.6032e-19	1.45162e-17	33.8455	CUEDC2
0.665908	2.11624	3.53497	0.000576502	0.00185059	-0.779433	KCTD4
0.665866	3.2805	9.82027	3.86723e-17	1.73513e-15	28.4608	SNRNP25
0.665545	0.536785	4.26427	3.97045e-05	0.000161155	1.95528	EFNA3
0.665505	-4.22002	2.23011	0.0275628	0.0587012	-3.67989	AVPR2
0.665149	5.93075	11.9401	2.89389e-22	7.51908e-20	40.0711	PSMB1
0.664881	2.83894	2.21936	0.0283048	0.0599893	-4.47292	MATN3
0.664759	1.28745	5.08097	1.36403e-06	7.25219e-06	5.03878	HSD17B8
0.664748	1.77852	3.4762	0.000704469	0.00221186	-0.887976	TMEM38A
0.664339	-4.90479	3.72094	0.00030106	0.00103102	0.192704	HNF1A
0.664321	-0.912121	4.15335	6.09442e-05	0.000239397	1.61384	SMIM27
0.664188	5.00683	10.2718	3.14289e-18	1.92965e-16	30.9111	TMEM9
0.664142	5.77222	6.29085	5.093e-09	4.08169e-08	10.1054	PKN1
0.664114	2.61412	7.61387	6.18478e-12	8.22557e-11	16.7613	WDR54
0.663992	4.9024	9.36984	4.6748e-16	1.58431e-14	25.9795	CCDC124
0.663982	4.43623	10.3591	1.93357e-18	1.25294e-16	31.3879	ATP5PF
0.663972	5.9275	3.88127	0.000168837	0.000610141	0.0866788	IFITM2
0.663964	3.1225	4.49999	1.55904e-05	6.87082e-05	2.41299	ANKRD37
0.663962	3.67296	4.26886	3.90008e-05	0.000158443	1.46459	KRT8
0.66374	5.5882	5.33409	4.46943e-07	2.57398e-06	5.74981	BARX1
0.663561	5.07639	6.84456	3.26533e-10	3.2183e-09	12.7602	SLC9A3R2
0.66326	2.7408	8.13716	3.84911e-13	6.47952e-12	19.4621	SDHAF1
0.663248	7.28797	10.6924	3.01708e-19	2.46987e-17	33.2276	UBA52
0.662668	-2.78196	2.37903	0.0189041	0.0421062	-3.35163	CNBD2
0.662271	2.75058	9.13508	1.70253e-15	4.97116e-14	24.7634	DECR2
0.66214	5.45639	9.35963	4.94571e-16	1.66354e-14	25.934	ATP5MC2
0.662069	-4.68724	2.76917	0.00649518	0.0164234	-2.48027	EDAR
0.661273	-2.22645	2.44018	0.0161126	0.0366117	-3.21319	CATIP
0.661228	3.72633	10.5457	6.83632e-19	5.17138e-17	32.4215	PQBP1
0.661184	3.28575	10.0536	1.05859e-17	5.48507e-16	29.7343	DYRK4
0.661138	5.42197	9.29007	7.25678e-16	2.31906e-14	25.5557	BANF1
0.661055	2.74297	8.82	9.56368e-15	2.25899e-13	23.0747	MRPL52
0.660952	4.58299	8.63865	2.56857e-14	5.48207e-13	22.0316	PSMB6
0.660639	5.22254	8.36622	1.12331e-13	2.09997e-12	20.5895	SRM
0.660451	5.12267	10.2641	3.28068e-18	2.00737e-16	30.87	SEC61B
0.660355	2.09102	8.67316	2.12905e-14	4.62662e-13	22.2953	ZNF688
0.660151	-0.101474	2.15261	0.0333113	0.0692332	-3.95743	SPNS2
0.659998	6.12752	10.3602	1.92131e-18	1.25294e-16	31.4091	DAD1
0.659887	3.94498	10.7234	2.53827e-19	2.13643e-17	33.3946	CDC26
0.659836	3.21217	9.82035	3.86563e-17	1.73513e-15	28.4633	CCS
0.65943	1.88334	9.0569	2.61529e-15	7.21336e-14	24.3107	ZNF524
0.659385	5.64008	7.80127	2.30256e-12	3.32906e-11	17.6354	GNPTG
0.658457	5.2554	4.49195	1.6104e-05	7.07977e-05	2.28308	PROCR
0.658432	6.33487	10.177	5.32841e-18	3.06179e-16	30.4077	JTB
0.658066	0.476189	2.77947	0.00630474	0.0159897	-2.62499	CLEC2B
0.657863	3.63754	8.54877	4.18428e-14	8.53422e-13	21.5769	MRPS34
0.657722	4.99898	2.94357	0.00388298	0.0103669	-2.88109	EFHD1
0.657571	3.91952	9.09246	2.15163e-15	6.06517e-14	24.484	RBX1
0.65756	2.07625	5.0513	1.55136e-06	8.14194e-06	4.80947	DHRS13
0.657464	3.6385	10.7769	1.88383e-19	1.68867e-17	33.6924	TRAPPC2L
0.657237	3.4505	7.27782	3.56478e-11	4.14996e-10	14.97	MRPL12
0.657188	4.81614	8.79358	1.10471e-14	2.56876e-13	22.8637	EIF6
0.657169	-2.38909	2.28539	0.0240103	0.0521071	-3.5432	MCIDAS
0.657071	2.25338	7.9845	8.70174e-13	1.35007e-11	18.6917	CENPX
0.656619	0.923078	5.18289	8.73653e-07	4.79867e-06	5.48603	CTU1
0.656519	7.03865	3.81661	0.000213614	0.000755527	-0.0547666	TUBB2B
0.65608	1.52529	6.09979	1.28203e-08	9.59272e-08	9.45912	STAP2
0.656058	4.16366	11.5155	3.06996e-21	5.19229e-19	37.746	PIH1D1
0.656024	-0.817538	3.38172	0.000967528	0.00294747	-0.842149	FAM71E1
0.655838	-4.74399	2.80977	0.00577366	0.0147937	-2.38093	LYPD6B
0.655139	1.24333	6.36977	3.4648e-09	2.85727e-08	10.7158	SURF2
0.654938	4.91688	7.547	8.7824e-12	1.13847e-10	16.2996	NME4
0.654887	3.4206	10.2443	3.66362e-18	2.22671e-16	30.7749	MRPL34
0.654556	2.85814	4.3768	2.55142e-05	0.000107518	1.99278	SRPK3
0.654461	1.39284	6.06263	1.53175e-08	1.13102e-07	9.2955	SAC3D1
0.654316	3.33504	9.59702	1.33238e-16	5.17031e-15	27.2434	CISD3
0.653942	3.31767	9.7206	6.72095e-17	2.8087e-15	27.9166	MGMT
0.653872	1.65939	4.36876	2.634e-05	0.000110565	2.19781	BEX5
0.653751	4.77776	8.96907	4.23271e-15	1.09029e-13	23.8078	EVA1B
0.653419	-4.51882	2.75703	0.00672639	0.0169464	-2.50728	NCR3
0.653058	2.90889	8.57072	3.71465e-14	7.67238e-13	21.7389	TMEM141
0.652931	3.06604	7.77335	2.66909e-12	3.79773e-11	17.5424	THAP7
0.652865	3.59852	7.67702	4.43688e-12	6.07673e-11	17.0007	DHRS4
0.652539	2.17653	6.32263	4.36237e-09	3.53406e-08	10.4384	NMB
0.652379	2.90888	9.89147	2.60494e-17	1.22899e-15	28.8557	C11orf98
0.652295	4.26176	10.9141	8.76675e-20	8.68344e-18	34.4398	TMED1
0.652036	2.07086	5.32725	4.60816e-07	2.64707e-06	5.97262	PIR
0.652	1.72547	5.34649	4.22838e-07	2.44458e-06	6.10271	FN3K
0.651855	3.54928	2.01905	0.045667	0.0903763	-5.0085	MCAM
0.651643	0.680064	2.23003	0.0275684	0.0587061	-3.92314	ACKR2
0.651084	2.16752	7.59446	6.84805e-12	9.02071e-11	16.6912	PTRHD1
0.651055	-0.944483	2.33013	0.0214365	0.0470972	-3.48951	KLHL30
0.650935	5.8713	9.23899	9.61454e-16	2.98217e-14	25.2889	TRIR
0.65093	-4.66465	2.31834	0.0220899	0.0483786	-3.50751	FOXI2
0.650908	-0.918403	3.17491	0.00189637	0.00540166	-1.42546	AIFM3
0.650874	3.96376	10.97	6.41785e-20	6.68948e-18	34.7498	NAXE
0.650831	-3.22131	2.02719	0.0448152	0.0889097	-4.05693	SLC22A11
0.650495	2.16962	4.5741	1.15434e-05	5.20369e-05	2.8763	PSMB10
0.650168	4.97323	10.7518	2.16624e-19	1.86754e-17	33.5481	FASTK
0.649759	5.00196	5.40455	3.25834e-07	1.91967e-06	6.02995	CYB5D2
0.649431	3.69073	8.1023	4.63885e-13	7.67916e-12	19.2107	NAA10
0.649297	0.883859	4.13304	6.58654e-05	0.00025715	1.45325	NME1-NME2
0.649087	3.59925	9.2034	1.1694e-15	3.54738e-14	25.0968	NDUFA8
0.648918	-4.90468	3.98493	0.000115142	0.000428628	1.04613	SLC38A11
0.648715	1.53879	5.85467	4.10517e-08	2.80478e-07	8.34626	CCDC167
0.648545	3.83991	10.0794	9.16859e-18	4.8921e-16	29.8619	NDUFS3
0.648462	5.24116	9.27292	7.97584e-16	2.52189e-14	25.4587	UBXN1
0.648399	2.92315	11.0721	3.63119e-20	4.25699e-18	35.303	TIMM17B
0.64767	-0.148917	2.59823	0.0105207	0.0252024	-2.97721	DIO3
0.647638	4.5084	9.51769	2.06624e-16	7.59088e-15	26.7819	AGTRAP
0.647526	4.25282	4.83524	3.90728e-06	1.91184e-05	3.62894	LDOC1
0.647517	3.36443	8.53469	4.51622e-14	9.15914e-13	21.5184	GALK1
0.647289	4.32847	9.26639	8.26786e-16	2.60962e-14	25.4168	DGCR6L
0.64704	5.28382	11.3246	8.89049e-21	1.24522e-18	36.6984	NELFE
0.646204	8.27299	8.13158	3.966e-13	6.64509e-12	19.4443	RPL18
0.646109	2.25269	4.69963	6.88979e-06	3.23013e-05	3.35514	C2orf74
0.646043	2.96601	7.02225	1.32495e-10	1.39727e-09	13.7375	MACROD1
0.645838	2.9321	7.93885	1.10962e-12	1.69016e-11	18.4129	MRPL21
0.645828	1.7409	2.13464	0.0347842	0.0717702	-4.36948	IL32
0.645415	4.41505	6.79913	4.10606e-10	3.96624e-09	12.5285	RNASET2
0.645355	0.26057	3.39628	0.000921725	0.00282184	-0.88178	DEGS2
0.645261	5.249	8.89905	6.20936e-15	1.53759e-13	23.4384	BUD23
0.645204	3.40786	9.06813	2.45898e-15	6.82423e-14	24.3748	SSNA1
0.644874	3.97574	9.64479	1.02285e-16	4.05699e-15	27.4824	NDUFAB1
0.644339	5.59668	8.00288	7.88954e-13	1.2364e-11	18.6849	GPX4
0.644259	-4.86636	3.66854	0.000362382	0.00122005	0.028886	CLEC12B
0.644221	2.57492	6.91166	2.32523e-10	2.35385e-09	13.2354	NUDT18
0.643691	1.67575	5.49779	2.13711e-07	1.30286e-06	6.75976	TMEM102
0.643344	5.00335	9.15776	1.503e-15	4.49097e-14	24.8303	ATP5PD
0.643246	5.17915	10.0068	1.37267e-17	6.83591e-16	29.4597	ATP5MG
0.642601	7.03943	7.21662	4.88932e-11	5.57962e-10	14.7012	AK1
0.642416	5.33274	10.2196	4.20361e-18	2.50373e-16	30.6281	TECR
0.642159	7.60739	9.15731	1.50678e-15	4.49478e-14	24.8815	SERF2
0.641945	2.4844	7.77611	2.63041e-12	3.75761e-11	17.6045	TFPT
0.641916	4.87998	3.80332	0.000224125	0.000789879	-0.234158	LAG3
0.641547	3.85296	8.28598	1.731e-13	3.12861e-12	20.1711	SDR39U1
0.64068	8.06703	7.60503	6.47843e-12	8.56529e-11	16.7144	RPS25
0.640611	-4.08592	2.44831	0.0157703	0.0359205	-3.2176	SPDEF
0.640609	2.58361	8.63422	2.63121e-14	5.59576e-13	22.0917	POP5
0.640424	6.37428	4.80724	4.39634e-06	2.13136e-05	3.59119	CLEC11A
0.640364	4.48181	7.27255	3.66313e-11	4.26169e-10	14.8951	OGFOD3
0.640355	4.16148	8.22745	2.37135e-13	4.15983e-12	19.8501	ANAPC11
0.639966	3.93338	9.22512	1.03772e-15	3.20762e-14	25.2017	SELENOH
0.639862	2.49787	7.66257	4.78762e-12	6.52222e-11	17.0209	SGF29
0.639713	6.13685	2.80846	0.00579571	0.0148363	-3.1794	H1-2
0.639246	4.0536	9.8607	3.09021e-17	1.42055e-15	28.66	NDUFB10
0.639229	3.19321	3.83412	0.000200482	0.000713568	-0.017558	KCNG1
0.638745	4.06052	10.1846	5.10876e-18	2.94501e-16	30.4338	NDUFAF3
0.638649	-4.54191	2.18242	0.0309879	0.0649085	-3.78224	ICOS
0.638628	-4.56451	2.26432	0.0253139	0.0545204	-3.61747	SLC2A14
0.638261	5.42678	8.43876	7.59175e-14	1.473e-12	20.9799	TBCB
0.638127	4.00743	10.1697	5.54884e-18	3.16226e-16	30.3533	NUBP2
0.637834	5.94452	7.07627	1.00536e-10	1.07607e-09	13.9462	BEX3
0.637683	2.1856	6.20602	7.68638e-09	5.99397e-08	9.89273	HSD11B1L
0.637516	2.02231	6.79788	4.13209e-10	3.98923e-09	12.7304	BOLA1
0.637397	4.99393	10.2443	3.66398e-18	2.22671e-16	30.7594	CLTB
0.637287	2.25801	4.05748	8.77318e-05	0.000334153	0.94757	CHURC1-FNTB
0.637156	0.93745	6.06077	1.54541e-08	1.13966e-07	9.29269	EFNA4
0.636925	4.25149	2.43749	0.016227	0.0368111	-4.17012	MYL9
0.636769	6.01166	8.70854	1.75615e-14	3.89175e-13	22.436	GUK1
0.636768	1.3062	3.05637	0.00275108	0.00759024	-2.03087	PON3
0.636661	6.08915	2.55027	0.0119975	0.0282717	-3.83548	AGT
0.635935	4.32665	8.92205	5.47514e-15	1.37863e-13	23.5549	B4GALT7
0.635886	4.48689	9.21161	1.11779e-15	3.41974e-14	25.1184	DGUOK
0.635696	3.04992	6.89717	2.50242e-10	2.51335e-09	13.1073	BBLN
0.635549	-0.347767	2.27267	0.0247902	0.0535703	-3.67312	CYP4X1
0.635385	0.468821	2.12432	0.0356554	0.0732725	-4.10177	SELL
0.635136	4.92597	8.63775	2.58119e-14	5.50244e-13	22.0295	PHB
0.635054	2.92228	2.36005	0.0198539	0.0440086	-4.17602	COL13A1
0.634889	6.3044	7.49605	1.14643e-11	1.466e-10	16.087	FXYD5
0.634813	5.00027	9.52029	2.03683e-16	7.50992e-15	26.7991	CFDP1
0.634673	5.2164	8.31818	1.45539e-13	2.65976e-12	20.3342	CNPY3
0.634502	4.1562	8.89749	6.26251e-15	1.54861e-13	23.4258	C1orf122
0.634376	7.53919	7.14654	7.0122e-11	7.7506e-10	14.3712	RPS27
0.634342	-1.68668	2.0293	0.0445967	0.0885317	-4.03567	BATF
0.634182	4.07873	5.66429	9.96604e-08	6.42471e-07	7.18375	SNTA1
0.634144	4.51588	10.8221	1.46394e-19	1.35287e-17	33.9331	DCTN3
0.634023	3.62434	9.33394	5.69846e-16	1.88144e-14	25.8032	ASPSCR1
0.633679	3.55	4.94694	2.43109e-06	1.23016e-05	4.13834	SERGEF
0.63253	4.05287	7.46985	1.31455e-11	1.66084e-10	15.9105	TUBA4A
0.632507	1.42388	3.75412	0.000267461	0.000927474	0.0749536	PTP4A3
0.632478	4.45515	7.20706	5.13635e-11	5.82445e-10	14.5639	DRAP1
0.632427	0.365094	3.45098	0.000767201	0.00238791	-0.727927	CFAP298-TCP10L
0.631908	1.40336	5.98943	2.17142e-08	1.56499e-07	8.96354	PET117
0.631464	-2.26466	2.12791	0.0353503	0.0727457	-3.85506	CFAP161
0.631288	3.60458	8.47199	6.34278e-14	1.24686e-12	21.1707	MRPL41
0.630941	6.82358	8.98277	3.9266e-15	1.02023e-13	23.9288	GSTP1
0.630723	3.14889	7.65451	4.99511e-12	6.77401e-11	16.9229	RBIS
0.63053	3.5684	3.73836	0.000282946	0.000975886	-0.39632	RCOR2
0.62955	3.52451	6.82059	3.68526e-10	3.58879e-09	12.6808	BLVRB
0.629478	1.32238	2.05097	0.0424043	0.0849412	-4.41428	ANXA8L1
0.629386	3.8174	9.15627	1.51538e-15	4.50544e-14	24.833	MRPL28
0.629277	4.47296	10.1476	6.2733e-18	3.47123e-16	30.2271	SF3B6
0.629008	3.44428	7.43826	1.54994e-11	1.93236e-10	15.7879	HYI
0.628963	-0.481735	3.26325	0.00142783	0.00418543	-1.20334	SEPTIN1
0.628729	4.56962	9.09247	2.15147e-15	6.06517e-14	24.4732	ZNF358
0.628582	5.05274	10.7408	2.30361e-19	1.96663e-17	33.4879	NDUFC2
0.628318	-1.14054	2.50109	0.0137023	0.0317219	-3.10188	SLC51B
0.628296	1.10585	3.92336	0.00014465	0.000528702	0.697383	ICA1
0.627798	-1.14031	2.7726	0.00643121	0.0162805	-2.46404	ITPKA
0.627742	-4.28894	2.33423	0.0212134	0.0467101	-3.46675	ZNF280A
0.627676	8.05159	8.68603	1.98509e-14	4.33479e-13	22.3646	RPS12
0.627562	5.00714	3.32944	0.00115022	0.00344778	-1.76139	CLEC18A
0.627531	6.56481	8.05391	6.00866e-13	9.67865e-12	18.9863	DPP7
0.627425	0.809462	2.14279	0.0341091	0.0706048	-4.12846	JPH2
0.627313	-3.52732	2.47596	0.0146548	0.0336835	-3.14908	SLC25A18
0.626903	1.75871	7.65825	4.89779e-12	6.66218e-11	17.0181	PIN4
0.626566	0.716354	2.76236	0.00662391	0.0167211	-2.70269	PTGIR
0.626174	6.22244	7.11694	8.16296e-11	8.91264e-10	14.162	TMED3
0.62617	3.96603	10.5373	7.16222e-19	5.37257e-17	32.372	CDC34
0.626153	7.26128	5.98537	2.21366e-08	1.59319e-07	8.75727	PRDX4
0.625794	4.40383	7.20833	5.10271e-11	5.78996e-10	14.571	CNPY4
0.625725	9.88583	4.17904	5.52241e-05	0.000218411	1.43036	NDUFA4L2
0.625609	3.60562	7.17619	6.02106e-11	6.74239e-10	14.446	ISOC2
0.625337	11.0967	3.31703	0.00119807	0.00357456	-1.3509	MGP
0.62512	7.69588	8.19934	2.75781e-13	4.76319e-12	19.7853	RPS16
0.625102	-2.13207	2.11531	0.0364306	0.0746688	-3.87717	BRSK2
0.624948	6.45202	7.97516	9.14578e-13	1.40864e-11	18.5703	ATRAID
0.624875	7.73689	8.32483	1.40422e-13	2.57149e-12	20.4463	RPL24
0.624677	3.40918	9.44871	3.025e-16	1.06546e-14	26.4351	ECI1
0.624663	4.86782	10.471	1.0366e-18	7.37467e-17	32.0033	GRHPR
0.624593	2.76502	9.43555	3.25303e-16	1.13685e-14	26.3834	POLR1H
0.624341	7.82169	8.75979	1.32831e-14	3.02977e-13	22.7541	RPS17
0.6243	3.50648	8.50004	5.44908e-14	1.09042e-12	21.3261	SNRPE
0.624249	3.89562	3.93958	0.000136247	0.000500029	0.258769	RFLNA
0.624013	1.05546	4.62656	9.31386e-06	4.26293e-05	3.25745	CD79B
0.623785	1.18551	4.39805	2.34507e-05	9.96503e-05	2.38067	REEP6
0.623447	0.250509	1.98454	0.0494321	0.0966749	-4.3261	CCDC85A
0.623372	-0.76906	2.42102	0.016945	0.038251	-3.30768	CNGA1
0.623239	5.03152	10.2837	2.94175e-18	1.81236e-16	30.9761	ECHS1
0.623095	2.77119	7.15386	6.75358e-11	7.48782e-10	14.4178	TST
0.622811	5.67441	9.53223	1.90667e-16	7.07717e-15	26.8763	ERP29
0.622721	2.46132	7.87587	1.55059e-12	2.30124e-11	18.1213	TIMM10
0.62186	2.44471	3.67387	0.00035563	0.00119957	-0.398533	DNAJC12
0.621822	2.90773	7.06673	1.05562e-10	1.12784e-09	13.9667	UQCC2
0.621796	1.41949	4.04695	9.12828e-05	0.000345914	1.0774	TUBA8
0.621112	-2.92401	1.99681	0.0480648	0.0944024	-4.10909	SLC51A
0.621091	1.66539	5.10563	1.22521e-06	6.56474e-06	5.09997	LRMDA
0.620716	6.84112	2.54854	0.012054	0.02839	-3.7823	MT1E
0.620279	3.62802	9.50476	2.21936e-16	8.05439e-15	26.7311	MYG1
0.620177	3.78708	8.57517	3.62595e-14	7.53255e-13	21.7113	IMP3
0.62011	3.84328	10.1012	8.12292e-18	4.39963e-16	29.9815	THYN1
0.620088	6.20897	2.39588	0.0180952	0.0404855	-4.19196	LGALS1
0.620024	4.71004	8.43001	7.9595e-14	1.53274e-12	20.9187	TXNL4A
0.619952	1.44244	6.84229	3.30295e-10	3.25002e-09	12.9628	FDX2
0.619734	3.86694	8.79408	1.1017e-14	2.5651e-13	22.8795	TMEM101
0.619357	4.21396	9.87977	2.77972e-17	1.308e-15	28.7618	DEXI
0.619107	2.20037	4.42395	2.11524e-05	9.08094e-05	2.30573	RHPN1
0.618666	-2.38737	2.00521	0.0471462	0.092924	-4.08684	IL25
0.61842	3.97008	8.05306	6.03587e-13	9.71374e-12	18.939	HDDC2
0.617636	2.77513	7.13667	7.37687e-11	8.11863e-10	14.3314	LAMTOR2
0.617538	3.93385	6.08267	1.39169e-08	1.03614e-07	9.10696	CMTM7
0.617502	4.37479	7.46718	1.333e-11	1.67941e-10	15.8879	GSDMD
0.617402	2.89407	9.26279	8.43335e-16	2.65717e-14	25.4483	NPRL2
0.616949	6.18946	9.848	3.31575e-17	1.52033e-15	28.6072	BCAP31
0.616442	3.22993	6.50783	1.75689e-09	1.51503e-08	11.1875	NDUFS8
0.616388	5.48239	10.7622	2.04459e-19	1.80568e-17	33.609	SSU72
0.616125	6.98275	3.15846	0.00199801	0.00565614	-2.14273	NRN1
0.615796	3.2634	6.77397	4.66042e-10	4.45373e-09	12.4791	SEC11C
0.615748	3.54623	7.04791	1.16222e-10	1.23517e-09	13.8081	SMDT1
0.615444	1.8477	4.4637	1.80415e-05	7.87551e-05	2.52391	LDHD
0.615215	3.65099	6.92504	2.17267e-10	2.21035e-09	13.1875	ANKRD35
0.615063	7.15243	3.99139	0.000112406	0.000419479	0.556682	MDFI
0.614857	5.53473	6.95737	1.84367e-10	1.89526e-09	13.3347	CYB5R1
0.614453	3.29853	3.41275	0.000872368	0.00268356	-1.40797	SMIM10L2B
0.614429	4.89954	6.05923	1.55685e-08	1.14625e-07	8.98085	MANF
0.614184	2.14701	3.37624	0.000985334	0.00299726	-1.28296	TMEM204
0.613939	5.32444	9.49585	2.33142e-16	8.39311e-15	26.6711	CIB1
0.613914	0.229669	5.06532	1.4599e-06	7.71837e-06	5.02201	EEF1AKMT4
0.613831	3.30202	9.78847	4.61331e-17	1.99757e-15	28.2877	TRADD
0.613758	3.72493	11.0735	3.60261e-20	4.25699e-18	35.3211	AARSD1
0.613748	-4.65831	2.50449	0.0135779	0.0314705	-3.10342	PSORS1C2
0.613701	0.288094	2.89499	0.00449143	0.0118068	-2.29107	ELOVL3
0.613327	4.1694	10.5505	6.65576e-19	5.05612e-17	32.4417	POLR2J
0.613312	8.14409	8.28573	1.73335e-13	3.12946e-12	20.2492	RPS19
0.613269	3.51336	8.26786	1.90831e-13	3.40081e-12	20.0954	SURF1
0.613161	3.22101	11.4293	4.95974e-21	7.40985e-19	37.2682	MSRB2
0.612876	4.58362	9.49771	2.30751e-16	8.32374e-15	26.6729	TXN2
0.612801	1.56968	4.02134	0.000100498	0.000378117	0.965504	TSPAN1
0.612656	-4.87882	3.57221	0.000507106	0.00165322	-0.26801	GGTLC2
0.612591	4.56766	8.05663	5.92188e-13	9.55603e-12	18.9447	YIF1B
0.612569	8.46714	8.76053	1.3229e-14	3.02511e-13	22.7645	RPS20
0.612479	3.77158	8.43123	7.90712e-14	1.52429e-12	20.9458	PSMG3
0.612327	3.91622	10.0813	9.07048e-18	4.8542e-16	29.8712	NDUFS4
0.612273	4.7806	7.48984	1.18428e-11	1.50901e-10	16.0034	SLC25A39
0.611945	5.59209	6.07315	1.45652e-08	1.08081e-07	9.0713	EMP3
0.611522	6.28677	11.0697	3.68046e-20	4.25699e-18	35.301	LMAN2
0.611511	4.52839	9.20523	1.15769e-15	3.52378e-14	25.0837	THOC7
0.611466	3.35483	11.1954	1.82646e-20	2.35574e-18	35.9896	ZNF32
0.611381	-1.6353	2.2388	0.0269756	0.0575873	-3.63298	GRIK4
0.611275	6.27057	2.47351	0.0147505	0.03386	-4.00755	TMSB10
0.611075	3.20546	9.58448	1.42812e-16	5.49428e-15	27.1805	PMVK
0.611028	4.25595	3.62657	0.000419826	0.00139382	-0.822356	CBS
0.610639	4.56397	9.04493	2.79285e-15	7.64429e-14	24.2161	RNF5
0.610233	3.67067	6.02082	1.87007e-08	1.36565e-07	8.83987	TMEM216
0.610065	4.43956	6.07306	1.45715e-08	1.08084e-07	9.04282	MCRIP1
0.60998	0.966148	2.03598	0.0439109	0.0873928	-4.36841	CBSL
0.609976	2.2991	7.14421	7.09672e-11	7.82954e-10	14.4166	SLIRP
0.609655	1.15796	2.56639	0.0114816	0.0271738	-3.26825	ISG15
0.609237	4.22969	7.95749	1.00481e-12	1.53836e-11	18.4295	DEAF1
0.609168	4.11748	10.4524	1.14976e-18	8.08348e-17	31.9034	SDF2
0.609047	0.567618	3.54482	0.000557326	0.00179643	-0.464109	RGS14
0.608733	7.83292	7.59267	6.91262e-12	9.09241e-11	16.6424	RPS5
0.608273	4.86354	7.47083	1.30781e-11	1.65349e-10	15.9071	TCEAL3
0.607951	5.5099	10.2352	3.85495e-18	2.31142e-16	30.7155	UFC1
0.607605	-4.17057	2.00008	0.0477049	0.0937983	-4.12214	FCGR3B
0.607427	5.3303	8.55116	4.13042e-14	8.44358e-13	21.5751	PSMB7
0.607423	-4.66996	2.58095	0.0110327	0.0262487	-2.92941	COLCA2
0.60726	5.4992	11.1775	2.01794e-20	2.54772e-18	35.8912	SNU13
0.607248	2.79778	9.01441	3.30151e-15	8.79488e-14	24.1148	COMMD1
0.607094	4.67138	8.89432	6.37211e-15	1.56707e-13	23.4039	RUVBL2
0.60678	1.1632	5.37216	3.76895e-07	2.20097e-06	6.26675	EIF4EBP3
0.60674	0.0742677	2.78387	0.00622496	0.0158098	-2.54802	RBP1
0.606661	1.61918	4.32469	3.13422e-05	0.00012956	2.04616	RNF208
0.60665	3.52652	8.56732	3.78389e-14	7.8064e-13	21.6834	NDUFS7
0.606537	4.20579	8.87895	6.93063e-15	1.68364e-13	23.3251	SPAG7
0.606501	3.31674	9.49849	2.29763e-16	8.30483e-15	26.7096	DNAJC4
0.606298	1.98744	3.66495	0.000366989	0.00123464	-0.325762	PSD
0.606219	5.72161	7.04425	1.1842e-10	1.25772e-09	13.7753	YIPF2
0.605696	3.30907	7.1534	6.7696e-11	7.50095e-10	14.3584	ZNF428
0.604832	2.35947	7.00872	1.41959e-10	1.49007e-09	13.739	FAM50B
0.604373	7.59986	6.77572	4.61955e-10	4.42175e-09	12.5358	RPL29
0.604051	2.40617	2.91879	0.00418321	0.0110942	-2.66396	SGCA
0.603994	-1.62006	1.99116	0.0486899	0.095442	-4.10638	TMEM229B
0.60293	5.57734	6.6232	9.91157e-10	8.87586e-09	11.6916	POLD2
0.602781	2.51506	4.03822	9.43299e-05	0.000356707	0.827446	SEPTIN4
0.602205	-4.53961	2.45359	0.0155518	0.0354768	-3.21451	EXOC1L
0.602164	4.29548	5.43445	2.84735e-07	1.69367e-06	6.15738	FBXO44
0.602097	4.67886	5.43348	2.85991e-07	1.69889e-06	6.14895	TXN
0.602069	4.37871	8.91985	5.54156e-15	1.39144e-13	23.5425	R3HCC1
0.601897	7.01788	7.44265	1.5149e-11	1.88999e-10	15.8439	NME2
0.601505	3.89022	7.59813	6.7173e-12	8.8615e-11	16.5776	NR2F6
0.601435	3.09142	2.98415	0.00343384	0.00929517	-2.6328	PRPH
0.601422	4.42663	3.61031	0.000444329	0.00146729	-0.880487	CDKN1C
0.601244	3.21111	9.39956	3.96795e-16	1.36803e-14	26.177	RFXANK
0.600919	2.74213	9.09079	2.17148e-15	6.11151e-14	24.5264	TMEM11
0.600877	0.856136	5.37116	3.78582e-07	2.20938e-06	6.27638	MIX23
0.600688	3.70411	8.78338	1.16795e-14	2.70182e-13	22.8298	NMRAL1
0.600615	4.395	9.12006	1.84897e-15	5.34649e-14	24.6234	SLC25A1
0.600276	2.77856	10.111	7.69227e-18	4.19171e-16	30.0489	SCNM1
0.60018	1.50691	3.22723	0.00160406	0.00464281	-1.5794	MISP3
0.600176	4.02728	5.55027	1.68262e-07	1.04525e-06	6.67918	CRYL1
0.600139	1.93748	5.45546	2.58935e-07	1.55517e-06	6.54723	CCDC24
0.600021	4.64234	8.95518	4.5671e-15	1.16798e-13	23.7317	LAMTOR1
0.600014	3.07535	9.73215	6.30417e-17	2.65308e-15	27.9872	MRPL2
0.599949	5.42372	9.54752	1.75215e-16	6.58543e-15	26.9542	PSMB5
0.599893	5.17755	4.66763	7.86501e-06	3.65864e-05	2.96414	TSPAN4
0.599887	5.09063	6.51298	1.7127e-09	1.48048e-08	11.1388	TCEA3
0.599885	1.78241	6.26496	5.77621e-09	4.58009e-08	10.2089	GLI4
0.599808	1.85222	5.11091	1.1973e-06	6.42478e-06	5.09534	NUDT1
0.599714	2.5362	7.36085	2.31832e-11	2.80262e-10	15.484	CHCHD1
0.599524	-1.81217	2.44787	0.0157886	0.0359531	-3.19199	H3C1
0.599456	1.21582	5.43384	2.85524e-07	1.69667e-06	6.52655	RILP
0.599387	5.65297	7.15569	6.69024e-11	7.4248e-10	14.3312	JMJD8
0.59938	2.67191	2.23908	0.026957	0.0575683	-4.37257	C1QL4
0.59895	3.34442	3.8657	0.000178722	0.000642882	0.0674931	KRT18
0.598915	-4.6521	2.50326	0.0136227	0.0315601	-3.10622	PGLYRP1
0.598822	3.10882	8.07555	5.35233e-13	8.76834e-12	19.1148	IFT27
0.598622	7.89329	8.43307	7.82876e-14	1.5157e-12	21.0205	RPL32
0.598445	5.69352	10.7598	2.07215e-19	1.82106e-17	33.5975	PSMD4
0.598202	1.10941	4.4184	2.16254e-05	9.26845e-05	2.46444	PYCARD
0.59801	4.27173	9.87153	2.90985e-17	1.35853e-15	28.716	SAT2
0.597301	2.28273	6.5289	1.583e-09	1.37567e-08	11.4091	DNPH1
0.597159	-0.828055	1.99968	0.0477492	0.0938649	-4.14983	DLX6
0.597136	4.74708	6.56267	1.33911e-09	1.17684e-08	11.3719	ATP6V1F
0.597093	6.27383	8.67479	2.11029e-14	4.59142e-13	22.2624	ANP32B
0.596909	3.42209	8.40175	9.27241e-14	1.76471e-12	20.8104	CPTP
0.596895	4.07891	10.7515	2.17015e-19	1.86754e-17	33.5478	TEX264
0.59689	5.49858	10.6705	3.40992e-19	2.75374e-17	33.105	ECH1
0.596818	4.22975	10.9615	6.72881e-20	6.97307e-18	34.7011	POLD4
0.596254	5.10191	9.72589	6.52672e-17	2.7403e-15	27.9215	RNF167
0.596194	2.09464	6.16095	9.55438e-09	7.32639e-08	9.69609	RPL39L
0.595919	2.35872	4.52205	1.42606e-05	6.32989e-05	2.64649	TMEM255B
0.595909	-2.24488	2.2324	0.027407	0.0583848	-3.64954	CCDC183
0.595899	6.14304	9.12633	1.78636e-15	5.18217e-14	24.6853	UBXN6
0.595509	2.73253	6.97369	1.69681e-10	1.75942e-09	13.5256	POLE4
0.595313	5.05726	2.74404	0.00698207	0.0174971	-3.4136	H2AC18
0.595178	6.74435	8.04935	6.15681e-13	9.88177e-12	18.9682	SSR2
0.594851	2.41825	2.57165	0.0113176	0.0268388	-3.55159	TCEAL6
0.594724	4.16532	10.8591	1.19085e-19	1.11196e-17	34.1387	CHMP4A
0.594677	3.43017	9.0362	2.92979e-15	7.97046e-14	24.2031	CCDC12
0.594649	4.97794	6.6833	7.34287e-10	6.744e-09	11.9633	P4HTM
0.594564	7.22007	7.357	2.3652e-11	2.85352e-10	15.4169	RPL35A
0.594361	2.05174	6.56195	1.34391e-09	1.1799e-08	11.5908	ANTKMT
0.594345	7.46721	6.69589	6.89482e-10	6.37167e-09	12.1391	EEF1B2
0.594069	3.07751	9.91579	2.27597e-17	1.091e-15	28.987	ZFAND2B
0.594015	3.81877	3.14883	0.0020599	0.00581665	-2.27112	HSF4
0.593564	1.94192	6.75684	5.07933e-10	4.80794e-09	12.5385	SLC39A4
0.593404	3.46709	7.24631	4.1949e-11	4.84576e-10	14.8134	TMEM134
0.593053	-4.77472	2.78828	0.00614597	0.0156513	-2.4357	PRSS21
0.592927	1.88965	6.74339	5.43426e-10	5.12226e-09	12.4758	SPATC1L
0.592688	4.78639	9.0443	2.8025e-15	7.65903e-14	24.2134	STOML2
0.592619	4.56498	9.71558	6.91052e-17	2.8812e-15	27.8612	NDUFB4
0.592613	1.83952	7.28122	3.50256e-11	4.08017e-10	15.1213	CHCHD6
0.592248	3.79797	5.82796	4.6533e-08	3.15404e-07	7.94272	PSME2
0.591857	4.86965	6.07989	1.41029e-08	1.04911e-07	9.07613	VEGFB
0.5917	0.402735	4.21144	4.874e-05	0.000194353	1.7791	FLT3LG
0.59167	5.21882	7.97166	9.31757e-13	1.43264e-11	18.5085	BIN1
0.591645	-4.4635	2.30261	0.0229892	0.05014	-3.53691	SPINK5
0.591603	0.692896	3.22057	0.00163881	0.00473421	-1.45384	CCDC88B
0.590883	4.39808	8.90591	5.98081e-15	1.48922e-13	23.4672	COPRS
0.590687	2.69656	5.92248	2.98231e-08	2.0951e-07	8.51178	BLOC1S1
0.590282	4.87538	7.60802	6.37756e-12	8.45062e-11	16.6118	CRELD2
0.59023	3.12843	8.07156	5.46783e-13	8.92781e-12	19.0923	MRPS26
0.589989	3.94736	8.86414	7.51496e-15	1.80601e-13	23.2533	PIN1
0.589866	6.47134	10.1489	6.22797e-18	3.45681e-16	30.2551	PARK7
0.589815	7.30909	2.81651	0.00566113	0.0145343	-3.06748	MT1X
0.589773	2.03547	5.44512	2.71341e-07	1.62424e-06	6.4878	ROM1
0.589686	3.08041	5.28435	5.57876e-07	3.16707e-06	5.6233	DACT3
0.589482	2.77251	7.60067	6.62858e-12	8.75735e-11	16.6838	FAM98C
0.589477	4.39593	3.35042	0.00107333	0.0032357	-1.70303	RASL12
0.58935	4.38334	10.4844	9.61873e-19	6.89778e-17	32.0768	FAM3A
0.589263	1.42048	4.62318	9.44415e-06	4.31815e-05	3.20148	CHCHD10
0.589139	5.57372	9.13238	1.728e-15	5.03733e-14	24.7039	RTL8C
0.588808	3.64676	5.21688	7.52186e-07	4.18522e-06	5.26113	TMEM54
0.58756	2.59503	6.25381	6.09767e-09	4.82006e-08	10.064	SDF2L1
0.587551	3.57574	7.21435	4.94696e-11	5.6418e-10	14.6426	TMEM208
0.586818	4.61861	5.58836	1.41344e-07	8.89751e-07	6.83209	MRPS6
0.586779	4.89377	6.78664	4.37265e-10	4.20562e-09	12.4683	NDN
0.586715	3.82426	6.45007	2.33611e-09	1.97565e-08	10.8548	TRAPPC1
0.586389	8.50586	8.59076	3.33185e-14	6.97005e-13	21.8634	RPS9
0.586302	-2.67771	2.21795	0.0284035	0.0601557	-3.68415	NRN1L
0.586117	2.92113	7.14979	6.89619e-11	7.62707e-10	14.3834	NDUFB3
0.585787	2.77305	5.64047	1.11236e-07	7.12228e-07	7.22673	VAMP5
0.585318	3.23711	8.70607	1.77995e-14	3.92991e-13	22.4426	FLYWCH2
0.585093	3.93111	9.04533	2.78669e-15	7.63911e-14	24.2303	NDUFA6
0.585088	4.20558	5.80133	5.27134e-08	3.54614e-07	7.79769	PSME1
0.585036	2.25713	7.99269	8.33026e-13	1.29752e-11	18.7354	LIN37
0.584891	2.5599	6.24467	6.37428e-09	5.02543e-08	10.0262	TPGS1
0.584852	3.83062	2.1632	0.0324692	0.0676633	-4.74228	LRRC4B
0.584303	6.96708	6.45684	2.25948e-09	1.91527e-08	10.9568	CRIP2
0.584255	-4.66223	2.18215	0.0310082	0.0649434	-3.78638	ADH1B
0.584012	5.50704	10.0844	8.91635e-18	4.78848e-16	29.8891	NGRN
0.583653	4.09394	9.48531	2.47127e-16	8.82569e-15	26.6112	CYHR1
0.583626	3.59417	9.4997	2.28233e-16	8.2662e-15	26.7056	DPM2
0.583529	4.30347	7.04267	1.19375e-10	1.26636e-09	13.7404	DTD1
0.583369	3.06285	8.84816	8.20053e-15	1.95504e-13	23.2127	SNRPF
0.58329	-0.769843	2.81181	0.00573935	0.0147182	-2.38849	TEX22
0.582863	5.25531	7.54038	9.09218e-12	1.17693e-10	16.2728	YIF1A
0.582773	4.78159	8.90168	6.12067e-15	1.5199e-13	23.4439	COX8A
0.582748	2.6873	3.22383	0.00162171	0.00469164	-1.85582	VSIG10L2
0.582708	4.49458	8.62398	2.78169e-14	5.88786e-13	21.9531	BCL7C
0.582549	5.3381	10.1865	5.05477e-18	2.93275e-16	30.4458	CSNK2B
0.582436	2.7929	7.14501	7.06766e-11	7.80228e-10	14.373	C20orf27
0.582211	6.00044	5.89692	3.36471e-08	2.33086e-07	8.27634	PYCR1
0.582187	3.18843	8.57671	3.59593e-14	7.47887e-13	21.7557	THOC6
0.581985	2.51562	3.0079	0.00319373	0.00870964	-2.43759	NEFH
0.581055	4.42203	5.59504	1.37075e-07	8.6409e-07	6.86348	GSTM2
0.58092	4.61134	7.36741	2.24069e-11	2.72105e-10	15.3765	C17orf49
0.580744	-0.986247	2.7481	0.00690122	0.0173188	-2.53094	KCNH3
0.580446	5.85683	8.59141	3.32e-14	6.95339e-13	21.8043	PSMB4
0.580114	2.30262	8.14693	3.65282e-13	6.17227e-12	19.5357	ZMAT5
0.579976	6.38067	10.9574	6.88424e-20	7.09314e-18	34.6849	CHCHD2
0.579694	-1.02734	3.60226	0.000456944	0.00150562	-0.173082	FAM229A
0.57968	2.11701	2.14009	0.0343316	0.0709916	-4.43253	ESPN
0.579613	5.38725	5.45469	2.59844e-07	1.56011e-06	6.26197	SNURF
0.579444	2.53661	7.32046	2.85868e-11	3.38958e-10	15.2815	TRPT1
0.579072	3.10752	6.64587	8.85246e-10	8.01955e-09	11.8737	DHRS1
0.57906	2.73727	3.18936	0.00181106	0.00518597	-1.97176	CD300C
0.57904	3.20665	2.22486	0.0279227	0.0593266	-4.51905	FLRT1
0.578536	8.05876	8.71259	1.71783e-14	3.81154e-13	22.5055	RPL27A
0.578519	-4.42149	2.00771	0.0468758	0.0924725	-4.11398	HKDC1
0.578414	3.72535	6.24435	6.38388e-09	5.03078e-08	9.88238	UROD
0.578413	3.76766	6.62408	9.86827e-10	8.8415e-09	11.7012	ZNF444
0.57841	5.9583	8.6638	2.24025e-14	4.83893e-13	22.1939	EIF3G
0.577982	7.80148	6.95756	1.84193e-10	1.89456e-09	13.4399	RPL30
0.577851	3.47576	3.29387	0.00129242	0.00382038	-1.79758	KCNS3
0.577735	0.135133	2.62164	0.00986114	0.0237878	-2.95102	NXPH3
0.577613	-4.64092	2.1918	0.0302863	0.0636322	-3.7668	ADGRG5
0.577527	4.73223	9.75475	5.56173e-17	2.34614e-15	28.0754	MFSD10
0.577112	4.17525	8.34153	1.28335e-13	2.36221e-12	20.4544	TMEM179B
0.577076	-0.860411	2.73924	0.00707863	0.017702	-2.5607	TREX2
0.577033	3.84212	10.2236	4.11134e-18	2.45694e-16	30.6528	COMMD3
0.576944	0.0561318	3.18935	0.0018111	0.00518597	-1.45862	EMID1
0.576877	5.0525	2.7172	0.00753839	0.018742	-3.48343	SMIM10L2A
0.57675	4.02337	2.97564	0.0035239	0.00951023	-2.78112	SMIM3
0.57675	5.01283	3.27218	0.00138702	0.0040738	-1.93638	EGLN3
0.576467	3.5345	8.33879	1.30242e-13	2.39485e-12	20.4706	RPA3
0.576335	5.90493	7.89344	1.41249e-12	2.11554e-11	18.1223	PSMC3
0.576195	4.10689	10.1096	7.7509e-18	4.21085e-16	30.0227	MRPL43
0.576142	1.14766	4.24005	4.36276e-05	0.000175253	1.80955	CCNO
0.57587	4.78595	9.19643	1.21514e-15	3.66751e-14	25.0363	PRR13
0.575636	6.45449	3.92176	0.000145506	0.000531245	0.259087	EPS8L2
0.575538	5.1073	9.15305	1.54248e-15	4.57842e-14	24.8055	PSMA2
0.57543	4.18462	8.23559	2.26987e-13	3.99355e-12	19.8933	FIBP
0.574857	2.99445	2.96372	0.00365363	0.00981602	-2.66655	GRAMD2A
0.574812	4.49882	9.30714	6.60565e-16	2.13063e-14	25.6366	ATP5IF1
0.574803	3.66399	8.78282	1.17148e-14	2.70649e-13	22.8294	ECSIT
0.574668	2.22465	5.4831	2.28454e-07	1.38462e-06	6.62813	C11orf1
0.574118	1.62006	7.72547	3.43695e-12	4.79888e-11	17.3508	CHCHD5
0.574016	4.18749	8.91825	5.59018e-15	1.40169e-13	23.5375	CKS1B
0.573989	-0.209873	3.04961	0.00280921	0.00773871	-1.81677	ASIC3
0.57388	5.39033	3.60048	0.000459773	0.001513	-0.890906	GPX1
0.573838	0.475519	3.79788	0.000228565	0.000804418	0.360985	H3-5
0.57368	3.16369	6.16511	9.36475e-09	7.19637e-08	9.57137	GCAT
0.573512	3.1332	5.37685	3.69035e-07	2.15788e-06	6.01498	ZNF580
0.573502	2.40066	7.87974	1.51913e-12	2.26016e-11	18.1463	OXLD1
0.572978	2.1748	7.6178	6.0584e-12	8.07547e-11	16.8118	EMC9
0.572934	2.94521	9.09511	2.12047e-15	6.01516e-14	24.544	ZNF511
0.57287	5.42742	7.40526	1.84047e-11	2.2569e-10	15.5866	BSCL2
0.572715	3.46691	8.51972	4.89802e-14	9.88542e-13	21.4349	SLC39A3
0.57256	4.26569	10.3593	1.93133e-18	1.25294e-16	31.3904	PSMD9
0.571956	4.25131	11.5269	2.88085e-21	4.96614e-19	37.8086	SHARPIN
0.57195	5.29841	8.6404	2.5442e-14	5.44301e-13	22.0503	AKR1A1
0.571885	4.12053	8.34417	1.2652e-13	2.3336e-12	20.47	LSM4
0.571763	-4.48052	2.48594	0.0142698	0.0328871	-3.14194	ITIH2
0.57145	3.31963	6.54389	1.46979e-09	1.28226e-08	11.3555	TMEM42
0.571287	4.38676	8.68703	1.97429e-14	4.32173e-13	22.2917	SNF8
0.571172	4.14724	8.00802	7.67628e-13	1.20826e-11	18.6969	SDCCAG8
0.57109	-4.91075	3.61713	0.000433884	0.00143703	-0.130917	GABRA1
0.570917	-4.79227	2.8097	0.00577476	0.0147942	-2.38306	TMEM114
0.570683	2.33982	6.74709	5.33414e-10	5.03318e-09	12.4592	ZNF205
0.57068	6.99394	8.06831	5.56375e-13	9.05144e-12	19.0756	ERGIC3
0.570621	2.46216	7.36732	2.24174e-11	2.72105e-10	15.5239	NDUFAF2
0.570572	5.00189	10.6087	4.81225e-19	3.76742e-17	32.7606	FUNDC2
0.570562	-1.35718	2.086	0.039055	0.0793245	-3.94224	FAM110D
0.57033	5.14791	3.64733	0.000390413	0.00130463	-0.749106	KCNN4
0.570161	0.494707	4.11891	6.9512e-05	0.000269977	1.44803	C16orf95
0.570127	6.75664	7.35187	2.42903e-11	2.92434e-10	15.3699	LRPAP1
0.56983	2.14321	7.11463	8.26003e-11	8.9967e-10	14.282	WDR83
0.569376	3.34743	10.2889	2.85772e-18	1.77277e-16	31.0214	PSENEN
0.569334	8.59904	7.84321	1.84394e-12	2.69863e-11	17.9519	RPL23A
0.568716	-4.73874	2.59564	0.0105959	0.0253589	-2.89734	APOBEC3A_B
0.568649	7.88845	7.63653	5.49035e-12	7.38417e-11	16.8681	RPS24
0.568454	0.978222	2.11793	0.0362039	0.0742466	-4.20505	TAFA5
0.568383	3.11999	9.02834	3.05874e-15	8.23223e-14	24.1773	SPR
0.56785	4.43319	9.25798	8.65997e-16	2.71902e-14	25.3703	UBE2M
0.567701	3.27677	7.75498	2.94109e-12	4.15835e-11	17.4327	HSPBP1
0.567673	4.50221	4.54996	1.27347e-05	5.69773e-05	2.48945	HOOK2
0.567594	-2.61767	2.09358	0.0383616	0.0781087	-3.92607	LOC102724197
0.567484	5.59151	8.95887	4.47588e-15	1.14798e-13	23.7674	TCEAL4
0.567251	5.57298	4.27666	3.78323e-05	0.000154255	1.48025	DOK1
0.567137	2.7982	9.08199	2.27892e-15	6.38467e-14	24.4783	MOB2
0.566533	4.41629	9.312	6.43095e-16	2.09019e-14	25.6637	GMPPA
0.566496	3.42213	9.91132	2.33316e-17	1.10952e-15	28.9552	PTPMT1
0.56624	4.91795	4.37945	2.52481e-05	0.000106506	1.83787	MAGEH1
0.56614	5.10405	9.20001	1.19145e-15	3.60817e-14	25.0596	SMIM7
0.566128	5.31943	8.88739	6.61821e-15	1.6165e-13	23.3758	NDUFV1
0.566064	3.14591	8.77807	1.20227e-14	2.76692e-13	22.8337	IFT43
0.566005	4.86951	3.15224	0.00203781	0.00575791	-2.29631	TYMP
0.56584	3.26024	10.0584	1.0307e-17	5.35607e-16	29.7621	LYRM4
0.565083	4.63399	2.74912	0.00688106	0.017273	-3.41009	THNSL2
0.564508	2.1295	2.69898	0.00793866	0.0196255	-3.15532	NANOS1
0.564312	3.78682	8.57233	3.68226e-14	7.63186e-13	21.6975	HMOX2
0.564223	3.36637	9.16527	1.44222e-15	4.31655e-14	24.9036	LSM10
0.564202	5.8995	7.4944	1.15639e-11	1.47662e-10	16.0599	RNF187
0.563887	2.20741	2.21282	0.0287641	0.0608476	-4.30577	BEX2
0.56373	0.236747	3.2359	0.00155988	0.00453029	-1.34425	PARD6A
0.563672	4.11828	8.91247	5.76993e-15	1.43871e-13	23.5083	FAAP20
0.563512	3.6011	8.50002	5.44967e-14	1.09042e-12	21.3225	PFDN2
0.563386	5.38924	10.6567	3.68129e-19	2.95956e-17	33.0282	COPS6
0.562697	4.75201	8.20683	2.64903e-13	4.59746e-12	19.7358	RBM42
0.56266	-3.70959	1.99364	0.0484149	0.0949756	-4.12617	EXD1
0.562625	-4.09531	2.06713	0.0408298	0.0822006	-3.9969	PRSS3
0.562575	6.45402	4.73065	6.0569e-06	2.86815e-05	3.28527	NPC2
0.562525	0.865361	3.53221	0.000581973	0.00186514	-0.538654	HAGHL
0.562361	3.6009	8.35128	1.21762e-13	2.25978e-12	20.533	METTL5
0.562299	2.61177	3.52281	0.000601024	0.00191695	-0.918385	AJM1
0.562273	3.66435	6.5517	1.41394e-09	1.23594e-08	11.3592	SHISA4
0.562215	-1.5467	2.13088	0.0350993	0.072337	-3.84707	PRRT4
0.562177	3.72114	7.28249	3.47955e-11	4.05727e-10	14.9772	IL11RA
0.561687	3.09945	7.88359	1.48839e-12	2.22181e-11	18.1153	MRPS2
0.561462	3.08279	8.15205	3.55394e-13	6.02221e-12	19.5193	PEMT
0.56139	5.70005	5.43473	2.84376e-07	1.69323e-06	6.18911	NAGLU
0.561005	-4.77321	2.82378	0.00554215	0.014269	-2.34771	SLC39A2
0.560984	2.46574	3.53803	0.000570479	0.00183421	-0.837267	MAMDC4
0.560944	6.90854	6.36812	3.4929e-09	2.87912e-08	10.5285	RHOC
0.56092	1.98835	8.33815	1.30692e-13	2.40067e-12	20.528	ACOT8
0.560752	6.05018	5.64409	1.09395e-07	7.01674e-07	7.13347	FCGRT
0.560473	4.02638	9.16677	1.43038e-15	4.28827e-14	24.8841	MRPL38
0.560095	5.32371	8.48345	5.96121e-14	1.18353e-12	21.2132	HAX1
0.560084	6.39994	6.76088	4.97735e-10	4.73138e-09	12.4014	IMPDH2
0.559917	2.71179	5.16276	9.54382e-07	5.2054e-06	5.17188	CTF1
0.559748	3.68407	5.87384	3.7512e-08	2.5757e-07	8.16364	NOP10
0.559604	1.25817	3.58587	0.000483691	0.00158414	-0.428103	CYP11A1
0.559593	-4.84623	2.99569	0.00331523	0.00901082	-1.90756	IGSF1
0.559491	4.29259	10.501	8.76951e-19	6.33951e-17	32.1687	CZIB
0.559376	5.96785	6.10276	1.26391e-08	9.47695e-08	9.22605	NINJ1
0.559304	8.53096	7.46358	1.35822e-11	1.70759e-10	16.0056	RPL12
0.559073	5.99831	12.1716	8.01327e-23	2.52038e-20	41.3351	SERPINB6
0.558914	3.79621	5.44645	2.69709e-07	1.61555e-06	6.24013	EDEM2
0.558875	3.12748	9.06024	2.56782e-15	7.09336e-14	24.3489	LSM2
0.558506	4.11419	7.98785	8.54754e-13	1.32906e-11	18.5926	SPSB3
0.558184	3.25595	8.99394	3.69362e-15	9.66703e-14	23.9861	RNF113A
0.557998	8.16606	7.36272	2.29596e-11	2.7831e-10	15.4824	RPL18A
0.557895	-1.94777	2.25652	0.0258121	0.0554268	-3.59674	C6orf52
0.557832	2.2736	3.27976	0.00135325	0.00398114	-1.58919	RND2
0.557733	-3.10191	2.02376	0.0451725	0.089536	-4.06253	VEGFD
0.557679	8.31372	7.61591	6.11881e-12	8.14387e-11	16.7758	RPS27A
0.557363	3.71517	8.05825	5.87099e-13	9.49956e-12	18.9814	CBY1
0.557153	4.48544	6.46299	2.19201e-09	1.8635e-08	10.8902	IGSF8
0.556916	2.64108	4.4421	1.96726e-05	8.50675e-05	2.29363	PRSS53
0.556872	3.5964	3.28648	0.00132395	0.0039039	-1.83622	PSTPIP1
0.55679	-4.53394	2.01467	0.0461309	0.0911937	-4.1042	CACNG2
0.556772	1.63771	3.96953	0.000121934	0.000451008	0.774121	GCHFR
0.556647	4.04132	9.27475	7.896e-16	2.50548e-14	25.4688	POLR2G
0.556257	4.63298	8.75694	1.3491e-14	3.07327e-13	22.665	OGFR
0.556061	1.329	4.90382	2.92204e-06	1.45639e-05	4.32267	TMEM187
0.556026	-2.33524	2.28906	0.0237895	0.0516843	-3.53593	LY6G5C
0.55599	1.82363	2.36429	0.0196379	0.0435782	-3.87111	PANX2
0.555859	4.28625	3.06114	0.00271071	0.00748924	-2.55503	SSTR5
0.555652	-2.17054	2.04647	0.0428518	0.0856624	-4.00835	CAPN12
0.555646	4.77406	6.00942	1.97441e-08	1.43425e-07	8.74627	MGST3
0.555186	2.36624	2.94941	0.00381512	0.010201	-2.55723	C2orf72
0.555078	6.26869	5.50654	2.05379e-07	1.25581e-06	6.53539	PODNL1
0.55471	1.65852	6.23608	6.64538e-09	5.22079e-08	10.0843	MED11
0.554702	0.585743	2.04862	0.0426369	0.0853689	-4.26374	HLX
0.554556	3.25919	4.35143	2.82082e-05	0.000117636	1.83626	AMT
0.554397	4.26038	8.89691	6.28236e-15	1.55138e-13	23.4211	DDRGK1
0.553801	3.7655	8.92278	5.45352e-15	1.37512e-13	23.577	STX10
0.553567	2.79912	8.09045	4.94258e-13	8.15185e-12	19.218	NUDT22
0.553477	3.71045	6.93588	2.05637e-10	2.09827e-09	13.239	APRT
0.553237	3.89753	9.32318	6.04666e-16	1.97458e-14	25.7361	ARFRP1
0.553092	0.966936	3.27943	0.00135474	0.00398486	-1.3182	PLD4
0.553082	7.34292	8.87934	6.91599e-15	1.68236e-13	23.3837	FKBP8
0.552371	4.50868	8.0884	4.99702e-13	8.23406e-12	19.1117	ZFPL1
0.552321	5.56317	7.96765	9.51913e-13	1.46112e-11	18.4972	COMT
0.552119	4.45137	5.50063	2.10972e-07	1.28869e-06	6.44475	AVPI1
0.551858	8.40399	7.46882	1.32159e-11	1.66707e-10	16.0282	RPS14
0.55181	-1.02129	2.90272	0.00438911	0.0115701	-2.14126	TNNC1
0.551722	4.65596	6.65414	8.49455e-10	7.73047e-09	11.8159	NDUFA4
0.55163	2.22622	4.88057	3.22552e-06	1.59964e-05	4.09531	B4GAT1
0.551548	3.5861	7.41204	1.77667e-11	2.18464e-10	15.6459	MRPS15
0.551501	4.05789	4.64029	8.80292e-06	4.05704e-05	2.86016	SERTAD3
0.550873	4.70007	6.07677	1.43156e-08	1.06405e-07	9.05878	SELENBP1
0.550842	8.14342	8.0296	6.84159e-13	1.08738e-11	18.9079	RPL26
0.550475	1.49595	5.90367	3.25932e-08	2.26485e-07	8.57391	TMEM223
0.550072	4.01351	8.57152	3.69859e-14	7.65684e-13	21.6838	PRAF2
0.549783	3.03787	9.84161	3.43548e-17	1.56721e-15	28.5839	DHRS7B
0.549734	4.66353	2.29402	0.0234936	0.0511281	-4.5015	U2AF1
0.549719	3.36366	8.92317	5.44175e-15	1.37408e-13	23.5999	MIEN1
0.549566	5.43067	5.46181	2.516e-07	1.51416e-06	6.29416	GALE
0.549505	4.48655	3.7047	0.000318917	0.00108678	-0.570072	S100A16
0.549189	2.14491	6.02141	1.86479e-08	1.36234e-07	9.04931	CCDC106
0.549177	7.54058	7.42814	1.63385e-11	2.0271e-10	15.7902	RPL37
0.549127	2.85902	9.27423	7.91871e-16	2.50825e-14	25.5118	RANGRF
0.549106	4.53321	6.25937	5.93527e-09	4.69791e-08	9.91739	FBXW4
0.549067	2.31155	3.9444	0.000133837	0.000492089	0.550673	SLC25A10
0.548825	3.46109	8.66681	2.20387e-14	4.7661e-13	22.2205	MLST8
0.548715	0.25108	2.84623	0.00518879	0.0134429	-2.40628	ELMO3
0.54865	6.09949	8.01283	7.482e-13	1.18079e-11	18.7522	DYNLL1
0.548333	4.96865	7.71116	3.70641e-12	5.14308e-11	17.1456	GTF3A
0.547915	2.52578	7.32074	2.85447e-11	3.38682e-10	15.2857	RP9
0.547904	4.58062	8.99642	3.6437e-15	9.56432e-14	23.954	MRPS21
0.547765	4.91473	9.80033	4.31968e-17	1.88886e-15	28.3255	WDR13
0.547749	3.70736	4.3128	3.28411e-05	0.000135475	1.63187	NIM1K
0.547616	4.3178	8.90167	6.12096e-15	1.5199e-13	23.4457	HAUS4
0.547429	3.71029	7.72406	3.4626e-12	4.83094e-11	17.2402	COX7B
0.547399	4.86758	8.11535	4.32601e-13	7.20787e-12	19.2545	CETN2
0.54703	4.36672	8.22759	2.36957e-13	4.15983e-12	19.8471	NANS
0.546904	2.2984	2.64549	0.00922758	0.0224406	-3.33418	FOXA2
0.546621	3.97908	7.64071	5.37108e-12	7.22918e-11	16.794	PDCD5
0.546445	-0.23435	2.1533	0.0332558	0.0691418	-3.92348	ELF3
0.546044	3.75669	9.80762	4.14833e-17	1.8273e-15	28.379	DPY30
0.546022	2.36916	6.72439	5.97756e-10	5.58445e-09	12.3474	RPP25L
0.545633	5.45671	7.34595	2.50476e-11	3.00974e-10	15.2847	PRELID1
0.545579	4.39662	4.15839	5.97799e-05	0.000235285	1.0154	GNG11
0.545366	4.13897	9.30708	6.60772e-16	2.13063e-14	25.6418	TOMM5
0.545245	-0.341441	3.62013	0.000429373	0.00142315	-0.143502	NAPSA
0.544642	0.226305	3.60548	0.000451854	0.00149022	-0.229987	ASPRV1
0.544629	5.87641	6.72606	5.92775e-10	5.54488e-09	12.2052	ATP6V0E1
0.544521	2.85535	7.47659	1.26909e-11	1.60907e-10	16.0444	METTL1
0.544292	2.62381	4.9261	2.65746e-06	1.33604e-05	4.20435	DTYMK
0.544259	4.77992	10.9501	7.1725e-20	7.26943e-18	34.6368	HEBP1
0.544234	4.13189	2.43971	0.0161321	0.0366468	-4.15701	ARHGDIB
0.544092	4.23189	6.3414	3.98048e-09	3.24668e-08	10.3141	NXT1
0.544088	5.76298	8.73492	1.52111e-14	3.43025e-13	22.5682	CDIPT
0.544073	7.13135	4.68254	7.395e-06	3.45254e-05	3.14	P3H3
0.543876	1.79805	2.23552	0.0271963	0.0579963	-4.15085	SCAMP5
0.543719	4.26504	8.0447	6.31158e-13	1.0103e-11	18.8863	BCKDHA
0.543714	7.95912	7.99299	8.31692e-13	1.29657e-11	18.7123	RPS10
0.543307	5.64879	6.01137	1.95618e-08	1.42216e-07	8.78452	RAB13
0.54319	-4.87158	2.98618	0.00341275	0.00924417	-1.93322	QRFPR
0.543134	7.38335	10.1545	6.03711e-18	3.36128e-16	30.2893	GABARAP
0.543118	2.36192	3.79496	0.00023098	0.000812282	0.0304651	ARSL
0.543061	8.68283	7.85116	1.7678e-12	2.59779e-11	17.9943	RPL41
0.542919	-4.90216	3.33252	0.00113863	0.00341612	-0.979418	KNCN
0.54283	5.57433	8.1972	2.78958e-13	4.79958e-12	19.7029	PSMC5
0.54266	3.47303	8.8933	6.40759e-15	1.57363e-13	23.4335	HIRIP3
0.542573	6.42538	5.06353	1.47128e-06	7.76711e-06	4.6427	ASS1
0.542437	3.95682	8.66009	2.28593e-14	4.92574e-13	22.1594	POLR3GL
0.542276	2.4675	6.76101	4.97414e-10	4.73084e-09	12.5144	ZNF593
0.542144	4.38204	4.23041	4.52893e-05	0.000181603	1.28002	KAZALD1
0.542106	1.66995	5.04882	1.56814e-06	8.21798e-06	4.87155	ZNHIT2
0.541851	1.85954	5.73319	7.2425e-08	4.7719e-07	7.78109	ACYP2
0.54133	3.53865	8.64544	2.47545e-14	5.3086e-13	22.1022	RTL8A
0.541234	6.82887	10.771	1.94683e-19	1.73646e-17	33.6621	SRP14
0.541204	9.21629	7.7873	2.4793e-12	3.55875e-11	17.6743	RPS11
0.541031	5.35778	4.39972	2.32958e-05	9.90858e-05	1.93068	RTKN
0.540833	7.63859	5.06304	1.47441e-06	7.77904e-06	4.72171	MYL6
0.540831	8.44172	8.15294	3.53697e-13	5.99912e-12	19.5578	RPLP1
0.540764	3.8312	8.11504	4.33327e-13	7.21327e-12	19.2733	LSM3
0.540633	4.95327	9.91336	2.30686e-17	1.09993e-15	28.9442	BAG1
0.54049	3.83334	7.32091	2.85208e-11	3.38682e-10	15.1652	MMAB
0.54044	1.52962	5.13578	1.07412e-06	5.81424e-06	5.24761	ALKBH4
0.54038	7.78765	6.30579	4.73564e-09	3.81576e-08	10.2802	S100A6
0.540357	3.63486	7.49451	1.15572e-11	1.47662e-10	16.0643	STYXL1
0.540137	5.5553	3.38597	0.000953958	0.00291008	-1.5643	PRKCZ
0.539804	7.22769	2.91439	0.00423869	0.0112188	-2.8148	BNIP3
0.539787	0.131392	2.50838	0.0134366	0.0312037	-3.21063	TMEM74B
0.539731	2.07566	3.94197	0.000135046	0.000496026	0.593325	SCO2
0.539321	6.07296	5.51837	1.94609e-07	1.19566e-06	6.57579	P3H4
0.539186	4.42867	9.96581	1.72387e-17	8.44413e-16	29.2307	MRPS18B
0.539159	7.71039	7.64305	5.30537e-12	7.16728e-11	16.8946	EEF1D
0.539007	4.61272	6.97186	1.71272e-10	1.77489e-09	13.3828	MICOS10
0.538998	-1.98266	2.42172	0.0169137	0.0381901	-3.25109	SYCE1L
0.538824	0.661513	3.74792	0.000273459	0.000946259	0.178994	TSPAN10
0.538559	3.40648	9.97511	1.63707e-17	8.04092e-16	29.3045	TIMM9
0.538258	6.2016	2.48824	0.014182	0.03271	-3.98085	MFAP4
0.537979	4.16266	7.45285	1.4364e-11	1.80083e-10	15.8212	IFT20
0.537909	5.69627	9.33334	5.71722e-16	1.88416e-14	25.7945	PTOV1
0.53788	-4.71172	2.21802	0.0283985	0.0601524	-3.71671	CEACAM4
0.537653	-4.84432	2.66413	0.00875842	0.0214158	-2.73916	XCL2
0.537581	5.48991	6.67551	7.63474e-10	6.99416e-09	11.9409	KIAA2013
0.537357	4.1471	5.53865	1.77422e-07	1.09873e-06	6.62295	CYSTM1
0.537042	0.633242	2.94457	0.00387129	0.0103425	-2.20281	SOX15
0.536961	7.60239	6.93205	2.09671e-10	2.137e-09	13.3032	RPS13
0.536564	6.30613	6.83095	3.49762e-10	3.42278e-09	12.7404	RNH1
0.536283	2.54089	8.67563	2.10059e-14	4.57587e-13	22.3138	CYB561D2
0.536264	2.03787	2.88071	0.00468612	0.0122826	-2.65918	FOXD2
0.536234	2.58854	6.13525	1.08125e-08	8.21038e-08	9.51626	SERF1A
0.536232	9.55541	6.63416	9.38468e-10	8.43774e-09	11.9263	RPL13
0.536119	5.33682	4.60163	1.03157e-05	4.68558e-05	2.70895	DDIT3
0.536027	1.83356	5.8632	3.94369e-08	2.69857e-07	8.36653	ZNF691
0.53543	3.75404	8.94828	4.7431e-15	1.20959e-13	23.7153	NUDT16L1
0.535262	2.25421	7.7312	3.33457e-12	4.67049e-11	17.389	SIRT6
0.535145	4.93044	8.46679	6.52389e-14	1.27826e-12	21.1157	WDR61
0.535004	4.1027	7.78354	2.52899e-12	3.62138e-11	17.528	PDLIM2
0.534732	2.85957	7.4129	1.76881e-11	2.17648e-10	15.7211	GALT
0.534315	-4.84772	2.99905	0.00328136	0.00892554	-1.899	H3C3
0.534286	4.17735	7.83546	1.92119e-12	2.80481e-11	17.7953	CBR1
0.534232	-4.97722	3.94089	0.000135585	0.000497905	0.900212	DUXA
0.53415	4.08264	2.9707	0.00357718	0.00963661	-2.79712	CSDC2
0.533527	-0.704503	2.98964	0.00337697	0.00915782	-1.93505	TMEM240
0.533442	2.46835	4.75765	5.41178e-06	2.5852e-05	3.55639	HMBS
0.533352	4.46489	7.14982	6.89527e-11	7.62707e-10	14.2753	DYNLT1
0.532845	5.75231	8.38653	1.0067e-13	1.89582e-12	20.7098	MDH2
0.532812	4.19517	4.13923	6.43279e-05	0.000251751	0.953817	TMEM25
0.532799	2.18966	4.32568	3.12198e-05	0.000129144	1.95009	EXD3
0.532541	-1.47732	2.43947	0.0161425	0.0366657	-3.21479	LOC105371932
0.532008	7.35372	5.53731	1.78514e-07	1.10418e-06	6.73757	CD151
0.531809	-1.50268	2.11404	0.0365408	0.0748689	-3.87985	ATG9B
0.53178	2.56037	6.81696	3.75327e-10	3.64708e-09	12.7785	MRPS28
0.531629	4.21012	8.20274	2.70791e-13	4.68604e-12	19.7197	SARNP
0.531551	1.38468	2.5425	0.0122535	0.0287728	-3.36375	NOS3
0.531527	4.39223	8.72839	1.57617e-14	3.53662e-13	22.5134	BABAM1
0.531285	5.71623	7.05667	1.11134e-10	1.18596e-09	13.835	LONP1
0.531256	0.577477	4.44054	1.97959e-05	8.55184e-05	2.60052	FMC1
0.531048	3.19302	5.96758	2.40879e-08	1.72257e-07	8.65203	FAH
0.530928	1.45437	4.45973	1.83312e-05	7.99419e-05	2.58256	CLYBL
0.530679	5.14471	9.10965	1.95784e-15	5.63232e-14	24.5707	MAF1
0.529706	6.83885	7.34423	2.52722e-11	3.03266e-10	15.3336	SOD1
0.52969	5.29398	8.19764	2.78302e-13	4.7975e-12	19.6967	PSMD13
0.52962	-4.84485	2.89636	0.00447306	0.0117637	-2.16579	RSPO1
0.529174	5.85465	5.52683	1.87251e-07	1.15521e-06	6.6008	PDLIM4
0.528969	4.99031	4.17713	5.56296e-05	0.000219869	1.0859	EVL
0.528312	1.39556	4.11111	7.16069e-05	0.000277332	1.31706	CHRNE
0.527866	3.84872	6.75672	5.08233e-10	4.80823e-09	12.3453	COX5A
0.527859	6.14417	9.20697	1.14668e-15	3.49885e-14	25.12	GPAA1
0.527513	8.37862	7.57456	7.6015e-12	9.94016e-11	16.5657	RPL17
0.527417	5.47575	7.43567	1.57095e-11	1.95584e-10	15.7423	PINK1
0.527402	3.46565	3.79907	0.000227587	0.000801292	-0.171012	DMKN
0.527368	4.03519	6.68768	7.18391e-10	6.61835e-09	11.9956	GFUS
0.527297	-1.73223	2.43184	0.0164703	0.0372828	-3.22674	SH2D2A
0.527235	5.07107	8.58433	3.45022e-14	7.20089e-13	21.7447	PKIG
0.527184	5.96423	10.2413	3.72474e-18	2.25023e-16	30.7546	BRK1
0.527112	1.82417	3.01202	0.00315371	0.00861098	-2.2501	TMIE
0.527095	-0.175236	3.8181	0.000212467	0.000751966	0.477924	NUDT8
0.527068	-0.524458	2.37592	0.0190571	0.0424153	-3.4238	ATP6V1G2
0.527046	1.99724	7.30955	3.02485e-11	3.55836e-10	15.261	NR2C2AP
0.526905	3.97601	6.50666	1.76709e-09	1.52309e-08	11.1195	BRMS1
0.526793	4.24309	10.0529	1.06255e-17	5.48976e-16	29.7099	CWC15
0.526792	4.88568	10.4491	1.17088e-18	8.1801e-17	31.8827	PDCD6
0.526683	4.41908	9.54877	1.74001e-16	6.55356e-15	26.9519	SUPT4H1
0.526496	6.25248	9.20373	1.16729e-15	3.54699e-14	25.1051	RAB34
0.526216	2.72977	7.83289	1.94757e-12	2.84101e-11	17.8861	PCGF1
0.526007	2.25797	5.72592	7.49136e-08	4.9196e-07	7.69681	ZDHHC12
0.525971	2.94305	2.14221	0.0341574	0.0706803	-4.63131	FBXL16
0.525921	8.13097	7.4291	1.62568e-11	2.01837e-10	15.8168	RPL11
0.525618	-0.488962	3.1891	0.00181256	0.00518932	-1.40763	POPDC2
0.525334	-0.0748464	3.98739	0.000114091	0.00042489	1.03436	PEX11G
0.525321	2.04056	6.51938	1.65934e-09	1.43644e-08	11.393	ALKBH6
0.525208	9.34152	5.23973	6.79932e-07	3.80575e-06	5.57309	RPS4X
0.524937	2.22455	6.06972	1.48067e-08	1.09692e-07	9.26456	C15orf61
0.524893	3.57422	10.162	5.7926e-18	3.27602e-16	30.3224	MRPL57
0.52481	4.74236	2.18047	0.0311353	0.0651562	-4.74571	MOXD1
0.524748	5.10009	9.77222	5.04845e-17	2.14985e-15	28.1737	GPS1
0.524714	3.65555	10.0742	9.43812e-18	4.99134e-16	29.8398	SDHAF2
0.524659	3.03096	6.3831	3.24582e-09	2.69154e-08	10.623	GBGT1
0.524647	4.88492	6.68099	7.42834e-10	6.81901e-09	11.9488	FBXW5
0.524611	0.714313	3.94683	0.000132643	0.000488001	0.836328	INKA1
0.524413	4.53288	9.00093	3.55485e-15	9.37886e-14	23.9785	ZCCHC17
0.524309	0.193921	3.35615	0.0010532	0.00318358	-0.986895	CTXN1
0.524128	4.79049	6.4624	2.19848e-09	1.86798e-08	10.887	BDH2
0.5239	0.437338	3.43548	0.000808312	0.00250673	-0.777286	CARD9
0.52377	4.49609	9.35107	5.18485e-16	1.73422e-14	25.8753	SLC25A11
0.523704	2.34719	6.52408	1.62123e-09	1.40753e-08	11.3848	BORCS6
0.523423	5.76501	6.37621	3.35737e-09	2.77889e-08	10.5064	ADAM15
0.523347	4.51687	8.48662	5.85985e-14	1.16491e-12	21.2197	NAT9
0.522891	4.74947	10.0314	1.1974e-17	6.0813e-16	29.5893	BUD31
0.522859	1.23128	4.87122	3.35592e-06	1.65972e-05	4.20474	GEMIN6
0.52236	-4.80521	2.62759	0.00969943	0.0234545	-2.82478	PRDM7
0.522244	4.56203	9.11916	1.85813e-15	5.36434e-14	24.6173	IDH3G
0.521731	0.958025	2.38846	0.0184475	0.0411863	-3.62371	SRRM3
0.52173	-0.787027	3.14273	0.00210001	0.0059178	-1.51657	APOM
0.521342	2.51929	5.15536	9.85869e-07	5.36897e-06	5.17887	NDUFC2-KCTD14
0.520825	5.78734	8.25645	2.02905e-13	3.60523e-12	20.022	MAP2K2
0.520505	3.39749	7.15796	6.61264e-11	7.35887e-10	14.378	TMEM203
0.520494	1.67575	5.44064	2.76881e-07	1.65409e-06	6.52128	NCBP2AS2
0.520471	0.17865	2.7761	0.00636648	0.0161326	-2.57376	RAC3
0.52044	1.32913	3.39796	0.00091659	0.0028066	-1.0237	NOXA1
0.520269	3.45661	6.08512	1.37541e-08	1.02444e-07	9.16473	MRPL14
0.520238	2.45346	7.92779	1.1768e-12	1.7834e-11	18.3939	MOSPD3
0.520128	3.62681	9.79598	4.42512e-17	1.92557e-15	28.32	ELOF1
0.520072	-0.743229	2.25812	0.0257096	0.05524	-3.64971	TMEM238
0.519974	5.95355	8.92141	5.49435e-15	1.38152e-13	23.5743	NUDC
0.519943	2.35436	2.13543	0.0347182	0.0716556	-4.49768	TCEAL5
0.519681	6.09222	9.64184	1.03968e-16	4.11465e-15	27.48	SNX17
0.519614	4.23858	9.00599	3.45756e-15	9.15615e-14	24.01	LYPLA2
0.519446	4.91595	6.26797	5.69254e-09	4.51974e-08	9.96009	FDPS
0.51916	3.00078	5.56577	1.5675e-07	9.79509e-07	6.8687	MARCHF9
0.519078	-5.04064	5.44575	2.7057e-07	1.62017e-06	6.50115	CELF5
0.519028	5.51804	7.31011	3.01607e-11	3.55036e-10	15.1042	SRPRB
0.51896	1.58828	2.04391	0.0431076	0.0859798	-4.48287	SERPINA6
0.518922	5.07852	7.47107	1.3062e-11	1.65261e-10	15.911	IGBP1
0.518825	4.22562	6.38556	3.20692e-09	2.66174e-08	10.5256	CDK2AP2
0.518362	-4.4014	2.07133	0.0404293	0.081605	-3.99602	ASIP
0.51825	0.597418	2.98945	0.00337888	0.00916152	-2.07642	GMPR
0.51805	1.18589	3.78281	0.000241312	0.000845135	0.225632	OVGP1
0.517883	3.0972	6.40788	2.87443e-09	2.40505e-08	10.732	MRPL16
0.517762	3.25715	6.28382	5.27039e-09	4.21067e-08	10.1214	HRAS
0.517719	2.28633	5.10627	1.22179e-06	6.55031e-06	5.01343	RAB20
0.517153	2.81936	6.57973	1.23034e-09	1.08819e-08	11.5953	OGFOD2
0.516982	1.61156	2.70693	0.00776165	0.019225	-3.00657	CABCOCO1
0.516971	1.86601	3.07746	0.00257675	0.00715219	-2.07525	RAI2
0.516823	4.83642	9.0088	3.40464e-15	9.04273e-14	24.0214	ILVBL
0.516659	5.24077	7.3109	3.00384e-11	3.5383e-10	15.0986	DNASE2
0.51665	3.12774	6.1982	7.98243e-09	6.20863e-08	9.73502	NDUFA12
0.516401	3.40638	6.1085	1.22957e-08	9.23877e-08	9.28006	B3GALT6
0.515956	0.879672	3.41743	0.000858801	0.00264592	-0.888318	FAM241B
0.515927	3.3273	8.40001	9.36009e-14	1.77574e-12	20.8111	WASHC3
0.515901	4.21172	5.35605	4.05125e-07	2.35128e-06	5.82055	ANKZF1
0.515855	9.31941	6.92892	2.13029e-10	2.16875e-09	13.3541	RPL9
0.515593	-4.45233	2.19326	0.0301783	0.0634424	-3.76056	H3C11
0.515517	4.13618	7.09117	9.31516e-11	1.00302e-09	13.99	ABHD14B
0.515492	2.21114	4.56513	1.1973e-05	5.37841e-05	2.8565	FAM174B
0.515299	4.70772	6.66416	8.08018e-10	7.3796e-09	11.8646	POMP
0.515293	0.160374	3.37339	0.000994699	0.00302407	-0.930955	CMTM8
0.515138	3.05765	5.09201	1.30005e-06	6.94288e-06	4.81744	RPL22L1
0.51498	2.17734	5.63859	1.12201e-07	7.17893e-07	7.322	C16orf91
0.514523	2.97129	6.4192	2.71899e-09	2.2864e-08	10.8043	ZNF692
0.514467	5.00348	6.20215	7.83126e-09	6.09634e-08	9.65078	ATP5MC3
0.514226	4.84352	7.45989	1.38464e-11	1.73836e-10	15.8495	CYC1
0.514185	5.51421	6.50296	1.79965e-09	1.55042e-08	11.1035	PSMA7
0.513906	-4.79429	2.49828	0.013806	0.0319373	-3.12181	FOXH1
0.513808	3.46475	8.06518	5.65754e-13	9.17903e-12	19.0359	PMF1
0.513732	3.33138	5.91582	3.0776e-08	2.15444e-07	8.39781	IRF7
0.513662	0.901798	5.16692	9.37135e-07	5.11912e-06	5.42556	C6orf226
0.513598	2.45323	6.88526	2.65799e-10	2.65621e-09	13.1262	PYM1
0.513479	6.44348	9.36473	4.80843e-16	1.62346e-14	25.981	SEC11A
0.513368	-1.14364	2.33814	0.0210022	0.0462793	-3.4491	IGSF9
0.513212	5.07135	7.22961	4.57263e-11	5.24828e-10	14.682	ARPC1A
0.513081	2.71081	5.24933	6.51654e-07	3.6589e-06	5.54062	PLEKHJ1
0.512828	1.12537	3.52612	0.00059426	0.0018974	-0.590894	EFCAB8
0.512748	0.867187	3.17621	0.00188855	0.00538369	-1.59764	MAMSTR
0.512615	9.96727	7.77006	2.71591e-12	3.86129e-11	17.5915	RPL13A
0.512374	5.26312	3.71532	0.000307124	0.00104978	-0.520598	CCN6
0.512368	5.57153	8.88036	6.87731e-15	1.67522e-13	23.3432	SPCS1
0.512295	2.30089	2.09593	0.0381483	0.0777539	-4.5686	ANGPTL6
0.512294	5.74072	4.4192	2.15572e-05	9.24143e-05	2.02393	VSIR
0.512153	2.88952	6.18856	8.36289e-09	6.49328e-08	9.72417	MORN2
0.512133	-0.947134	2.22443	0.0279524	0.0593686	-3.69863	LMNTD2
0.511965	3.41089	8.48295	5.97751e-14	1.18545e-12	21.2454	MRPL32
0.511885	2.15146	4.9639	2.26081e-06	1.15082e-05	4.45177	TMEM91
0.511707	4.86372	9.51322	2.11793e-16	7.74904e-15	26.7578	PRPF31
0.511603	3.19264	6.10893	1.22701e-08	9.22342e-08	9.30992	GSTZ1
0.511539	4.44303	4.95066	2.39268e-06	1.21435e-05	4.09726	PEX6
0.511498	4.26059	8.0265	6.95567e-13	1.10453e-11	18.7913	PMM1
0.511422	7.31407	7.49817	1.13381e-11	1.45089e-10	16.1368	TMED9
0.511333	4.89387	6.52476	1.61578e-09	1.40348e-08	11.1891	RANBP1
0.511225	4.85937	5.94254	2.71224e-08	1.92118e-07	8.43764	KLHDC3
0.511209	3.42268	5.12213	1.14014e-06	6.14381e-06	4.89186	PIGP
0.510947	-1.70658	2.0138	0.0462237	0.0913468	-4.06257	SYNGR3
0.510884	3.27948	7.78586	2.4982e-12	3.58301e-11	17.5955	ENKD1
0.510859	3.58534	5.69493	8.64922e-08	5.6223e-07	7.36593	VILL
0.51066	5.48001	4.62557	9.35169e-06	4.27697e-05	2.809	PLCD1
0.510643	5.29698	4.78901	4.74608e-06	2.28977e-05	3.4513	GSTO1
0.510369	2.81741	2.49882	0.0137861	0.0319035	-3.81545	SFN
0.510257	4.46561	3.16494	0.00195738	0.0055569	-2.26045	HSPB7
0.510252	4.05518	6.15348	9.90466e-09	7.57231e-08	9.43404	CCM2
0.510071	2.45157	5.57163	1.52602e-07	9.54851e-07	6.98371	CAMK1
0.5098	5.87867	6.83207	3.47793e-10	3.40723e-09	12.7252	TUFM
0.509526	2.43578	3.69934	0.00032504	0.00110533	-0.30432	NAPRT
0.509509	1.96635	6.40561	2.90664e-09	2.43052e-08	10.8598	MRPL36
0.509386	5.52397	6.37408	3.39256e-09	2.80543e-08	10.4849	UQCRC1
0.509209	4.87427	8.9954	3.6642e-15	9.60405e-14	23.9493	CREB3
0.50917	5.64476	2.51172	0.0133167	0.0309692	-3.96465	GBP2
0.509071	2.90299	5.74979	6.70412e-08	4.44989e-07	7.70511	NAT14
0.509013	5.20246	3.51127	0.0006252	0.00198734	-1.18985	SERTAD1
0.508859	2.41977	6.54762	1.44288e-09	1.25939e-08	11.4906	ZNF414
0.508805	6.86703	3.72822	0.000293359	0.00100773	-0.374148	OAF
0.508787	-4.84646	2.5419	0.0122735	0.0288086	-3.02447	SPATA19
0.508419	2.13142	7.46872	1.32227e-11	1.66707e-10	16.0581	PPCDC
0.5084	4.0165	4.05786	8.76046e-05	0.000333739	0.672229	RGS10
0.508372	-0.00607661	2.70722	0.00775528	0.0192119	-2.71908	NRG2
0.508125	3.43571	7.59595	6.79486e-12	8.95723e-11	16.602	MTG1
0.508121	4.48508	7.1659	6.34824e-11	7.07781e-10	14.3561	IL17RC
0.508118	2.77418	6.17196	9.06071e-09	6.98368e-08	9.66233	LENG1
0.507905	3.75631	7.17317	6.11514e-11	6.8392e-10	14.4244	DDX49
0.507897	-4.69694	2.28482	0.0240453	0.0521577	-3.58035	CFAP100
0.507839	2.5153	7.65744	4.91876e-12	6.68563e-11	16.9996	IFTAP
0.507671	3.84956	6.53643	1.5251e-09	1.32792e-08	11.2725	SRA1
0.507586	-4.91805	3.32684	0.00116007	0.00347439	-0.996251	TUBB4A
0.507437	8.25527	2.02235	0.0453196	0.0897977	-4.81447	CRLF1
0.50722	6.82252	5.65073	1.06095e-07	6.81993e-07	7.2064	EFEMP2
0.507111	5.68636	9.08187	2.28036e-15	6.38467e-14	24.4322	TMEM14C
0.507047	4.10842	3.73412	0.000287258	0.000988856	-0.455615	ZNF853
0.507043	2.23475	2.64158	0.00932895	0.0226634	-3.32942	PARP10
0.506865	5.27412	7.85781	1.70658e-12	2.51402e-11	17.9138	CDK4
0.506559	5.55141	6.81905	3.71397e-10	3.61085e-09	12.6469	SMPD1
0.506507	3.6764	7.97902	8.95959e-13	1.38234e-11	18.5703	CLPP
0.506475	1.8933	5.09242	1.29775e-06	6.9327e-06	5.02311	BOLA3
0.506382	3.5488	7.19328	5.51418e-11	6.23318e-10	14.5429	TUSC2
0.506289	3.35435	6.90704	2.38039e-10	2.40155e-09	13.1319	LHPP
0.506243	4.55372	7.64074	5.37036e-12	7.22918e-11	16.7783	DYNC2I2
0.506169	4.79106	3.06431	0.00268421	0.00742403	-2.55237	PPP1R14B
0.506117	1.76623	5.36813	3.83773e-07	2.23739e-06	6.2016	CHRNB1
0.505982	4.28942	8.40679	9.0237e-14	1.7192e-12	20.7986	NARF
0.505827	5.33749	9.21521	1.09586e-15	3.3584e-14	25.1455	EMC7
0.505734	-0.396497	2.50155	0.0136855	0.0316913	-3.15992	ZMYND10
0.505722	1.45194	4.55285	1.25861e-05	5.63547e-05	2.93725	ITGAE
0.505707	3.73531	8.04755	6.21623e-13	9.95929e-12	18.9255	DMAP1
0.505644	2.62678	2.32357	0.0217979	0.0477975	-4.17663	PGF
0.505629	5.56361	7.95199	1.03466e-12	1.58137e-11	18.4142	CTDNEP1
0.505495	4.74855	8.73254	1.54091e-14	3.46618e-13	22.534	WDR46
0.505305	3.88606	6.10287	1.2632e-08	9.47561e-08	9.20816	BOP1
0.505124	8.32528	6.5591	1.36299e-09	1.1949e-08	11.5154	RPL21
0.505057	2.27577	6.83422	3.44039e-10	3.3723e-09	12.8944	CCDC51
0.504959	4.68009	4.81224	4.30481e-06	2.09208e-05	3.5295	IRF2BP1
0.504803	-1.01374	2.27743	0.0244961	0.0529882	-3.58436	PRAM1
0.504529	4.49541	9.11148	1.93819e-15	5.58646e-14	24.5762	URM1
0.504461	5.49695	6.99382	1.53159e-10	1.60014e-09	13.5114	GRINA
0.504431	3.79417	7.8243	2.03828e-12	2.96369e-11	17.7563	SNRPC
0.504275	2.07997	5.49539	2.16053e-07	1.31391e-06	6.70864	NAALADL1
0.504264	3.27974	6.69331	6.98455e-10	6.44462e-09	12.0897	THEM6
0.504177	3.8941	7.62531	5.82406e-12	7.79789e-11	16.7202	AGPAT2
0.504081	1.7665	3.07356	0.0026082	0.00722717	-2.06109	ANKRD24
0.504044	4.17172	8.36773	1.11421e-13	2.08513e-12	20.5945	TMEM222
0.503955	10.6746	5.60075	1.33528e-07	8.43813e-07	7.19326	GAPDH
0.503935	3.85627	9.49176	2.38472e-16	8.55064e-15	26.6546	HIKESHI
0.50377	9.11473	7.4357	1.57074e-11	1.95584e-10	15.8783	RPS3
0.503654	2.61715	6.20442	7.74604e-09	6.03524e-08	9.83777	PPP2R3B
0.503632	6.88886	7.78215	2.54775e-12	3.64533e-11	17.58	TLE5
0.503572	4.02022	8.34703	1.2458e-13	2.30255e-12	20.4902	TSSC4
0.503289	4.35833	2.61108	0.0101539	0.0244161	-3.75497	NPIPA1
0.503261	3.20296	3.23471	0.0015659	0.00454557	-1.92493	PDE1B
0.502583	4.59189	8.14826	3.62688e-13	6.13422e-12	19.4263	TBCA
0.502551	3.51015	7.18053	5.88805e-11	6.61824e-10	14.4817	MRPL4
0.502324	6.63975	3.08406	0.00252437	0.00701114	-2.39191	GAS6
0.502115	3.61657	7.35232	2.42331e-11	2.9197e-10	15.3421	PPP1R16A
0.501911	1.97946	2.24887	0.0263092	0.0563862	-4.16499	LIMS2
0.50181	3.8641	7.85562	1.72648e-12	2.54124e-11	17.9152	PNKD
0.501665	4.05574	5.64003	1.1146e-07	7.13406e-07	7.08019	MVD
0.501639	2.50363	5.6873	8.96033e-08	5.8161e-07	7.48831	MAP1LC3A
0.501489	3.58548	8.68906	1.95258e-14	4.28469e-13	22.3341	MRPS33
0.50144	6.72409	4.56571	1.19449e-05	5.36714e-05	2.65021	SH3BGRL3
0.501194	4.86012	4.95398	2.35888e-06	1.19802e-05	4.11023	ALDH2
0.501111	1.9957	5.14465	1.0332e-06	5.60967e-06	5.225	SDHAF4
0.501098	10.3137	2.25139	0.0261443	0.0560798	-4.1664	FGFBP2
0.500842	1.93927	5.34667	4.225e-07	2.4442e-06	6.08587	MRPS12
0.500818	-4.59859	2.01456	0.0461429	0.0912072	-4.10691	OR10H5
0.500764	3.65649	7.69296	4.07971e-12	5.62623e-11	17.0852	ING4
0.500641	3.04492	2.14983	0.0335355	0.0696104	-4.63731	ZNF385C
0.50052	2.23897	5.4255	2.96469e-07	1.7559e-06	6.38024	INAFM1
0.500156	3.28617	8.37907	1.04805e-13	1.97161e-12	20.7035	BCAT2
0.500074	2.33285	5.0285	1.71214e-06	8.91528e-06	4.68513	NPM3
0.500068	3.53536	7.5332	9.44041e-12	1.21849e-10	16.2723	COX16
0.499805	2.66802	6.26905	5.66257e-09	4.49871e-08	10.1353	TMEM126A
0.499758	5.20497	7.61224	6.23786e-12	8.28388e-11	16.6391	PYCR2
0.499751	-4.93554	3.31479	0.00120693	0.00359911	-1.03119	LOC100996598
0.49975	1.37946	5.78206	5.76795e-08	3.86571e-07	8.03851	FKBP1B
0.499605	4.39802	7.66411	4.74915e-12	6.47966e-11	16.9011	BLVRA
0.499305	3.43795	5.57416	1.50844e-07	9.45134e-07	6.84508	TMEM107
0.498826	5.90963	3.79923	0.000227456	0.000800989	-0.202866	S100A11
0.49882	4.83082	9.82008	3.87133e-17	1.73513e-15	28.4326	AKAP8L
0.49871	0.623944	3.28605	0.00132583	0.00390816	-1.24077	C11orf52
0.498234	2.91211	3.42577	0.000835116	0.00258226	-1.28412	PLA2G4B
0.498224	4.89374	3.31837	0.00119282	0.00356297	-1.8019	SCARB1
0.498166	5.43923	7.12808	7.70951e-11	8.47432e-10	14.1812	SELENOK
0.498161	1.30553	4.52934	1.38458e-05	6.15492e-05	2.86784	LPAR2
0.498118	3.06762	5.5086	2.03464e-07	1.24665e-06	6.60561	COMMD4
0.497821	4.76596	7.58403	7.23311e-12	9.48611e-11	16.4859	C1QBP
0.497785	3.21694	6.08571	1.37152e-08	1.02197e-07	9.19885	YJU2
0.497734	4.57797	2.06995	0.04056	0.081786	-4.97268	C1QTNF8
0.497597	5.20592	5.53977	1.7652e-07	1.09352e-06	6.62662	RABGGTB
0.497429	7.33498	4.67853	7.51884e-06	3.50853e-05	3.13631	SLC16A3
0.497387	4.84814	7.04799	1.16177e-10	1.23517e-09	13.7638	ADRM1
0.497281	2.65475	6.3411	3.98641e-09	3.25004e-08	10.4757	NT5C
0.497101	3.90201	7.01414	1.38086e-10	1.45112e-09	13.6174	UBTD1
0.497083	4.38489	3.64335	0.000395898	0.0013205	-0.77038	MRGPRF
0.496954	2.74552	5.57348	1.51317e-07	9.47539e-07	6.9464	PLPP7
0.496728	4.55007	8.10546	4.56123e-13	7.56465e-12	19.2011	TMEM14B
0.496705	3.7891	8.23806	2.23993e-13	3.94862e-12	19.9252	JAGN1
0.496685	0.961398	3.98911	0.000113364	0.000422622	0.954461	MBLAC1
0.496668	3.50337	7.36238	2.3e-11	2.78611e-10	15.4029	ALG3
0.496424	4.88931	8.68835	1.96011e-14	4.29595e-13	22.2981	TMEM106C
0.496402	0.952222	4.01177	0.000104164	0.000390725	1.03506	U2AF1L4
0.496372	5.50578	7.72552	3.43609e-12	4.79888e-11	17.2336	MBD3
0.4963	6.9135	3.19954	0.00175305	0.00503504	-2.03487	SLC22A17
0.496214	4.12136	8.0728	5.43181e-13	8.87707e-12	19.039	OTUB1
0.496139	3.52722	8.49255	5.67471e-14	1.13053e-12	21.2896	ARL16
0.496051	2.98312	8.78217	1.1757e-14	2.71274e-13	22.8665	PEX16
0.495947	3.25379	5.68668	8.98614e-08	5.83075e-07	7.3707	BRF2
0.495756	3.79641	3.28979	0.00130976	0.00386587	-1.84564	POLR2J3
0.495731	1.25163	4.32534	3.12624e-05	0.00012929	2.11332	RBKS
0.49571	5.13237	8.70624	1.77827e-14	3.92991e-13	22.3977	INTS11
0.495608	-4.82639	2.38308	0.0187068	0.0417029	-3.37626	DPPA4
0.495582	4.19704	8.53858	4.42202e-14	8.97826e-13	21.5028	GPS2
0.49547	4.81329	8.06722	5.59608e-13	9.08755e-12	19.0003	HDGFL2
0.495411	3.53979	6.77793	4.56844e-10	4.3775e-09	12.4767	NT5C3B
0.495244	3.65181	5.06837	1.44073e-06	7.62382e-06	4.63884	TUSC1
0.49522	3.35522	8.52005	4.8892e-14	9.88202e-13	21.4472	EXOSC7
0.49516	4.95036	9.70487	7.33306e-17	3.03619e-15	27.8038	SCAMP3
0.494989	4.63741	6.45401	2.29123e-09	1.94035e-08	10.8458	ORAI3
0.494891	1.3372	3.44498	0.000782867	0.00243372	-0.878102	GGT1
0.494508	2.10126	5.31704	4.82295e-07	2.75808e-06	5.93727	DNLZ
0.494433	-0.507005	3.34759	0.0010834	0.00326441	-0.953056	FAM167B
0.493932	1.08807	3.77762	0.000245858	0.000859376	0.225518	VPS37D
0.493784	2.43529	4.80786	4.38486e-06	2.12637e-05	3.77113	LYRM9
0.493783	5.42451	2.43497	0.0163352	0.0370144	-4.15884	NKX3-2
0.493625	5.96302	7.01719	1.35958e-10	1.43127e-09	13.647	PHB2
0.493593	3.69174	5.67685	9.40415e-08	6.09095e-07	7.2744	CDKN2D
0.49343	4.52841	8.02467	7.02375e-13	1.11435e-11	18.7769	TPRA1
0.493337	4.58748	5.12716	1.11532e-06	6.02274e-06	4.8315	KRT10
0.492881	9.1515	6.73706	5.6095e-10	5.27358e-09	12.4101	RPL8
0.492828	0.0632626	4.06765	8.44294e-05	0.000322465	1.30201	LIME1
0.492817	1.28204	5.16281	9.5417e-07	5.2054e-06	5.38671	C16orf86
0.492803	3.55713	6.87173	2.84634e-10	2.83338e-09	12.9374	TOMM22
0.492652	3.31169	8.27474	1.83894e-13	3.29355e-12	20.1506	MRPS18A
0.492511	4.37951	8.48658	5.86096e-14	1.16491e-12	21.2214	EBNA1BP2
0.492488	4.29318	7.9473	1.06081e-12	1.61857e-11	18.3759	ENY2
0.492385	8.29414	7.03746	1.22593e-10	1.2982e-09	13.8545	RPL10A
0.492055	3.02651	5.98816	2.18453e-08	1.5735e-07	8.77386	CCDC102A
0.491763	6.0986	4.5297	1.38258e-05	6.14756e-05	2.46889	PDLIM7
0.491748	8.68054	7.03109	1.26647e-10	1.33955e-09	13.8375	RPSA
0.49148	3.3081	5.90063	3.30634e-08	2.29485e-07	8.33296	MARCHF2
0.491442	4.58138	7.09182	9.28405e-11	1.00027e-09	13.9826	PAGR1
0.491303	2.4563	3.60179	0.00045769	0.00150753	-0.620264	PPP1R3G
0.491167	2.40171	2.78654	0.00617692	0.0157145	-2.9938	GAP43
0.491131	4.76834	5.26437	6.09635e-07	3.44021e-06	5.41544	CDIP1
0.491074	5.05526	8.6688	2.18013e-14	4.72616e-13	22.1957	PSMA5
0.491054	4.66883	7.6503	5.10691e-12	6.91516e-11	16.8273	ARL3
0.491012	3.20672	8.07544	5.3555e-13	8.76834e-12	19.111	TMEM161A
0.490925	3.65963	7.0572	1.10837e-10	1.1835e-09	13.8509	PCBP4
0.490924	5.97467	8.75206	1.38546e-14	3.1521e-13	22.665	YIPF3
0.490755	3.39491	8.71412	1.70357e-14	3.78928e-13	22.4793	COA4
0.490206	4.55558	8.92474	5.39509e-15	1.36567e-13	23.5675	SSBP1
0.490166	2.94301	5.20032	8.09127e-07	4.47717e-06	5.29478	IFI35
0.490161	-1.29616	2.12647	0.0354719	0.0729708	-3.86514	TM6SF2
0.49008	7.86136	6.09018	1.34246e-08	1.0024e-07	9.27132	RCN3
0.489953	3.39045	7.93532	1.13062e-12	1.71923e-11	18.3641	RAB4B
0.489826	-4.46599	2.03195	0.0443233	0.0880995	-4.0717	KLRC3
0.489482	3.07975	4.27372	3.82687e-05	0.000155821	1.57985	HIGD2A
0.489446	3.734	6.91835	2.24771e-10	2.27795e-09	13.1534	CFAP410
0.489436	4.32032	8.42729	8.07759e-14	1.55048e-12	20.907	VPS25
0.489311	9.82594	2.21018	0.0289519	0.0611799	-4.29516	COL9A3
0.488938	9.09893	6.95538	1.86247e-10	1.91239e-09	13.4771	RPS8
0.488909	4.17008	4.60821	1.00418e-05	4.57041e-05	2.72923	SYNGR2
0.488565	5.77157	3.54032	0.000566006	0.00182179	-1.06712	PPIC
0.488483	4.58298	9.02811	3.06275e-15	8.23223e-14	24.1249	COASY
0.488447	5.44988	8.87353	7.13894e-15	1.72955e-13	23.3029	SRSF9
0.488405	2.73142	7.18643	5.71186e-11	6.43634e-10	14.5939	SNRNP35
0.487861	3.15297	2.72441	0.00738506	0.0183913	-3.32545	MGST1
0.48763	2.51679	5.04979	1.56157e-06	8.18831e-06	4.74245	POMGNT2
0.487533	4.04863	7.28243	3.48063e-11	4.05727e-10	14.9595	ARMCX6
0.487426	4.15	5.42168	3.01622e-07	1.78347e-06	6.10996	TLCD3A
0.48736	2.88409	6.59139	1.16113e-09	1.02985e-08	11.6458	FUNDC1
0.487203	2.90585	8.07871	5.26277e-13	8.64811e-12	19.152	RRP9
0.4868	3.15464	7.05419	1.12555e-10	1.20041e-09	13.886	PICK1
0.486779	5.02603	7.60587	6.44994e-12	8.53392e-11	16.6017	CFAP36
0.486759	3.19863	6.0482	1.64107e-08	1.20578e-07	9.02848	ABHD8
0.486601	6.48896	5.52348	1.90134e-07	1.17219e-06	6.62052	GABARAPL2
0.486568	4.98282	6.43822	2.47633e-09	2.08921e-08	10.7733	SLC41A3
0.486014	3.55275	9.55301	1.69975e-16	6.42893e-15	26.9995	LCMT1
0.486011	1.78282	4.42031	2.14615e-05	9.20704e-05	2.38528	FDXR
0.486001	4.02057	3.97591	0.000119074	0.000441794	0.382472	B9D1
0.485526	3.42042	7.62326	5.88707e-12	7.8705e-11	16.7454	NGDN
0.485181	3.64832	3.85469	0.00018604	0.000666932	-0.00162439	FAHD2B
0.48495	3.167	6.48042	2.01152e-09	1.7189e-08	11.0736	TFEB
0.484781	2.91533	7.34167	2.56101e-11	3.0691e-10	15.3572	SFXN4
0.484412	4.37022	8.35709	1.18002e-13	2.19682e-12	20.5332	TSEN34
0.484229	3.42188	6.43858	2.47197e-09	2.08651e-08	10.8425	JMJD4
0.484176	4.69533	8.21324	2.5594e-13	4.46352e-12	19.7688	BOD1
0.484056	2.37487	5.30684	5.04724e-07	2.88083e-06	5.84979	THAP3
0.483395	5.41887	5.87557	3.72079e-08	2.55776e-07	8.14668	PNPLA2
0.483142	0.807055	2.35519	0.0201037	0.0445071	-3.66227	DIRAS3
0.482726	-0.0472516	3.32259	0.0011764	0.00351859	-1.05897	C10orf143
0.482641	1.99971	3.01116	0.00316204	0.0086311	-2.28743	NEURL1
0.482473	3.43748	8.7858	1.15261e-14	2.67321e-13	22.8608	DALRD3
0.482343	3.31653	8.28597	1.73114e-13	3.12861e-12	20.2099	ZFYVE19
0.481924	-5.02072	4.57331	1.15808e-05	5.2179e-05	3.1045	LHX9
0.481732	2.13902	5.61145	1.27126e-07	8.05352e-07	7.21039	MRPL46
0.481586	6.43118	2.3061	0.0227868	0.0497409	-4.38435	CTSZ
0.48143	4.32409	5.76565	6.22691e-08	4.15777e-07	7.6333	HMGN3
0.481356	3.89685	4.94687	2.43178e-06	1.23016e-05	4.11098	MPDU1
0.481017	3.78297	9.52279	2.00882e-16	7.42558e-15	26.8265	UBL7
0.48096	3.20977	5.6655	9.91037e-08	6.39572e-07	7.28361	PAAF1
0.480829	3.91503	8.03296	6.71974e-13	1.06991e-11	18.8398	NBDY
0.480731	3.48382	5.35436	4.08203e-07	2.3676e-06	5.87661	UBXN11
0.480723	4.51926	7.30288	3.13114e-11	3.67135e-10	15.0487	POLR2H
0.480466	2.1014	3.21573	0.00166444	0.00480363	-1.72554	LURAP1L
0.480432	-4.99709	3.63612	0.000406048	0.00135133	-0.0736042	C19orf85
0.480353	3.92119	2.71612	0.00756147	0.0187915	-3.46042	GLB1L2
0.480313	4.99696	9.54706	1.75662e-16	6.58842e-15	26.9431	TXNDC12
0.480145	3.98592	6.31287	4.57513e-09	3.69306e-08	10.1923	YPEL3
0.480039	2.89417	4.40888	2.24617e-05	9.5902e-05	2.12587	LRRC23
0.479927	2.8993	8.37382	1.07815e-13	2.01976e-12	20.7032	MRPL22
0.479813	6.64229	7.92478	1.19583e-12	1.80614e-11	18.3107	FLOT1
0.479554	1.33635	2.61933	0.00992445	0.0239308	-3.15986	JAM2
0.479516	4.79954	5.2993	5.21975e-07	2.9755e-06	5.56577	ARF5
0.479231	4.02834	8.47924	6.09866e-14	1.20548e-12	21.1928	VPS72
0.479206	5.35912	9.64999	9.93798e-17	3.95051e-15	27.5098	NAPA
0.47917	3.72461	7.40864	1.80846e-11	2.22221e-10	15.6215	STK19
0.478915	5.70788	6.83769	3.38064e-10	3.32281e-09	12.7446	NSA2
0.478914	0.869286	3.66503	0.000366883	0.00123451	-0.109422	HSBP1L1
0.478869	3.20852	2.20886	0.029046	0.0613425	-4.54486	CYS1
0.478654	5.31331	6.29175	5.07079e-09	4.06752e-08	10.0834	SLC39A13
0.477995	2.41446	6.76507	4.87351e-10	4.64253e-09	12.5451	CMC4
0.477777	3.49478	7.14602	7.03103e-11	7.76662e-10	14.311	MVB12A
0.477656	5.24515	9.32726	5.91225e-16	1.93775e-14	25.751	EMC4
0.477474	2.88857	4.24091	4.34817e-05	0.000174824	1.49985	ACBD4
0.477401	4.45896	6.96647	1.76029e-10	1.81999e-09	13.3575	ZDHHC4
0.477136	5.24766	5.6062	1.30228e-07	8.2354e-07	6.92253	SNRPB
0.477115	-0.693991	2.64725	0.0091823	0.0223456	-2.79139	POMC
0.476955	1.05015	3.48212	0.000690458	0.0021732	-0.714369	PRR7
0.476935	5.15235	9.68724	8.08526e-17	3.2647e-15	27.7098	ABHD17A
0.476925	3.69233	5.63192	1.15703e-07	7.38196e-07	7.07457	DHRSX
0.476914	3.1875	3.15491	0.00202062	0.00571563	-2.15243	CERS4
0.476814	4.27288	8.42805	8.04449e-14	1.54581e-12	20.9124	IDH3B
0.47678	4.29116	8.01114	7.54962e-13	1.19041e-11	18.7104	ACAA1
0.476673	0.582649	3.59841	0.000463091	0.0015228	-0.285346	RAB3A
0.476634	-4.75517	2.24538	0.0265384	0.0568165	-3.66341	RNF165
0.4765	2.39704	5.26092	6.1903e-07	3.48883e-06	5.65046	C1orf35
0.476374	-4.779	2.1398	0.0343556	0.0710329	-3.87462	POTEI
0.476374	0.876511	4.11504	7.05436e-05	0.000273332	1.40284	IGFLR1
0.47637	1.79167	4.65123	8.41533e-06	3.89342e-05	3.26729	PXMP2
0.476339	5.07652	7.07988	9.86946e-11	1.05699e-09	13.9274	PRMT1
0.47602	4.4324	4.97115	2.19156e-06	1.11874e-05	4.18237	PHYH
0.475991	4.71912	7.61332	6.20268e-12	8.24327e-11	16.6364	TSC22D4
0.475926	5.46259	9.09611	2.10886e-15	5.99171e-14	24.5032	SART1
0.475912	3.34153	6.36146	3.60866e-09	2.96635e-08	10.483	MAD2L2
0.475792	1.91154	5.27717	5.75951e-07	3.25833e-06	5.79697	FAM207A
0.475664	4.76632	2.81081	0.00575616	0.014755	-3.24909	PKDCC
0.475638	7.19075	7.49015	1.18236e-11	1.50764e-10	16.0897	ACADVL
0.475451	4.86668	8.27843	1.80276e-13	3.24171e-12	20.1144	STK11
0.475395	6.4778	5.11516	1.17535e-06	6.31833e-06	4.85938	LDHB
0.475316	2.34571	2.44717	0.0158177	0.0360101	-3.80868	STXBP6
0.475105	-4.79947	2.48045	0.0144805	0.0333255	-3.16248	H3C2
0.475085	4.03024	7.21171	5.0146e-11	5.70443e-10	14.6029	PRKRIP1
0.475051	-0.597819	2.15097	0.0334435	0.0694434	-3.8769	LRFN1
0.474958	2.2589	3.70067	0.000323505	0.00110053	-0.253607	PHYHD1
0.474937	-1.44128	2.0298	0.0445452	0.0884784	-4.03798	ASRGL1
0.474897	3.22493	7.73495	3.26919e-12	4.58607e-11	17.3388	SNAPC2
0.474842	3.6542	6.74084	5.50425e-10	5.18551e-09	12.2851	PTGES2
0.474679	0.800099	3.74537	0.000275962	0.000953999	0.160715	NME5
0.474643	2.91951	6.3865	3.19218e-09	2.65074e-08	10.6575	ACADS
0.474636	4.89286	7.55852	8.26806e-12	1.07491e-10	16.3556	XAB2
0.474341	-0.163699	2.96625	0.00362577	0.00975638	-2.03795	ACOXL
0.474263	4.17564	9.02436	3.12637e-15	8.3781e-14	24.1113	TRABD
0.474109	5.26438	6.0597	1.55333e-08	1.1446e-07	8.99036	ATP5F1C
0.473959	3.10289	4.72464	6.21023e-06	2.93533e-05	3.31494	ZRSR2
0.473936	1.40991	4.43601	2.01577e-05	8.69972e-05	2.5037	TMEM198
0.473928	0.84907	4.01305	0.000103666	0.00038914	1.05297	THAP8
0.473908	3.77345	6.55097	1.4191e-09	1.23984e-08	11.3505	HAGH
0.473897	4.92128	2.55219	0.011935	0.0281356	-3.90208	CD14
0.473707	4.89885	10.4362	1.25823e-18	8.64274e-17	31.8115	RNF7
0.473593	4.29382	6.75385	5.15631e-10	4.87308e-09	12.31	SLC35A2
0.473582	4.90207	7.74075	3.17066e-12	4.46064e-11	17.2967	CLNS1A
0.473415	4.14552	8.89502	6.34768e-15	1.5632e-13	23.415	TRAPPC4
0.473284	3.59197	6.80925	3.90195e-10	3.78335e-09	12.6273	PEX10
0.473042	3.51017	7.08016	9.8553e-11	1.0561e-09	13.9797	MIIP
0.472663	3.37153	5.96895	2.39315e-08	1.71343e-07	8.64047	FUZ
0.472548	4.10376	10.3589	1.93588e-18	1.25294e-16	31.3911	HTRA2
0.47243	-0.609522	2.43529	0.0163212	0.0369967	-3.2824	GDPD3
0.472416	4.15594	6.48671	1.95009e-09	1.66959e-08	11.0153	C11orf68
0.472361	3.778	7.81968	2.0888e-12	3.03469e-11	17.7344	DMAC1
0.472324	4.38095	7.96084	9.87048e-13	1.51375e-11	18.4448	EMG1
0.472109	5.91412	8.8722	7.19117e-15	1.73749e-13	23.3077	COPZ1
0.472066	5.34783	7.46876	1.32206e-11	1.66707e-10	15.9057	SGTA
0.472028	4.91626	6.85746	3.05935e-10	3.02526e-09	12.8163	PES1
0.47173	10.5423	6.75416	5.1481e-10	4.86789e-09	12.5283	RPL3
0.471599	3.62358	6.92207	2.20569e-10	2.2417e-09	13.1822	DPH5
0.471565	4.48954	5.56566	1.56829e-07	9.79661e-07	6.73211	ATG101
0.471561	2.92295	5.14431	1.03475e-06	5.61639e-06	5.06685	CREB3L4
0.471516	2.33667	5.55427	1.6521e-07	1.02915e-06	6.92835	RPUSD1
0.471448	2.44057	7.31206	2.98585e-11	3.51941e-10	15.2521	TSEN54
0.471443	0.615178	2.39127	0.0183131	0.0409118	-3.54613	PRSS50
0.471408	4.57971	7.77412	2.65825e-12	3.78833e-11	17.4687	IRF3
0.471186	4.13356	5.71616	7.83863e-08	5.13074e-07	7.41824	PLSCR3
0.471172	-4.82225	2.47393	0.0147342	0.033827	-3.17768	FOXL2
0.471124	6.52709	5.07674	1.3893e-06	7.37096e-06	4.70098	PTMS
0.471098	2.50132	7.91741	1.24359e-12	1.87196e-11	18.3395	GFER
0.471065	3.34112	7.30516	3.09448e-11	3.63312e-10	15.1293	LSM1
0.470992	-4.83186	2.03795	0.0437104	0.0870615	-4.07059	TPSD1
0.470811	2.46274	4.33119	3.05506e-05	0.000126639	1.91812	SLX1A
0.47078	5.65575	4.42407	2.11425e-05	9.08094e-05	2.03614	HOXC10
0.470267	4.95235	4.37305	2.5896e-05	0.000108829	1.81235	PPP1CA
0.469969	3.31672	6.64487	8.89644e-10	8.05126e-09	11.8518	GPANK1
0.469883	3.45997	8.96324	4.36994e-15	1.12241e-13	23.8128	SMIM20
[truncated: 7,178 more rows]

## Sheet: DEGs of C4 subtype 
logFC	AveExpr	t	P.Value	adj.P.Val	B	SYMBOL
8.34284	1.70371	15.1324	8.08521e-30	1.6135e-27	57.2686	MMP9
6.69923	-0.467537	18.3727	5.26623e-37	1.04903e-33	73.6029	CPXM1
6.59142	-1.92987	17.1716	2.09152e-34	1.87484e-31	67.684	MMP1
5.95044	4.09046	9.40317	3.8608e-16	7.38703e-15	26.015	MMP13
5.89977	-0.625756	19.0491	1.96148e-38	7.03309e-35	76.8412	MME
5.76425	-1.08195	13.4032	8.938e-26	7.97216e-24	48.0582	C1QC
5.75924	-0.408831	12.5988	7.42441e-24	4.70335e-22	43.6837	CD163
5.69849	0.398593	18.173	1.40697e-36	2.2931e-33	72.6667	MMP11
5.69609	-1.57518	14.5629	1.67991e-28	2.59633e-26	54.2558	SLCO2B1
5.62072	1.20823	13.9691	4.11499e-27	4.66921e-25	51.0964	ACP5
5.61192	7.05064	6.8286	3.52922e-10	2.44482e-09	12.595	POSTN
5.5087	-3.34786	14.3373	5.63818e-28	7.71612e-26	52.8893	ATP6V0D2
5.48716	-1.69351	12.5075	1.22986e-23	7.49962e-22	43.1915	VSIG4
5.41361	-1.14662	12.6903	4.48011e-24	3.01952e-22	44.1879	C1QB
5.34176	-0.941458	13.4117	8.53302e-26	7.649e-24	48.1039	C1QA
5.321	-2.33456	19.1665	1.11471e-38	4.99611e-35	77.1371	KIAA1549L
5.30928	-2.56756	12.8871	1.51535e-24	1.09988e-22	45.2229	TREM2
5.25132	-2.01514	13.9297	5.09347e-27	5.56803e-25	50.8587	FPR3
5.22747	-0.508976	13.4274	7.83079e-26	7.16277e-24	48.189	CD84
5.11206	9.63233	6.69322	6.9689e-10	4.61363e-09	12.0406	COL1A1
5.10799	0.535224	15.132	8.0999e-30	1.6135e-27	57.2759	CSF1R
5.0371	-0.983821	12.9104	1.33296e-24	9.71438e-23	45.3866	FCGR3A
5.01333	-2.55933	19.4528	2.83071e-39	1.69163e-35	78.3153	WWC1
5.00594	0.359301	14.8918	2.9003e-29	5.30577e-27	56.0115	TMEM119
4.99767	-2.97753	14.5123	2.20342e-28	3.2647e-26	53.7872	SDS
4.89695	-3.10397	16.6494	2.98363e-33	1.5283e-30	64.6409	NTM
4.88886	-0.912146	16.08	5.61674e-32	1.86476e-29	62.1511	SLC1A3
4.8788	-1.77624	13.998	3.51829e-27	4.17722e-25	51.217	ST14
4.83316	-1.98869	15.7716	2.79983e-31	8.09603e-29	60.4648	SIGLEC15
4.827	-1.71999	13.5002	5.26175e-26	4.93888e-24	48.5598	MFAP5
4.8257	5.31439	6.87447	2.79895e-10	1.97791e-09	12.6879	MMP2
4.80767	-1.79543	12.5329	1.06869e-23	6.60673e-22	43.3216	LILRB4
4.75376	-0.737033	20.986	2.18756e-42	3.92186e-38	85.7108	LGI2
4.73366	-0.772309	16.5716	4.44513e-33	2.15385e-30	64.6535	WNT5A
4.73272	0.146084	16.3304	1.53756e-32	6.26487e-30	63.4708	CD248
4.7281	-3.51644	14.8474	3.674e-29	6.65328e-27	55.3338	PLA2G7
4.71559	-2.24658	14.7427	6.42266e-29	1.07613e-26	55.0796	FCGR1A
4.69476	-1.55413	18.9204	3.6517e-38	1.09113e-34	76.044	CCBE1
4.68201	2.43191	12.679	4.76819e-24	3.16608e-22	44.0508	COL5A3
4.66402	-1.60024	13.2278	2.33365e-25	1.94594e-23	47.0894	MRC1
4.65764	-0.706977	12.2052	6.55586e-23	3.57245e-21	41.537	ITGAX
4.59307	-0.653055	13.1503	3.56886e-25	2.84367e-23	46.6886	FCER1G
4.58313	-1.56145	14.7028	7.94818e-29	1.28771e-26	54.9442	CCR1
4.56395	-3.03652	12.5747	8.48249e-24	5.29875e-22	43.4213	MS4A4A
4.54571	-0.486299	11.6257	1.64076e-21	7.03723e-20	38.3518	APLNR
4.5377	-0.166176	10.3201	2.37968e-18	6.34864e-17	31.1418	CCL4
4.50358	-1.77201	11.9556	2.61923e-22	1.28346e-20	40.1672	TCIM
4.467	-2.435	11.7616	7.69958e-22	3.45095e-20	39.0749	FOLR2
4.45216	-1.2204	9.31388	6.31881e-16	1.16069e-14	25.6839	CCL4L1
4.45181	-2.25131	12.56	9.20056e-24	5.70753e-22	43.4266	AK5
4.44014	-1.23115	16.1483	3.9423e-32	1.33354e-29	62.4452	TNFRSF11A
4.40788	0.023672	16.4813	7.06718e-33	3.33422e-30	64.2308	SHISAL1
4.39443	-2.03852	11.5606	2.35811e-21	9.85461e-20	37.9953	CLEC5A
4.38768	-2.02952	12.4967	1.30531e-23	7.93275e-22	43.096	CD86
4.36447	-1.75646	11.7929	6.46955e-22	2.93636e-20	39.274	APOC1
4.32702	-2.47665	14.0357	2.86856e-27	3.42851e-25	51.2785	TM4SF19
4.29453	-2.2509	9.75495	5.51008e-17	1.20912e-15	28.1211	MARCO
4.28699	-1.77773	11.3424	7.95036e-21	3.0134e-19	36.8055	MS4A7
4.28197	0.0130719	11.1498	2.32766e-20	8.34605e-19	35.7139	RNASE1
4.23944	-1.40412	12.1042	1.14781e-22	6.01636e-21	40.9822	SEMA6B
4.2282	-0.221641	10.2981	2.68994e-18	7.08152e-17	31.0288	CDH5
4.22311	4.85016	8.18706	2.93099e-13	3.44569e-12	19.4007	COL4A1
4.20487	0.750169	12.2662	4.67508e-23	2.60294e-21	41.8351	MSR1
4.19111	-1.75056	12.0801	1.31204e-22	6.73989e-21	40.8368	TFEC
4.17675	-0.387104	12.6484	5.64721e-24	3.69501e-22	43.9599	TYROBP
4.16683	-1.98785	11.0019	5.31242e-20	1.78354e-18	34.9333	MATK
4.15941	-1.25815	14.3057	6.6835e-28	8.94192e-26	52.8483	IL6
4.12458	-0.997809	9.39442	4.05189e-16	7.71969e-15	26.1252	OLR1
4.12165	-1.19154	16.6386	3.15255e-33	1.56997e-30	64.898	RFX8
4.1107	-3.94802	14.7591	5.88327e-29	1.00453e-26	54.5674	CRYBB1
4.1008	-1.37914	9.49708	2.29793e-16	4.56732e-15	26.7019	CCL4L2
4.08169	0.270149	12.9847	8.85666e-25	6.72806e-23	45.7839	CXCL1
4.07475	-2.60705	10.738	2.3156e-19	7.24503e-18	33.4601	CD33
4.0729	0.728291	17.9398	4.45849e-36	5.70941e-33	71.5506	TWIST1
4.06737	-2.6191	12.0905	1.23842e-22	6.38001e-21	40.8108	RNASE6
4.04659	4.99826	8.10112	4.64579e-13	5.24824e-12	18.9438	COL4A2
4.04647	0.92057	10.1367	6.60553e-18	1.64707e-16	30.0651	CD93
4.04395	5.1416	9.40955	3.72712e-16	7.16182e-15	26.0076	CEMIP
4.04383	-1.83704	12.687	4.5641e-24	3.05318e-22	44.1213	KCNK2
4.03594	1.25344	9.8952	2.52978e-17	5.76289e-16	28.7101	CCL3
4.0339	-2.97896	14.1606	1.46138e-27	1.79449e-25	51.7633	PLPP4
4.00919	-2.23753	12.0667	1.41308e-22	7.1767e-21	40.7174	CLEC7A
4.0082	-1.18919	10.8792	1.05315e-19	3.40196e-18	34.2651	HCK
4.00747	1.21236	13.5274	4.53817e-26	4.30478e-24	48.7034	CXCL3
4.00407	-0.617233	12.4045	2.17383e-23	1.26534e-21	42.6289	CYTH4
4.0025	3.60643	10.6808	3.18576e-19	9.72985e-18	32.9718	PLAU
3.99334	0.0909286	18.7936	6.75138e-38	1.51298e-34	75.6272	GAL3ST4
3.99048	0.0224537	12.3787	2.50755e-23	1.44088e-21	42.4806	FCGR2A
3.98724	-3.05524	14.1728	1.36785e-27	1.70298e-25	51.7976	TDO2
3.984	4.07213	10.7557	2.0972e-19	6.59623e-18	33.395	GPNMB
3.97636	-3.00222	10.0782	9.14668e-18	2.23713e-16	29.8448	GUCY1A2
3.9685	-0.605488	10.5908	5.263e-19	1.54935e-17	32.666	MPEG1
3.96568	0.805444	9.67171	8.74116e-17	1.84584e-15	27.5155	PLVAP
3.95005	-2.41106	10.6358	4.09484e-19	1.23175e-17	32.9082	FCGR2B
3.93999	-3.64692	14.9147	2.56783e-29	4.8459e-27	55.4184	KLHL4
3.93465	-0.858075	12.9159	1.29317e-24	9.46285e-23	45.4088	HECW2
3.91654	-2.88266	12.1033	1.15357e-22	6.01636e-21	40.824	PTPRO
3.91492	2.3353	10.0945	8.3553e-18	2.05479e-16	29.7468	APOE
3.91111	0.478113	7.76929	2.71537e-12	2.67626e-11	17.3266	IL1B
3.89689	-1.83761	11.4417	4.57106e-21	1.80905e-19	37.3351	SIGLEC1
3.89449	-0.540641	13.9442	4.70777e-27	5.24229e-25	50.9529	HAVCR2
3.87809	-1.39889	11.7759	7.11353e-22	3.21238e-20	39.1791	APOBR
3.86571	1.15626	14.3319	5.80495e-28	7.88417e-26	53.0334	VEGFC
3.84128	0.137243	10.5942	5.16392e-19	1.52268e-17	32.6483	CD53
3.82541	1.27281	16.3126	1.68594e-32	6.57078e-30	63.4021	MDK
3.81421	-1.29969	10.3195	2.38795e-18	6.36125e-17	31.1973	AIF1
3.81314	-1.87511	13.9595	4.33381e-27	4.8773e-25	50.9118	ELFN1
3.79977	-3.95277	14.1861	1.27329e-27	1.61897e-25	51.5405	LRRC4C
3.79409	-0.52407	13.1814	3.00827e-25	2.48535e-23	46.8512	C3AR1
3.78929	-2.15346	15.5436	9.24133e-31	2.30109e-28	59.0821	GPRIN1
3.78783	-0.649868	10.7158	2.62011e-19	8.12643e-18	33.3592	ADGRL4
3.76786	-2.08875	11.5407	2.6337e-21	1.09046e-19	37.8521	TRPM2
3.76041	-1.03505	9.99229	1.47505e-17	3.46588e-16	29.4013	MS4A6A
3.74848	-1.69336	10.3174	2.41571e-18	6.41612e-17	31.1876	GNA15
3.74146	0.326378	16.6512	2.95636e-33	1.5283e-30	65.0983	MYBL2
3.73751	4.17368	11.5384	2.66814e-21	1.09964e-19	37.7275	LAMB1
3.7294	-1.7211	13.54	4.23547e-26	4.06062e-24	48.6923	ANKRD33B
3.71905	-3.40181	12.2147	6.21702e-23	3.40852e-21	41.3003	CMKLR2
3.71772	0.316792	9.83362	3.56104e-17	7.94058e-16	28.4499	CYBB
3.71131	1.32387	8.69664	1.86256e-14	2.73704e-13	22.1645	CD36
3.70655	-3.36946	10.9496	7.11197e-20	2.34381e-18	34.496	HPGDS
3.6954	2.69423	9.11551	1.88287e-15	3.24643e-14	24.3512	HLA-DRA
3.68091	0.675679	16.808	1.3263e-33	7.92594e-31	65.9092	TFPI2
3.67498	-1.59937	9.9683	1.68545e-17	3.91916e-16	29.2822	ALOX5
3.65616	-1.45737	10.128	6.93473e-18	1.72435e-16	30.1527	ECSCR
3.65531	1.06525	14.7319	6.8036e-29	1.11904e-26	55.1636	LRRC32
3.65263	-2.68087	11.0468	4.13493e-20	1.42286e-18	35.1024	TM6SF1
3.6337	-2.03268	10.576	5.71525e-19	1.67697e-17	32.5876	GPR34
3.63192	-0.0811018	12.3758	2.54805e-23	1.45947e-21	42.47	ACVRL1
3.62813	2.55286	13.7949	1.05814e-26	1.10938e-24	50.1062	STAB1
3.61181	0.249169	8.18727	2.92757e-13	3.44393e-12	19.5552	SELE
3.60405	3.03016	8.28536	1.72782e-13	2.11625e-12	19.8598	CXCL8
3.60224	-1.94428	11.925	3.10384e-22	1.49184e-20	39.9478	PRR16
3.59787	0.348106	14.1071	1.95027e-27	2.3466e-25	51.8433	GJB2
3.5895	-1.19754	10.047	1.08814e-17	2.62559e-16	29.708	ALOX5AP
3.58453	-3.5863	8.39089	9.77982e-14	1.26139e-12	20.801	MMP12
3.57827	-1.88154	8.79682	1.07871e-14	1.64309e-13	22.9583	VAV1
3.57249	0.159906	9.3527	5.10094e-16	9.53593e-15	25.8357	KDR
3.56252	-0.314824	11.9079	3.41392e-22	1.63213e-20	39.9101	COL21A1
3.56002	-3.86065	12.4203	1.9915e-23	1.17061e-21	42.2689	CD209
3.55873	-1.61512	8.65751	2.30469e-14	3.32142e-13	22.2059	LDB2
3.55415	-2.88514	9.29835	6.88363e-16	1.258e-14	25.6291	SIGLEC9
3.55404	-1.59808	8.74272	1.44897e-14	2.17382e-13	22.6597	DIPK2B
3.55075	-0.825763	14.4393	3.25855e-28	4.67354e-26	53.5445	CDCP1
3.53792	-0.350308	16.4188	9.74826e-33	4.36917e-30	63.8427	E2F7
3.52126	0.76337	13.2345	2.24974e-25	1.88473e-23	47.1318	EDNRA
3.51862	0.390021	11.3207	8.97618e-21	3.38077e-19	36.6507	SPI1
3.51103	0.253042	17.4502	5.13528e-35	5.11474e-32	69.0864	MELK
3.50843	-0.0831626	14.1778	1.33168e-27	1.66954e-25	52.2109	TRPV2
3.49824	2.48349	12.4586	1.6115e-23	9.59835e-22	42.8119	CXCL2
3.49558	-1.80257	8.6971	1.85794e-14	2.73249e-13	22.4257	SLAMF7
3.49507	-1.18016	9.91483	2.26856e-17	5.20753e-16	28.9868	PIK3R5
3.48505	-0.103204	15.7784	2.70088e-31	7.93794e-29	60.5987	TMEM132A
3.48292	-3.80858	11.7654	7.53962e-22	3.38773e-20	38.7802	MYLK2
3.47824	-2.00313	8.99577	3.63279e-15	5.9806e-14	24.0247	TM4SF18
3.47561	-2.54187	10.7155	2.6245e-19	8.12643e-18	33.3022	KCNJ5
3.47022	-1.197	14.6836	8.80335e-29	1.40917e-26	54.7729	SPOCD1
3.46595	0.208176	15.5293	9.95943e-31	2.44593e-28	59.3339	DLGAP5
3.46228	-1.85969	9.76489	5.21445e-17	1.14846e-15	28.1745	HSPA12B
3.45675	-0.486251	10.61	4.72883e-19	1.40595e-17	32.7798	HLA-DMB
3.45543	-2.99423	13.0669	5.64034e-25	4.41572e-23	45.8805	VASH2
3.45345	-1.87435	9.10951	1.94604e-15	3.34823e-14	24.6342	BTK
3.44658	-1.60793	11.694	1.12186e-21	4.94168e-20	38.7037	RENBP
3.44447	2.61417	14.7534	6.06396e-29	1.02561e-26	55.24	NID1
3.44381	-1.41346	8.90049	6.12159e-15	9.76404e-14	23.4999	SOX18
3.44027	-1.9126	8.14793	3.61539e-13	4.18443e-12	19.5312	AQP9
3.43074	-1.98492	9.32995	5.78288e-16	1.07324e-14	25.8204	TNFSF8
3.4269	-2.77218	9.08481	2.22875e-15	3.78767e-14	24.4886	LILRB1
3.41612	-3.62396	9.99175	1.47949e-17	3.47177e-16	29.2817	SIGLEC7
3.40381	-0.739393	13.485	5.71747e-26	5.28365e-24	48.467	XIRP1
3.4002	-1.73617	9.01869	3.20371e-15	5.32802e-14	24.1457	NCF4
3.36951	-1.43781	9.003	3.49155e-15	5.76396e-14	24.0546	ACE
3.36701	1.83145	13.9911	3.65235e-27	4.2519e-25	51.1838	ITGB3
3.36557	-1.47489	9.71806	6.76083e-17	1.45683e-15	27.9207	KLHL6
3.36339	-1.26922	11.2075	1.68693e-20	6.12214e-19	36.0611	OAS1
3.35354	-0.27088	9.71433	6.90211e-17	1.48414e-15	27.8571	ITGAM
3.35344	3.87441	11.3566	7.34547e-21	2.79003e-19	36.7012	LAPTM5
3.35217	7.10686	6.85617	3.07047e-10	2.15365e-09	12.6346	SPP1
3.35203	0.358033	10.6261	4.32274e-19	1.29595e-17	32.8225	NCKAP1L
3.35132	0.782599	19.9289	2.96342e-40	2.65641e-36	81.0461	PRR11
3.34931	2.80732	9.71964	6.7018e-17	1.44933e-15	27.6451	ITGB2
3.34111	-1.6323	8.28691	1.71345e-13	2.10547e-12	20.2508	ARHGEF15
3.3401	0.881661	16.3335	1.51302e-32	6.26487e-30	63.5032	KIF20A
3.3333	-1.67756	9.13158	1.72377e-15	2.98875e-14	24.7516	LILRB2
3.33267	-1.3816	8.82742	9.12702e-15	1.40696e-13	23.1127	HK3
3.33185	2.00579	8.58143	3.48489e-14	4.83943e-13	21.486	PECAM1
3.32969	2.43016	15.9389	1.16991e-31	3.61624e-29	61.4632	OLFML3
3.32901	-0.845982	10.6068	4.81411e-19	1.42893e-17	32.7717	GPRIN3
3.3289	-1.76804	12.4862	1.38286e-23	8.37563e-22	42.9825	IL4I1
3.32469	-0.394235	9.36783	4.69233e-16	8.8088e-15	25.9785	DOCK2
3.32389	-1.0643	8.70933	1.73812e-14	2.57529e-13	22.4677	IL1RN
3.32222	0.743002	17.3079	1.0511e-34	9.91792e-32	68.416	CEP55
3.31655	0.417034	10.2423	3.66938e-18	9.46543e-17	30.7013	HLA-DQA1
3.31555	0.635258	18.1505	1.57145e-36	2.34775e-33	72.5613	ADAM19
3.31527	-3.1951	10.9124	8.75304e-20	2.86882e-18	34.2762	CDX1
3.30441	-3.68011	10.5068	8.40402e-19	2.39535e-17	32.0303	CCL7
3.30196	-1.77623	12.8258	2.12332e-24	1.51059e-22	44.8077	SDSL
3.29503	-4.14796	11.8386	5.01783e-22	2.33661e-20	39.1062	KCNK13
3.28956	-1.8022	11.5999	1.89399e-21	8.0843e-20	38.1664	SUCNR1
3.26643	-1.35896	5.89705	3.35675e-08	1.66611e-07	8.3661	CCL3L3
3.26291	-1.32562	9.89717	2.50233e-17	5.71448e-16	28.8948	ST8SIA4
3.2578	-0.554678	12.6495	5.61105e-24	3.68479e-22	43.9551	RASGRP3
3.25447	-0.33339	11.3262	8.70228e-21	3.28452e-19	36.7177	GUCY1B1
3.24645	1.29772	16.0464	6.68722e-32	2.17979e-29	62.0347	SEMA5A
3.24482	-0.0687286	6.44156	2.43017e-09	1.46398e-08	10.763	HLA-DRB5
3.24238	-4.24512	11.3161	9.20965e-21	3.46144e-19	36.3172	ADAMDEC1
3.24183	-0.759882	6.43175	2.55032e-09	1.52949e-08	10.7989	HLA-DRB3
3.2379	0.648428	9.5392	1.82049e-16	3.6713e-15	26.8199	GGT5
3.23238	-3.68981	10.8649	1.1406e-19	3.66465e-18	33.942	PIK3R6
3.22621	3.36821	10.9806	5.9807e-20	1.98927e-18	34.6091	NRP1
3.22352	-1.34983	10.954	6.93848e-20	2.29507e-18	34.6664	ADGRE2
3.22187	-4.08063	12.0951	1.20746e-22	6.23842e-21	40.4691	VSTM2L
3.22117	-2.59588	8.43389	7.75206e-14	1.01891e-12	21.0417	NTSR1
3.22044	-2.39637	8.31879	1.44305e-13	1.80663e-12	20.4388	FBP1
3.21854	-2.89517	10.2636	3.25937e-18	8.4687e-17	30.8031	DCSTAMP
3.21481	1.02069	16.8733	9.506e-34	6.08656e-31	66.2481	BIRC5
3.19128	1.69738	17.0097	4.75085e-34	3.70394e-31	66.946	RFTN1
3.19067	-2.01038	8.62352	2.77258e-14	3.93561e-13	22.0433	PIK3CG
3.18969	-0.194067	9.67934	8.37909e-17	1.77565e-15	27.6674	PLCB2
3.18807	0.15668	10.5408	6.95225e-19	2.01357e-17	32.3715	LCP2
3.18619	0.223364	10.9849	5.83842e-20	1.94919e-18	34.8169	PIK3AP1
3.18362	-3.25206	8.6545	2.34276e-14	3.36816e-13	22.1807	LILRA6
3.18186	-1.57691	10.3629	1.8741e-18	5.06008e-17	31.4308	CXCL5
3.17883	0.22181	8.61832	2.85197e-14	4.02282e-13	21.8777	CA2
3.17665	1.67062	13.3143	1.45324e-25	1.25863e-23	47.5281	CCL2
3.16306	-3.31762	9.72763	6.41149e-17	1.39497e-15	27.8772	DAZL
3.15328	4.45157	7.19487	5.4507e-11	4.31817e-10	14.1712	CD74
3.14293	1.44382	12.5839	8.06117e-24	5.08876e-22	43.5496	LGALS3BP
3.13783	-1.45428	11.125	2.67311e-20	9.50862e-19	35.5936	DTX4
3.13697	2.92133	13.1587	3.408e-25	2.75219e-23	46.6312	MKI67
3.13306	-2.812	9.56774	1.55451e-16	3.17056e-15	27.0575	NEURL3
3.12808	1.30814	12.762	3.01717e-24	2.08849e-22	44.5341	EMILIN2
3.128	-2.19259	12.2363	5.51616e-23	3.04288e-21	41.5501	DRAXIN
3.11786	1.1153	17.5417	3.24509e-35	3.49118e-32	69.5967	DOCK4
3.10576	-1.87159	9.17146	1.3844e-15	2.43329e-14	24.9673	LILRB5
3.10479	-1.16783	11.4169	5.25076e-21	2.05536e-19	37.2033	GDNF
3.10315	0.40286	15.6965	4.1446e-31	1.14314e-28	60.2036	STMN3
3.10195	0.967772	8.21136	2.57246e-13	3.05627e-12	19.6182	PTPRC
3.09722	-4.04323	9.58321	1.42695e-16	2.92369e-15	27.0537	SH3GL2
3.09389	-0.220625	9.39554	4.02693e-16	7.68848e-15	26.1234	TBX2
3.08974	-1.35281	10.5153	8.01836e-19	2.28906e-17	32.2661	APOBEC3B
3.08902	-1.36407	9.74711	5.75486e-17	1.25974e-15	28.0789	CCL18
3.0872	-1.07599	9.3232	6.0022e-16	1.1105e-14	25.7767	CSF2RB
3.08644	-0.611546	8.44029	7.48801e-14	9.87823e-13	21.0152	VGLL3
3.08219	-1.78914	7.15176	6.80428e-11	5.30841e-10	14.436	SAMSN1
3.08148	0.475472	13.8307	8.71223e-27	9.2972e-25	50.3617	PLXNC1
3.07668	-0.883991	11.1359	2.51485e-20	8.98133e-19	35.6728	SCG2
3.07581	0.128052	13.9958	3.56123e-27	4.20038e-25	51.24	ARHGAP28
3.07314	3.82274	16.1591	3.72867e-32	1.28553e-29	62.5892	LOXL1
3.07134	2.69292	8.56392	3.83242e-14	5.28114e-13	21.3447	LCP1
3.06387	-3.09056	9.84373	3.36669e-17	7.54476e-16	28.5122	HPGD
3.06347	3.07285	12.0258	1.77371e-22	8.90729e-21	40.4003	IFI30
3.05583	-1.9708	7.64396	5.25881e-12	4.93871e-11	16.9346	NPR1
3.05	0.0617606	11.8136	5.76771e-22	2.64459e-20	39.3903	LAT2
3.03894	-2.95491	8.80166	1.05059e-14	1.60435e-13	22.9641	SIGLEC5
3.03533	2.90524	10.9687	6.39205e-20	2.12216e-18	34.5453	SERPINF1
3.0351	-3.09335	7.59724	6.72217e-12	6.18026e-11	16.7142	LHX6
3.02543	-0.433835	5.35383	4.08639e-07	1.66767e-06	5.85268	CCL3L1
3.0233	2.83956	9.91033	2.32588e-17	5.33228e-16	28.6857	RGS1
3.02126	-1.44392	7.17711	5.97253e-11	4.69491e-10	14.5402	CLEC14A
3.01375	2.70567	13.9805	3.86844e-27	4.44573e-25	51.0939	ANLN
3.01216	0.611231	16.407	1.03597e-32	4.51058e-30	63.8604	DIAPH3
3.0094	-3.43263	7.6322	5.59432e-12	5.23187e-11	16.8875	IL1A
3.00742	-2.36151	7.08799	9.43749e-11	7.18147e-10	14.1476	STC1
3.00606	-2.25155	8.0355	6.59821e-13	7.20419e-12	18.9612	HS3ST2
3.00343	-3.71064	8.08837	4.97379e-13	5.59763e-12	19.2117	LOC102725035
3.00301	1.11516	7.61714	6.055e-12	5.61203e-11	16.4841	SFRP2
2.99628	0.078957	7.70314	3.85047e-12	3.71735e-11	17.0727	ADGRF5
2.99401	2.33746	12.1032	1.15441e-22	6.01636e-21	40.8512	ADAMTS4
2.9936	-1.74655	7.94014	1.09698e-12	1.15385e-11	18.4543	MYCT1
2.99246	-2.04574	7.28463	3.42925e-11	2.80601e-10	15.1183	HCAR3
2.99225	-2.80268	7.64421	5.25179e-12	4.9347e-11	16.9533	NOVA2
2.98903	-0.026886	10.2026	4.57851e-18	1.16607e-16	30.5291	PODN
2.98576	-2.44615	9.06996	2.41814e-15	4.09371e-14	24.4076	KCNQ1
2.98513	-0.507679	7.756	2.91293e-12	2.85684e-11	17.4197	GUCY1A1
2.98071	2.44754	13.6186	2.75935e-26	2.70325e-24	49.1461	GASK1B
2.97532	-0.657887	7.77924	2.57613e-12	2.54883e-11	17.5595	PARVG
2.97405	-3.62412	9.31003	6.45426e-16	1.18194e-14	25.6133	MS4A14
2.97289	-1.7695	7.8683	1.60706e-12	1.63981e-11	18.085	HGF
2.97199	-2.62758	9.56345	1.59191e-16	3.24316e-15	27.042	TNN
2.97043	-2.92641	7.27284	3.64495e-11	2.9676e-10	15.0819	LY86
2.969	-1.15728	12.6618	5.24305e-24	3.46854e-22	43.9636	TMEM51
2.96705	-2.82611	8.10518	4.54597e-13	5.14521e-12	19.3202	CCR5
2.96652	4.30923	11.2495	1.33456e-20	4.93318e-19	36.1025	MARCKS
2.96637	0.226318	15.729	3.49659e-31	9.79483e-29	60.3515	NDC80
2.96579	-0.50858	12.6023	7.28114e-24	4.62895e-22	43.6922	PKMYT1
2.96436	0.287739	14.7877	5.04994e-29	8.78984e-27	55.4478	TMEM158
2.96382	0.636685	14.2159	1.08412e-27	1.38829e-25	52.4248	PBK
2.95782	0.362545	15.6326	5.79459e-31	1.50559e-28	59.8661	COL24A1
2.95598	-1.40425	9.94603	1.90744e-17	4.39545e-16	29.1584	IGSF6
[truncated: 10,969 more rows]

## Sheet: 248 DEGs in the gene classifier
SYMBOL	MeanDecreaseAccuracy	MeanDecreaseGini	Cluster	logFC
[truncated: 248 more rows]
