# Supplementary material for: Clinical-transcriptomic classification of lumbar disc degeneration enhanced by machine learning
Source: Mil Med Res. 2025 Aug 29;12:54. doi: 10.1186/s40779-025-00637-9 (PMC12395706; doi:10.1186/s40779-025-00637-9)
Supplement: Supplementary file 4 — Additional file 4. Clinical data of the individual cohort included 10 NP tissues for flow cytometry sorting. [file 40779_2025_637_MOESM4_ESM.xlsx]

## Sheet: Flow cytometry sorting
Sample	sex	Age (year)	Height (cm)	Wight (kg)	BMI (kg/m2)	Course_of_disease (month)	Low_back pain_NRS	Sciatica_NRS	Neurogenic_ claudication	Hypertension	Diabetes_mellitus	Smoking	Drinking	Spondylolisthesis	SLR	IDH (mm)	Modic_change	Pfirrmann_grade	Disc morphology	Level	Molecular_subtype
S1	female	60	151	60	26.3	12	6	4	no	no	no	no	no	no	yes	7.5	Type Ⅱ	Ⅳ	Uncontained herniation	L4/5	C4
S2	male	64	171	73	25	72	3	4	yes	yes	no	no	yes	no	yes	8.1	Normal	Ⅳ	Contained herniation	L5/S1	C2
S3	male	51	177	75	23.9	3	6	5	no	no	no	no	no	no	yes	8.7	Type Ⅱ	Ⅳ	Uncontained herniation	L5/S1	C4
S4	male	34	170	60	20.8	6	6	5	no	no	no	yes	no	no	yes	12.6	Type Ⅱ	Ⅳ	Uncontained herniation	L5/S1	C4
S5	male	52	175	66	21.6	0.6	5	4	yes	no	no	yes	no	no	yes	13.3	Normal	Ⅳ	Uncontained herniation	L4/5	C4
S6	male	31	170	73	25.3	3	5	4	no	no	no	no	no	no	yes	12.3	Normal	Ⅲ	Uncontained herniation	L5/S1	C4
S7	female	42	158	55	22	3	7	4	no	no	no	no	no	no	yes	6.1	Normal	Ⅳ	Contained herniation	L5/S1	C1
S8	male	51	155	69	25	2	4	5	yes	no	no	yes	yes	no	yes	12	Normal	Ⅲ	Uncontained herniation	L4/5	C4
S9	male	51	168	73	25.9	12	7	8	no	no	no	no	no	no	yes	11.6	Type Ⅱ	Ⅳ	Uncontained herniation	L4/5	C4
S10	male	44	170	72	26	84	8	8	no	no	no	no	no	no	yes	11.5	Type Ⅱ	Ⅲ	Uncontained herniation	L4/5	C1
